# Supplementary material for: Statin-induced myopathic changes in primary human muscle cells and reversal by a prostaglandin F2 alpha analogue
Source: Sci Rep. 2020 Feb 7;10:2158. doi: 10.1038/s41598-020-58668-2 (PMC7005895; doi:10.1038/s41598-020-58668-2)
Supplement: Supplementary file 3 — Dataset File S1. [file 41598_2020_58668_MOESM3_ESM.xlsx]

## Sheet: Tabelle1
id	baseMean	baseMeanA	baseMeanB	foldChange	log2FoldChange	pval	padj
SEPT2	6884.12	7096.29	6671.96	0.940204	-0.0889539	0.693439	1
SEPT3	1.37949	2.29372	0.465267	0.202844	-2.30156	0.292513	0.886421
SEPT4	1151.28	1501.07	801.497	0.533951	-0.905222	0.00116405	0.0253554
SEPT5	3939.61	3309.96	4569.27	1.38046	0.465152	0.0264011	0.224811
SEPT6	164.028	166.193	161.863	0.973944	-0.0380891	0.871502	1
SEPT7	4543.97	4889.63	4198.31	0.858616	-0.219916	0.307105	0.904713
SEPT8	1155.47	1441.8	869.135	0.602811	-0.730221	0.00102056	0.0229708
SEPT9	18055.4	17973.8	18137	1.00908	0.013037	0.904161	1
SEPT10	1388.27	1180.24	1596.3	1.35252	0.435647	0.0429632	0.306893
SEPT11	11243.5	15446.9	7040.11	0.455762	-1.13365	1.61226e-05	0.000918517
SEPT12	0.764328	0.541636	0.987019	1.82229	0.865755	0.884545	1
SEPT14	0.508723	0.733516	0.283929	0.387079	-1.3693	0.787606	1
SEP15	1383.17	1509.26	1257.08	0.83291	-0.263767	0.209849	0.753063
5S_rRNA_1	0	0	0	NA	NA	NA	NA
5S_rRNA_2	0	0	0	NA	NA	NA	NA
5S_rRNA_3	0	0	0	NA	NA	NA	NA
5S_rRNA_4	1.15352	2.06561	0.241435	0.116883	-3.09686	0.250766	0.827837
5S_rRNA_5	0	0	0	NA	NA	NA	NA
5S_rRNA_6	0	0	0	NA	NA	NA	NA
5S_rRNA_7	0	0	0	NA	NA	NA	NA
7SK_1	0.766442	0.72359	0.809293	1.11844	0.161489	1	1
7SK_2	0	0	0	NA	NA	NA	NA
7SK_3	0.141964	0	0.283929	Inf	Inf	1	1
7SK_4	0	0	0	NA	NA	NA	NA
7SK_5	8.91316	15.3725	2.45381	0.159624	-2.64725	0.000193119	0.00651216
7SK_6	0	0	0	NA	NA	NA	NA
7SK_7	0	0	0	NA	NA	NA	NA
A1BG	128.3	124.431	132.169	1.06219	0.0870381	0.690815	1
A1BG-AS1	143.498	136.433	150.564	1.10358	0.142185	0.617929	1
A1CF	4.33254	3.69949	4.9656	1.34224	0.424642	0.735345	1
A2M	3782.96	4786.48	2779.44	0.580686	-0.784171	0.0960898	0.494699
A2M-AS1	6.77246	8.21195	5.33298	0.649417	-0.622782	0.50429	1
A2ML1	7.36896	6.59473	8.14319	1.2348	0.304281	0.80513	1
A2ML1-AS1	39.8494	43.176	36.5228	0.845906	-0.241431	0.759879	1
A2ML1-AS2	0	0	0	NA	NA	NA	NA
A2MP1	60.696	71.3174	50.0745	0.702136	-0.510177	0.335322	0.938419
A3GALT2	2.36669	1.23244	3.50093	2.84064	1.50622	0.323816	0.924744
A4GALT	492.401	337.073	647.728	1.92162	0.942326	3.98725e-05	0.00188492
A4GNT	3.78374	3.96815	3.59933	0.907056	-0.140736	0.902182	1
AAAS	752.655	656.806	848.505	1.29187	0.369456	0.0929067	0.485218
AACS	1049.14	1028.92	1069.36	1.0393	0.0556175	0.864563	1
AACSP1	0.478674	0.733516	0.223831	0.305148	-1.71242	0.793278	1
AADAC	0.121389	0.242778	0	0	#NAME?	0.940152	1
AADACL2	0	0	0	NA	NA	NA	NA
AADACL3	0	0	0	NA	NA	NA	NA
AADACL4	0.534951	1.0699	0	0	#NAME?	0.354139	0.961328
AADAT	296.12	325.458	266.783	0.819716	-0.286804	0.20171	0.737879
AAED1	369.077	308.281	429.874	1.39442	0.47967	0.0392416	0.289937
AAGAB	1143.81	1116.24	1171.39	1.04941	0.0695761	0.755156	1
AAK1	471.627	520.909	422.344	0.810782	-0.302614	0.171515	0.67721
AAMDC	363.168	334.307	392.029	1.17266	0.229787	0.334867	0.93764
AAMP	2795.69	3022.11	2569.27	0.850156	-0.2342	0.280535	0.870678
AANAT	2.7866	2.03757	3.53562	1.73522	0.795115	0.6056	1
AAR2	874.586	941.607	807.566	0.857646	-0.221545	0.326068	0.926949
AARD	9.63945	16.3427	2.93617	0.179662	-2.47664	0.000385314	0.0111287
AARS	2371.64	2190.93	2552.35	1.16496	0.220285	0.280558	0.870678
AARS2	152.31	191.408	113.211	0.591465	-0.757635	0.00424082	0.065434
AARSD1	545.944	677.076	414.812	0.612651	-0.706862	0.00165008	0.0328503
AASDH	176.683	197.562	155.804	0.788635	-0.342571	0.184548	0.703412
AASDHPPT	1313.33	1562.5	1064.16	0.681065	-0.554136	0.0114256	0.130646
AASS	550.148	601.917	498.379	0.827986	-0.272322	0.218683	0.769236
AATF	1140.13	1199.25	1081.01	0.901404	-0.149754	0.510071	1
AATK	71.9262	107.07	36.7827	0.343539	-1.54145	6.60593e-05	0.002811
AATK-AS1	11.7642	9.51378	14.0146	1.47308	0.558837	0.377037	0.987365
AB015752.3	8.04989	7.34636	8.75343	1.19153	0.252819	0.812829	1
AB019438.66	0	0	0	NA	NA	NA	NA
AB019440.1	0	0	0	NA	NA	NA	NA
AB019440.50	0	0	0	NA	NA	NA	NA
AB019441.29	0.370831	0.500226	0.241435	0.482653	-1.05094	0.961116	1
ABAT	213.758	275.921	151.596	0.549418	-0.864024	0.000800454	0.0191973
ABC12-47043100G14.2	0.242778	0.485556	0	0	#NAME?	0.725007	1
ABC7-42389800N19.1	891.242	815.629	966.854	1.18541	0.245385	0.536463	1
ABC7-43041300I9.1	0.822989	0.956881	0.689098	0.72015	-0.47363	0.980608	1
ABCA1	657.049	858.996	455.103	0.529808	-0.916459	0.00825131	0.104761
ABCA10	12.9585	13.56	12.357	0.911285	-0.134026	0.859857	1
ABCA11P	159.054	194.041	124.066	0.639379	-0.645258	0.0242289	0.213031
ABCA12	12.7428	13.3017	12.184	0.915973	-0.126623	0.88785	1
ABCA13	19.8758	9.32007	30.4316	3.26517	1.70716	0.0303647	0.24514
ABCA17P	10.2715	10.5958	9.94732	0.938802	-0.0911067	0.933665	1
ABCA2	1186.04	1043.36	1328.73	1.27351	0.348814	0.1113	0.538542
ABCA3	745.908	620.499	871.317	1.40422	0.489768	0.0256537	0.220316
ABCA4	48.9057	49.3666	48.4449	0.981331	-0.0271889	0.92319	1
ABCA5	145.513	108.02	183.005	1.69418	0.760586	0.0145265	0.152914
ABCA6	20.8895	18.7885	22.9904	1.22364	0.291181	0.69461	1
ABCA7	733.686	586.535	880.837	1.50176	0.586658	0.0147747	0.154085
ABCA8	384.856	499.849	269.863	0.53989	-0.889264	0.000170156	0.00592044
ABCA9	42.4218	32.1802	52.6634	1.63652	0.710628	0.278233	0.867033
ABCA9-AS1	0.119017	0.238034	0	0	#NAME?	0.966826	1
ABCB1	2.00958	0.971112	3.04805	3.13872	1.65018	0.546888	1
ABCB10	390.584	299.348	481.819	1.60956	0.686666	0.00282059	0.0490426
ABCB10P1	0	0	0	NA	NA	NA	NA
ABCB10P3	0	0	0	NA	NA	NA	NA
ABCB10P4	0	0	0	NA	NA	NA	NA
ABCB11	0	0	0	NA	NA	NA	NA
ABCB4	37.8329	21.3058	54.36	2.55141	1.3513	0.00165713	0.0328952
ABCB5	1.87462	1.73741	2.01183	1.15794	0.211566	0.933955	1
ABCB6	203.166	169.508	236.823	1.39712	0.482458	0.0540209	0.352766
ABCB7	395.207	443.772	346.643	0.781128	-0.356369	0.12358	0.569746
ABCB8	688.955	754.737	623.174	0.825684	-0.276339	0.203656	0.741348
ABCB9	96.9115	138.883	54.9403	0.395588	-1.33793	6.28868e-05	0.00270561
ABCC1	1055.39	831.429	1279.36	1.53875	0.621755	0.00924192	0.11234
ABCC10	412.792	403.365	422.219	1.04674	0.0659037	0.749017	1
ABCC11	4.65629	3.97031	5.34227	1.34556	0.428202	0.67742	1
ABCC12	2.59757	2.75642	2.43873	0.884745	-0.176666	0.981105	1
ABCC13	0.488166	0.238034	0.738299	3.10165	1.63304	0.882703	1
ABCC2	21.8465	16.2262	27.4667	1.69274	0.759364	0.219328	0.770841
ABCC3	240.411	137.195	343.626	2.50465	1.32461	8.40442e-07	8.14417e-05
ABCC4	464.03	420.518	507.543	1.20695	0.271362	0.207123	0.748638
ABCC5	956.637	975.022	938.252	0.962288	-0.0554589	0.87648	1
ABCC5-AS1	0	0	0	NA	NA	NA	NA
ABCC6	15.77	15.161	16.3791	1.08034	0.111488	0.948472	1
ABCC6P1	0.597458	1.19492	0	0	#NAME?	0.263343	0.845447
ABCC6P2	0.503088	0.480812	0.525364	1.09266	0.127844	1	1
ABCC8	3.54759	4.07298	3.0222	0.742012	-0.430485	0.880678	1
ABCC9	648.47	644.306	652.633	1.01292	0.018527	0.915971	1
ABCD1	1375.73	1969.67	781.801	0.39692	-1.33308	2.28485e-07	2.7127e-05
ABCD1P2	0.141964	0	0.283929	Inf	Inf	1	1
ABCD1P3	0	0	0	NA	NA	NA	NA
ABCD1P4	0	0	0	NA	NA	NA	NA
ABCD1P5	0	0	0	NA	NA	NA	NA
ABCD2	4.02833	4.67026	3.3864	0.725099	-0.46375	0.635748	1
ABCD3	981.926	1090.85	872.998	0.800288	-0.321409	0.149295	0.631574
ABCD4	690.264	664.738	715.791	1.0768	0.106753	0.585616	1
ABCE1	1635.44	2086.07	1184.8	0.56796	-0.816138	0.000182863	0.00624568
ABCF1	2694.11	3041.95	2346.26	0.771301	-0.374634	0.0872492	0.468444
ABCF2	2753.53	3515.65	1991.4	0.566439	-0.820007	0.00014128	0.00514598
ABCF2P1	0.119017	0.238034	0	0	#NAME?	0.940148	1
ABCF2P2	0	0	0	NA	NA	NA	NA
ABCF3	932.743	987.405	878.081	0.889281	-0.169289	0.442943	1
ABCG1	96.948	138.748	55.1482	0.397471	-1.33108	0.00205277	0.0382127
ABCG2	25.2871	23.5658	27.0083	1.14608	0.196704	0.665569	1
ABCG4	2.49536	2.05094	2.93978	1.43338	0.519423	0.726058	1
ABCG5	1.09074	1.22295	0.958518	0.783772	-0.351493	0.979048	1
ABCG8	1.38453	2.51364	0.255428	0.101617	-3.29879	0.163251	0.662016
ABHD1	2.32658	1.48645	3.16671	2.13039	1.09112	0.462592	1
ABHD10	461.735	529.297	394.174	0.744711	-0.425247	0.0584266	0.370146
ABHD11	196.646	206.889	186.403	0.900978	-0.150436	0.540891	1
ABHD12	793.836	774.334	813.338	1.05037	0.0708978	0.780325	1
ABHD12B	0	0	0	NA	NA	NA	NA
ABHD13	556.691	617.73	495.653	0.802379	-0.317645	0.161407	0.657851
ABHD14A	110.047	106.513	113.582	1.06637	0.0927071	0.721	1
ABHD14A-ACY1	51.9296	61.9916	41.8676	0.675375	-0.56624	0.188315	0.711112
ABHD14B	505.956	368.573	643.339	1.74548	0.803627	0.00466858	0.0701211
ABHD15	34.7752	27.2101	42.3404	1.55605	0.637892	0.165843	0.667052
ABHD16A	1041.57	1114.09	969.058	0.869822	-0.201208	0.346244	0.953035
ABHD16B	96.6257	91.6165	101.635	1.10935	0.149719	0.58012	1
ABHD17A	1387.11	1452.06	1322.15	0.910538	-0.135209	0.519008	1
ABHD17AP1	0.49222	0.743004	0.241435	0.324945	-1.62173	0.768351	1
ABHD17AP2	0.950626	0.746886	1.15436	1.54557	0.628138	0.893168	1
ABHD17AP3	0	0	0	NA	NA	NA	NA
ABHD17AP4	0.367449	0.238034	0.496863	2.08736	1.06168	1	1
ABHD17AP5	0	0	0	NA	NA	NA	NA
ABHD17AP6	0.749819	0.718847	0.780792	1.08617	0.119255	1	1
ABHD17B	548.123	593.983	502.263	0.845584	-0.241981	0.294438	0.889391
ABHD17C	400.01	524.274	275.745	0.525955	-0.926988	0.00443918	0.0676225
ABHD2	3056.47	2858.24	3254.71	1.13871	0.187403	0.394812	1
ABHD3	82.4285	42.2084	122.648	2.90578	1.53893	0.000288392	0.00882944
ABHD4	1321.55	1180.15	1462.95	1.23964	0.309918	0.175379	0.6844
ABHD5	615.537	566.155	664.918	1.17444	0.231979	0.307154	0.904713
ABHD6	52.1161	52.3749	51.8573	0.990117	-0.0143292	1	1
ABHD8	302.476	312.992	291.96	0.932805	-0.100353	0.734363	1
ABI1	1501.87	1399.73	1604.02	1.14595	0.196547	0.35403	0.961285
ABI2	1070.47	1184.73	956.219	0.807121	-0.309144	0.156978	0.649069
ABI3	30.3571	10.8282	49.886	4.60705	2.20384	1.34958e-05	0.000789097
ABI3BP	14857.3	16796.7	12918	0.769076	-0.378803	0.0631754	0.388597
ABL1	2810.09	3009.37	2610.81	0.86756	-0.204965	0.395282	1
ABL2	4326.73	5637	3016.45	0.535117	-0.902074	0.00870522	0.108098
ABLIM1	2590.03	2983.53	2196.52	0.736213	-0.441804	0.0485654	0.330998
ABLIM2	109.246	86.1084	132.384	1.53741	0.620503	0.406261	1
ABLIM3	9368	10128.7	8607.27	0.849787	-0.234827	0.288043	0.88151
ABO	0.24064	0.257448	0.223831	0.869423	-0.201869	1	1
ABR	2814.17	1871.16	3757.17	2.00793	1.00571	1.90675e-06	0.000158586
ABRA	83.7862	66.2125	101.36	1.53083	0.614309	0.208287	0.750246
ABRACL	176.831	197.786	155.875	0.788096	-0.343556	0.169634	0.673728
ABT1	334.846	374.755	294.938	0.787016	-0.345534	0.158114	0.651038
ABT1P1	0	0	0	NA	NA	NA	NA
ABTB1	700.58	519.61	881.549	1.69656	0.762611	0.000522543	0.014119
ABTB2	1201.02	1142.66	1259.38	1.10216	0.140328	0.47096	1
AC000003.1	0	0	0	NA	NA	NA	NA
AC000003.2	0	0	0	NA	NA	NA	NA
AC000029.1	0	0	0	NA	NA	NA	NA
AC000032.2	6.81267	5.50595	8.11939	1.47466	0.560382	0.526389	1
AC000036.4	0	0	0	NA	NA	NA	NA
AC000041.8	0.367449	0.238034	0.496863	2.08736	1.06168	1	1
AC000067.1	0.364167	0.728334	0	0	#NAME?	0.60487	1
AC000068.10	0	0	0	NA	NA	NA	NA
AC000068.5	6.06081	4.63747	7.48415	1.61384	0.6905	0.408477	1
AC000068.9	0.496068	0.257448	0.734687	2.85373	1.51285	0.881647	1
AC000077.2	0	0	0	NA	NA	NA	NA
AC000078.5	0.127714	0	0.255428	Inf	Inf	1	1
AC000081.2	0	0	0	NA	NA	NA	NA
AC000089.3	0	0	0	NA	NA	NA	NA
AC000095.9	0.127714	0	0.255428	Inf	Inf	1	1
AC000099.1	0	0	0	NA	NA	NA	NA
AC000110.1	0	0	0	NA	NA	NA	NA
AC000111.3	0	0	0	NA	NA	NA	NA
AC000111.4	0	0	0	NA	NA	NA	NA
AC000111.5	0	0	0	NA	NA	NA	NA
AC000111.6	0	0	0	NA	NA	NA	NA
AC000120.7	0.636125	0.746886	0.525364	0.703406	-0.507571	0.969768	1
AC000123.4	0.120718	0	0.241435	Inf	Inf	1	1
AC000124.1	0	0	0	NA	NA	NA	NA
AC000362.1	0	0	0	NA	NA	NA	NA
AC000367.1	0	0	0	NA	NA	NA	NA
AC000370.2	0	0	0	NA	NA	NA	NA
AC000374.1	0	0	0	NA	NA	NA	NA
AC000403.1	0	0	0	NA	NA	NA	NA
AC002044.4	0	0	0	NA	NA	NA	NA
AC002055.4	811.241	787.378	835.104	1.06061	0.0849003	0.70733	1
AC002056.3	0	0	0	NA	NA	NA	NA
AC002056.5	0	0	0	NA	NA	NA	NA
AC002059.10	0	0	0	NA	NA	NA	NA
AC002064.4	4.79007	3.23379	6.34636	1.96252	0.972706	0.366875	0.978292
AC002064.5	1.12835	1.29457	0.96213	0.743207	-0.428165	0.971898	1
AC002066.1	24.3355	40.1024	8.56861	0.213668	-2.22656	3.94593e-05	0.00187107
AC002066.2	0	0	0	NA	NA	NA	NA
AC002069.5	0	0	0	NA	NA	NA	NA
AC002069.6	0.121389	0.242778	0	0	#NAME?	0.940152	1
AC002070.1	0	0	0	NA	NA	NA	NA
AC002075.3	0	0	0	NA	NA	NA	NA
AC002075.4	0	0	0	NA	NA	NA	NA
AC002076.10	0.248432	0	0.496863	Inf	Inf	0.859384	1
AC002115.5	0.239735	0.238034	0.241435	1.01429	0.0204678	1	1
AC002115.9	0.120718	0	0.241435	Inf	Inf	1	1
AC002116.7	313.435	270.849	356.02	1.31446	0.394467	0.0913537	0.480901
AC002116.8	13.9759	12.1973	15.7545	1.29164	0.3692	0.534068	1
AC002117.1	165.326	90.8722	239.78	2.63865	1.3998	0.00115592	0.0252148
AC002127.2	0	0	0	NA	NA	NA	NA
AC002127.4	0.119017	0.238034	0	0	#NAME?	0.950273	1
AC002128.4	0	0	0	NA	NA	NA	NA
AC002128.5	0	0	0	NA	NA	NA	NA
AC002306.1	0	0	0	NA	NA	NA	NA
AC002310.10	0	0	0	NA	NA	NA	NA
AC002310.12	1.38832	1.27515	1.50149	1.1775	0.235722	1	1
AC002310.13	156.625	145.844	167.406	1.14784	0.198921	0.412627	1
AC002310.17	0	0	0	NA	NA	NA	NA
AC002310.7	84.7636	83.7181	85.8091	1.02498	0.0355909	0.85162	1
AC002314.4	0	0	0	NA	NA	NA	NA
AC002331.1	0	0	0	NA	NA	NA	NA
AC002365.1	0.257448	0.514896	0	0	#NAME?	0.68949	1
AC002366.3	0	0	0	NA	NA	NA	NA
AC002368.4	0.238034	0.476069	0	0	#NAME?	0.766267	1
AC002383.2	0.120718	0	0.241435	Inf	Inf	1	1
AC002386.1	0	0	0	NA	NA	NA	NA
AC002395.1	0	0	0	NA	NA	NA	NA
AC002398.11	1.35903	2.49423	0.223831	0.0897398	-3.47811	0.148273	0.629736
AC002398.12	15.5786	7.51676	23.6405	3.14504	1.65308	0.00382385	0.060748
AC002398.13	5.89053	5.58703	6.19404	1.10865	0.1488	0.962192	1
AC002398.5	0.233305	0.242778	0.223831	0.921958	-0.117226	1	1
AC002398.9	68.2123	66.6221	69.8026	1.04774	0.0672804	0.984013	1
AC002400.1	0	0	0	NA	NA	NA	NA
AC002401.1	0.802071	0.812454	0.791689	0.974442	-0.0373521	1	1
AC002429.4	0	0	0	NA	NA	NA	NA
AC002429.5	0	0	0	NA	NA	NA	NA
AC002451.1	0	0	0	NA	NA	NA	NA
AC002451.3	6.31343	4.10913	8.51773	2.07288	1.05164	0.348415	0.955546
AC002454.1	16.0245	19.3854	12.6637	0.653258	-0.614276	0.289366	0.88285
AC002456.2	5.64542	5.90918	5.38165	0.910727	-0.134909	0.912543	1
AC002463.3	18.4782	29.1402	7.81625	0.268229	-1.89846	0.000664623	0.0167128
AC002465.2	0	0	0	NA	NA	NA	NA
AC002467.7	51.7754	48.9747	54.5761	1.11437	0.156232	0.670428	1
AC002472.1	3.69102	3.41745	3.96459	1.1601	0.214253	1	1
AC002472.11	46.8888	28.9377	64.84	2.24068	1.16394	0.0034952	0.0571671
AC002472.13	6.76245	4.22733	9.29757	2.19939	1.13711	0.153252	0.639777
AC002477.1	0	0	0	NA	NA	NA	NA
AC002480.2	0	0	0	NA	NA	NA	NA
AC002480.3	0	0	0	NA	NA	NA	NA
AC002480.4	0	0	0	NA	NA	NA	NA
AC002480.5	0.510007	0.270818	0.749195	2.76642	1.46802	0.827059	1
AC002485.1	0	0	0	NA	NA	NA	NA
AC002486.2	0.128724	0.257448	0	0	#NAME?	0.940164	1
AC002486.3	0	0	0	NA	NA	NA	NA
AC002511.1	0.127714	0	0.255428	Inf	Inf	1	1
AC002511.2	0.121389	0.242778	0	0	#NAME?	0.940152	1
AC002511.3	0	0	0	NA	NA	NA	NA
AC002519.6	1.56717	0.72359	2.41074	3.33164	1.73623	0.349369	0.956074
AC002519.8	0	0	0	NA	NA	NA	NA
AC002523.1	0	0	0	NA	NA	NA	NA
AC002539.1	0.87666	0.7663	0.987019	1.28803	0.365169	1	1
AC002539.2	0	0	0	NA	NA	NA	NA
AC002542.2	0	0	0	NA	NA	NA	NA
AC002543.2	0	0	0	NA	NA	NA	NA
AC002550.5	14.691	12.9084	16.4735	1.27618	0.351834	0.534404	1
AC002551.1	0	0	0	NA	NA	NA	NA
AC002553.1	0	0	0	NA	NA	NA	NA
AC002553.4	0	0	0	NA	NA	NA	NA
AC002558.1	0	0	0	NA	NA	NA	NA
AC002978.1	0	0	0	NA	NA	NA	NA
AC002979.1	0	0	0	NA	NA	NA	NA
AC002981.1	0	0	0	NA	NA	NA	NA
AC002984.2	0.263123	0.270818	0.255428	0.943172	-0.0844069	1	1
AC002985.3	47.1447	50.6365	43.6528	0.862082	-0.214103	0.555933	1
AC002992.1	0	0	0	NA	NA	NA	NA
AC002994.1	0.111916	0	0.223831	Inf	Inf	1	1
AC003001.1	0	0	0	NA	NA	NA	NA
AC003002.4	77.6347	55.9643	99.3052	1.77444	0.827363	0.0152545	0.157069
AC003002.6	19.995	19.6862	20.3038	1.03137	0.044566	0.911002	1
AC003003.5	0	0	0	NA	NA	NA	NA
AC003005.2	4.67365	4.76509	4.58221	0.961622	-0.0564585	0.999922	1
AC003005.4	155.096	150.258	159.934	1.06439	0.0900318	0.725831	1
AC003006.1	0	0	0	NA	NA	NA	NA
AC003006.7	226.899	225.729	228.069	1.01036	0.0148756	0.921052	1
AC003009.1	0	0	0	NA	NA	NA	NA
AC003009.2	0	0	0	NA	NA	NA	NA
AC003029.1	0.88182	1.00045	0.763188	0.762843	-0.390542	0.975361	1
AC003035.1	0	0	0	NA	NA	NA	NA
AC003043.1	0.368354	0.257448	0.479259	1.86158	0.896525	1	1
AC003045.1	0	0	0	NA	NA	NA	NA
AC003051.1	4.19635	5.19801	3.19469	0.6146	-0.702281	0.5066	1
AC003075.4	15.1722	11.0912	19.2533	1.7359	0.795683	0.134158	0.594538
AC003079.1	0	0	0	NA	NA	NA	NA
AC003080.4	0	0	0	NA	NA	NA	NA
AC003084.2	0.128724	0.257448	0	0	#NAME?	0.940164	1
AC003087.4	0	0	0	NA	NA	NA	NA
AC003088.1	1.82583	1.92325	1.72841	0.898695	-0.154097	0.979042	1
AC003090.1	14.1334	15.585	12.6818	0.813714	-0.297407	0.615701	1
AC003092.1	18.7422	10.8437	26.6407	2.45679	1.29677	0.0242084	0.213031
AC003092.2	2.48837	0.757674	4.21906	5.56844	2.47727	0.104671	0.5206
AC003101.1	1.49221	1.75596	1.22845	0.69959	-0.515419	0.84572	1
AC003102.1	0	0	0	NA	NA	NA	NA
AC003102.3	19.8732	18.1422	21.6043	1.19083	0.25197	0.826802	1
AC003104.1	0.368354	0.257448	0.479259	1.86158	0.896525	1	1
AC003658.1	0	0	0	NA	NA	NA	NA
AC003664.1	0.390837	0.270818	0.510856	1.88634	0.915593	1	1
AC003665.1	34.0634	33.9113	34.2154	1.00897	0.0128777	0.997193	1
AC003666.1	0	0	0	NA	NA	NA	NA
AC003681.1	0	0	0	NA	NA	NA	NA
AC003682.16	2.64453	2.74045	2.5486	0.929996	-0.104704	0.978481	1
AC003682.17	0.855898	0.756374	0.955423	1.26316	0.337039	1	1
AC003956.1	0.386172	0.772344	0	0	#NAME?	0.51804	1
AC003958.2	1.0108	0.956881	1.06472	1.1127	0.154064	1	1
AC003958.6	0	0	0	NA	NA	NA	NA
AC003968.1	0	0	0	NA	NA	NA	NA
AC003973.1	0	0	0	NA	NA	NA	NA
AC003973.4	0.246731	0.238034	0.255428	1.07307	0.101747	1	1
AC003973.5	0.121389	0.242778	0	0	#NAME?	0.950116	1
AC003973.6	0	0	0	NA	NA	NA	NA
AC003984.1	2.53862	3.23379	1.84346	0.570063	-0.810806	0.634336	1
AC003985.1	0	0	0	NA	NA	NA	NA
AC003986.5	0	0	0	NA	NA	NA	NA
AC003986.6	0	0	0	NA	NA	NA	NA
AC003986.7	1.13433	1.23244	1.03622	0.840786	-0.25019	0.972484	1
AC003988.1	0.398402	0.257448	0.539357	2.09501	1.06696	1	1
AC003989.3	0	0	0	NA	NA	NA	NA
AC003989.4	0	0	0	NA	NA	NA	NA
AC003991.3	4.30334	3.23593	5.37075	1.65973	0.730945	0.550845	1
AC004000.1	0	0	0	NA	NA	NA	NA
AC004004.2	0	0	0	NA	NA	NA	NA
AC004006.2	0	0	0	NA	NA	NA	NA
AC004009.3	0.128724	0.257448	0	0	#NAME?	0.956516	1
AC004012.1	0.238034	0.476069	0	0	#NAME?	0.697094	1
AC004014.3	0	0	0	NA	NA	NA	NA
AC004014.4	0	0	0	NA	NA	NA	NA
AC004016.1	0	0	0	NA	NA	NA	NA
AC004016.2	0	0	0	NA	NA	NA	NA
AC004017.1	0.127714	0	0.255428	Inf	Inf	1	1
AC004019.10	0	0	0	NA	NA	NA	NA
AC004019.13	1.10989	0.799084	1.42069	1.7779	0.830172	0.756741	1
AC004019.18	1.37314	1.72404	1.02223	0.592925	-0.754079	0.736356	1
AC004022.7	0	0	0	NA	NA	NA	NA
AC004022.8	0	0	0	NA	NA	NA	NA
AC004041.2	174.629	122.096	227.162	1.86051	0.895699	0.000465097	0.0128942
AC004051.2	2.18949	1.69514	2.68384	1.58325	0.662891	0.747309	1
AC004052.1	0	0	0	NA	NA	NA	NA
AC004053.1	30.7707	30.2308	31.3106	1.03572	0.0506306	0.981218	1
AC004054.1	0.120718	0	0.241435	Inf	Inf	1	1
AC004057.1	35.609	39.841	31.377	0.787555	-0.344548	0.383318	0.99412
AC004062.2	0	0	0	NA	NA	NA	NA
AC004063.1	0.240406	0.480812	0	0	#NAME?	0.76508	1
AC004066.2	0	0	0	NA	NA	NA	NA
AC004066.3	0	0	0	NA	NA	NA	NA
AC004067.5	0	0	0	NA	NA	NA	NA
AC004069.1	0	0	0	NA	NA	NA	NA
AC004069.2	5.23446	4.77846	5.69047	1.19086	0.252003	0.894954	1
AC004070.1	0	0	0	NA	NA	NA	NA
AC004074.3	0.135409	0.270818	0	0	#NAME?	0.949366	1
AC004074.4	0	0	0	NA	NA	NA	NA
AC004076.7	362.394	347.996	376.792	1.08275	0.114694	0.591341	1
AC004076.9	561.095	665.257	456.933	0.686852	-0.541928	0.0177637	0.173664
AC004079.1	0	0	0	NA	NA	NA	NA
AC004112.4	233.048	167.5	298.596	1.78267	0.834038	0.00066058	0.016638
AC004112.5	0	0	0	NA	NA	NA	NA
AC004112.7	0	0	0	NA	NA	NA	NA
AC004125.3	0	0	0	NA	NA	NA	NA
AC004129.7	0	0	0	NA	NA	NA	NA
AC004129.9	0	0	0	NA	NA	NA	NA
AC004156.3	4.94557	3.34421	6.54693	1.95769	0.969154	0.286458	0.8791
AC004158.2	5.18151	5.79272	4.57031	0.788975	-0.341949	0.782939	1
AC004158.3	0.250113	0.500226	0	0	#NAME?	0.760313	1
AC004159.1	0	0	0	NA	NA	NA	NA
AC004160.4	0	0	0	NA	NA	NA	NA
AC004166.6	0.754002	1.508	0	0	#NAME?	0.279072	0.868255
AC004221.2	0.756863	0.242778	1.27095	5.23502	2.3882	0.566073	1
AC004231.2	5.47474	4.64818	6.3013	1.35565	0.438983	0.632841	1
AC004237.1	46.5359	62.7462	30.3256	0.483305	-1.04899	0.0287898	0.237577
AC004257.1	0	0	0	NA	NA	NA	NA
AC004257.3	3.85165	4.26356	3.43974	0.806776	-0.309759	0.821938	1
AC004381.6	93.3671	78.4536	108.281	1.38019	0.464863	0.115825	0.549381
AC004381.7	0.866947	1.02719	0.706702	0.687994	-0.539532	0.974894	1
AC004383.3	0.802071	0.812454	0.791689	0.974442	-0.0373521	1	1
AC004386.3	0	0	0	NA	NA	NA	NA
AC004386.4	0	0	0	NA	NA	NA	NA
AC004410.3	0	0	0	NA	NA	NA	NA
AC004447.2	0.615909	0.500226	0.731591	1.46252	0.548458	1	1
AC004448.2	0.127714	0	0.255428	Inf	Inf	1	1
AC004448.5	11632.8	9294.71	13970.8	1.50309	0.587933	0.0233281	0.207854
AC004449.6	1.59113	1.24711	1.93516	1.55171	0.633859	0.786675	1
AC004453.8	0	0	0	NA	NA	NA	NA
AC004458.1	0	0	0	NA	NA	NA	NA
AC004460.1	0	0	0	NA	NA	NA	NA
AC004461.4	0	0	0	NA	NA	NA	NA
AC004463.6	15.5174	16.5873	14.4476	0.871005	-0.199246	0.721678	1
AC004466.1	0.127714	0	0.255428	Inf	Inf	1	1
AC004471.10	5.18204	1.78617	8.5779	4.80241	2.26376	0.0246507	0.215692
AC004471.9	5.44094	1.74129	9.14059	5.24931	2.39213	0.0262068	0.223769
AC004485.3	0.518809	0.270818	0.7668	2.83142	1.50153	0.826692	1
AC004490.1	0	0	0	NA	NA	NA	NA
AC004492.1	0	0	0	NA	NA	NA	NA
AC004510.3	0.260982	0.238034	0.283929	1.19281	0.25436	1	1
AC004520.1	0	0	0	NA	NA	NA	NA
AC004528.1	0	0	0	NA	NA	NA	NA
AC004528.4	0.384071	0.242778	0.525364	2.16397	1.11368	1	1
AC004535.2	0	0	0	NA	NA	NA	NA
AC004538.3	10.5642	7.32488	13.8036	1.88448	0.914169	0.167568	0.669886
AC004540.4	1.61126	1.68996	1.53257	0.906867	-0.141037	1	1
AC004540.5	1.94505	2.23159	1.65851	0.743196	-0.428185	0.875477	1
AC004543.1	0	0	0	NA	NA	NA	NA
AC004543.2	0	0	0	NA	NA	NA	NA
AC004549.6	0.638267	0.77967	0.496863	0.637274	-0.650015	0.969236	1
AC004552.1	0	0	0	NA	NA	NA	NA
AC004562.1	16.9461	20.7742	13.118	0.631458	-0.663241	0.328602	0.930071
AC004593.3	0	0	0	NA	NA	NA	NA
AC004595.1	0	0	0	NA	NA	NA	NA
AC004603.4	0	0	0	NA	NA	NA	NA
AC004609.1	0	0	0	NA	NA	NA	NA
AC004623.2	2.86703	3.27045	2.46362	0.753296	-0.408712	0.804328	1
AC004637.1	0	0	0	NA	NA	NA	NA
AC004655.1	0	0	0	NA	NA	NA	NA
AC004656.1	0	0	0	NA	NA	NA	NA
AC004673.1	0	0	0	NA	NA	NA	NA
AC004691.5	1.39413	1.5313	1.25696	0.820842	-0.284824	0.976225	1
AC004692.4	0	0	0	NA	NA	NA	NA
AC004692.5	0	0	0	NA	NA	NA	NA
AC004699.1	0	0	0	NA	NA	NA	NA
AC004702.2	141.238	112.933	169.542	1.50126	0.586174	0.0501033	0.337414
AC004706.1	12.1292	11.2464	13.0119	1.15698	0.21037	0.736317	1
AC004744.3	0	0	0	NA	NA	NA	NA
AC004745.1	0	0	0	NA	NA	NA	NA
AC004769.1	0	0	0	NA	NA	NA	NA
AC004771.1	0.128724	0.257448	0	0	#NAME?	0.940164	1
AC004775.5	0.111916	0	0.223831	Inf	Inf	1	1
AC004791.2	0	0	0	NA	NA	NA	NA
AC004797.1	5.93372	5.00138	6.86606	1.37283	0.457157	0.60593	1
AC004812.1	0	0	0	NA	NA	NA	NA
AC004817.1	0	0	0	NA	NA	NA	NA
AC004824.1	0	0	0	NA	NA	NA	NA
AC004824.2	0.240406	0.480812	0	0	#NAME?	0.723684	1
AC004832.1	0.135409	0.270818	0	0	#NAME?	0.940175	1
AC004837.3	0	0	0	NA	NA	NA	NA
AC004837.4	0.135409	0.270818	0	0	#NAME?	0.940175	1
AC004837.5	0	0	0	NA	NA	NA	NA
AC004840.8	0.120718	0	0.241435	Inf	Inf	1	1
AC004840.9	61.8221	68.5266	55.1176	0.804323	-0.314152	0.289906	0.883753
AC004851.1	0	0	0	NA	NA	NA	NA
AC004854.4	0.368459	0.495482	0.241435	0.487274	-1.0372	0.964563	1
AC004854.5	0.865536	1.01038	0.720695	0.713292	-0.487435	0.974919	1
AC004862.6	0.62549	0.785714	0.465267	0.592158	-0.755946	0.963875	1
AC004866.1	0	0	0	NA	NA	NA	NA
AC004866.3	0	0	0	NA	NA	NA	NA
AC004869.2	0	0	0	NA	NA	NA	NA
AC004869.3	0	0	0	NA	NA	NA	NA
AC004870.3	0.240406	0.480812	0	0	#NAME?	0.723684	1
AC004870.4	0.111916	0	0.223831	Inf	Inf	1	1
AC004870.5	0.119017	0.238034	0	0	#NAME?	0.940148	1
AC004875.1	0	0	0	NA	NA	NA	NA
AC004878.2	0.389706	0.495482	0.283929	0.573035	-0.803304	0.955869	1
AC004878.3	3.79716	4.80994	2.78438	0.57888	-0.788664	0.599708	1
AC004878.5	0.855413	0.7663	0.944526	1.23258	0.301681	1	1
AC004878.6	0.89956	1.00433	0.794785	0.791355	-0.337604	0.971881	1
AC004878.7	0	0	0	NA	NA	NA	NA
AC004878.8	0	0	0	NA	NA	NA	NA
AC004889.1	0.256438	0.257448	0.255428	0.992154	-0.0113645	1	1
AC004893.10	0	0	0	NA	NA	NA	NA
AC004893.11	111.626	121.818	101.435	0.832677	-0.264172	0.356624	0.965285
AC004895.1	0	0	0	NA	NA	NA	NA
AC004895.4	1.02879	0.513596	1.54398	3.00622	1.58795	0.641453	1
AC004899.1	0	0	0	NA	NA	NA	NA
AC004899.3	0	0	0	NA	NA	NA	NA
AC004901.1	22.6339	10.2791	34.9887	3.40386	1.76717	0.0110806	0.127893
AC004906.3	0	0	0	NA	NA	NA	NA
AC004911.2	0	0	0	NA	NA	NA	NA
AC004917.1	2.53642	2.81854	2.25429	0.799809	-0.322273	0.88373	1
AC004920.2	0	0	0	NA	NA	NA	NA
AC004920.3	0	0	0	NA	NA	NA	NA
AC004924.1	0.128724	0.257448	0	0	#NAME?	0.940164	1
AC004938.5	0	0	0	NA	NA	NA	NA
AC004941.3	0	0	0	NA	NA	NA	NA
AC004941.5	0	0	0	NA	NA	NA	NA
AC004943.1	0	0	0	NA	NA	NA	NA
AC004945.1	0	0	0	NA	NA	NA	NA
AC004947.2	0.127714	0	0.255428	Inf	Inf	1	1
AC004951.5	5.34997	3.24586	7.45409	2.2965	1.19943	0.196649	0.726826
AC004951.6	0.617922	0.994408	0.241435	0.242793	-2.0422	0.649781	1
AC004967.7	58.5773	62.0896	55.0651	0.886866	-0.173212	0.518509	1
AC004969.1	0	0	0	NA	NA	NA	NA
AC004980.1	0	0	0	NA	NA	NA	NA
AC004980.10	0	0	0	NA	NA	NA	NA
AC004980.11	0.368042	0.270818	0.465267	1.71801	0.780735	1	1
AC004980.7	11.6735	13.2526	10.0944	0.761693	-0.392719	0.524929	1
AC004980.8	0	0	0	NA	NA	NA	NA
AC004980.9	1.281	1.73871	0.823286	0.473503	-1.07855	0.570379	1
AC004985.12	2.63909	2.44203	2.83614	1.16139	0.215851	1	1
AC004987.10	0	0	0	NA	NA	NA	NA
AC004987.9	0	0	0	NA	NA	NA	NA
AC004988.1	0.62592	0.485556	0.766284	1.57816	0.658241	1	1
AC005000.1	0.644822	0.508852	0.780792	1.53442	0.617692	1	1
AC005000.2	0	0	0	NA	NA	NA	NA
AC005003.1	38.744	40.6387	36.8493	0.906755	-0.141216	0.747382	1
AC005007.3	0	0	0	NA	NA	NA	NA
AC005008.2	1.34673	1.48989	1.20357	0.807821	-0.307892	0.97781	1
AC005008.3	0	0	0	NA	NA	NA	NA
AC005009.1	0	0	0	NA	NA	NA	NA
AC005009.2	0.353351	0	0.706702	Inf	Inf	0.632302	1
AC005013.1	31.03	45.7176	16.3424	0.357463	-1.48413	0.00249136	0.0444615
AC005013.5	2.59086	3.69784	1.48388	0.401283	-1.31731	0.344351	0.950639
AC005014.5	0.269678	0	0.539357	Inf	Inf	0.735061	1
AC005017.2	0	0	0	NA	NA	NA	NA
AC005019.2	0	0	0	NA	NA	NA	NA
AC005019.3	0	0	0	NA	NA	NA	NA
AC005020.1	0	0	0	NA	NA	NA	NA
AC005022.1	1.64173	0.976295	2.30717	2.36319	1.24073	0.611759	1
AC005027.3	206.326	328.389	84.2636	0.256597	-1.96243	2.81043e-13	1.68118e-10
AC005029.1	0.533811	0.528266	0.539357	1.02099	0.0299756	1	1
AC005033.6	0	0	0	NA	NA	NA	NA
AC005034.2	0	0	0	NA	NA	NA	NA
AC005034.3	0	0	0	NA	NA	NA	NA
AC005037.1	0.128724	0.257448	0	0	#NAME?	0.940164	1
AC005037.2	0	0	0	NA	NA	NA	NA
AC005037.3	157.19	138.673	175.707	1.26706	0.341479	0.209496	0.752317
AC005037.4	0	0	0	NA	NA	NA	NA
AC005037.6	0	0	0	NA	NA	NA	NA
AC005040.3	0	0	0	NA	NA	NA	NA
AC005041.11	0	0	0	NA	NA	NA	NA
AC005041.17	0.23963	0	0.479259	Inf	Inf	0.863457	1
AC005042.2	0	0	0	NA	NA	NA	NA
AC005042.3	0	0	0	NA	NA	NA	NA
AC005042.4	3.11673	2.67662	3.55684	1.32886	0.410184	0.92924	1
AC005042.5	3.65517	1.6904	5.61994	3.32463	1.73319	0.180312	0.693798
AC005048.1	0	0	0	NA	NA	NA	NA
AC005062.2	47.2836	49.9566	44.6106	0.892986	-0.163291	0.77302	1
AC005071.1	0	0	0	NA	NA	NA	NA
AC005076.5	12.4619	12.3155	12.6083	1.02377	0.0338959	0.981557	1
AC005077.12	6.39476	4.27693	8.51259	1.99035	0.993022	0.248736	0.824684
AC005077.14	18.0238	14.4221	21.6256	1.49947	0.584454	0.357951	0.967285
AC005077.5	0	0	0	NA	NA	NA	NA
AC005077.7	0.35924	0.270818	0.447663	1.653	0.725088	1	1
AC005077.8	0.127714	0	0.255428	Inf	Inf	1	1
AC005077.9	0.25388	0	0.50776	Inf	Inf	0.805734	1
AC005082.1	154.894	157.607	152.181	0.965572	-0.0505443	0.864754	1
AC005082.12	0.264133	0.528266	0	0	#NAME?	0.68109	1
AC005083.1	0	0	0	NA	NA	NA	NA
AC005086.1	0	0	0	NA	NA	NA	NA
AC005086.2	0	0	0	NA	NA	NA	NA
AC005086.3	0	0	0	NA	NA	NA	NA
AC005086.4	0	0	0	NA	NA	NA	NA
AC005088.1	0	0	0	NA	NA	NA	NA
AC005094.2	0	0	0	NA	NA	NA	NA
AC005102.1	0	0	0	NA	NA	NA	NA
AC005104.3	4.2572	2.98712	5.52727	1.85036	0.887808	0.388176	0.998864
AC005105.2	0	0	0	NA	NA	NA	NA
AC005150.1	0	0	0	NA	NA	NA	NA
AC005152.2	14.8832	6.31622	23.4503	3.7127	1.89247	0.00330979	0.0550853
AC005152.3	0	0	0	NA	NA	NA	NA
AC005154.6	586.921	556.902	616.94	1.10781	0.147707	0.5136	1
AC005154.7	0.254426	0.508852	0	0	#NAME?	0.758241	1
AC005154.8	0	0	0	NA	NA	NA	NA
AC005159.1	0	0	0	NA	NA	NA	NA
AC005160.3	0	0	0	NA	NA	NA	NA
AC005161.1	0	0	0	NA	NA	NA	NA
AC005162.4	0	0	0	NA	NA	NA	NA
AC005162.5	0.121389	0.242778	0	0	#NAME?	0.959057	1
AC005176.1	0	0	0	NA	NA	NA	NA
AC005176.2	0	0	0	NA	NA	NA	NA
AC005176.3	0	0	0	NA	NA	NA	NA
AC005178.1	0	0	0	NA	NA	NA	NA
AC005189.6	0	0	0	NA	NA	NA	NA
AC005195.1	0	0	0	NA	NA	NA	NA
AC005197.2	0.660107	0.812454	0.50776	0.624971	-0.678139	0.96462	1
AC005215.1	0	0	0	NA	NA	NA	NA
AC005220.3	0.872035	0.771044	0.973027	1.26196	0.335666	1	1
AC005224.2	15.095	16.5467	13.6434	0.82454	-0.278339	0.702669	1
AC005229.1	0	0	0	NA	NA	NA	NA
AC005229.5	0	0	0	NA	NA	NA	NA
AC005229.7	0	0	0	NA	NA	NA	NA
AC005235.1	0.24064	0.257448	0.223831	0.869423	-0.201869	1	1
AC005237.2	0	0	0	NA	NA	NA	NA
AC005237.4	14.2343	13.065	15.4036	1.17899	0.237554	0.690481	1
AC005251.4	0	0	0	NA	NA	NA	NA
AC005253.2	0.369821	0.242778	0.496863	2.04657	1.03321	1	1
AC005253.4	9.69726	9.71513	9.67938	0.99632	-0.00531845	1	1
AC005255.3	0.128724	0.257448	0	0	#NAME?	0.956786	1
AC005255.5	0	0	0	NA	NA	NA	NA
AC005255.6	0	0	0	NA	NA	NA	NA
AC005256.1	0	0	0	NA	NA	NA	NA
AC005262.2	3.02837	3.2273	2.82944	0.876719	-0.189814	0.892187	1
AC005262.3	0.111916	0	0.223831	Inf	Inf	1	1
AC005262.4	0.127714	0	0.255428	Inf	Inf	1	1
AC005264.2	0.254426	0.508852	0	0	#NAME?	0.718322	1
AC005276.1	0.277373	0.270818	0.283929	1.04841	0.068206	1	1
AC005280.1	9.30199	13.2586	5.34535	0.40316	-1.31058	0.0554568	0.358484
AC005281.1	0.384071	0.242778	0.525364	2.16397	1.11368	1	1
AC005281.2	0	0	0	NA	NA	NA	NA
AC005284.1	0	0	0	NA	NA	NA	NA
AC005288.1	0	0	0	NA	NA	NA	NA
AC005300.5	0	0	0	NA	NA	NA	NA
AC005301.8	0	0	0	NA	NA	NA	NA
AC005304.1	0	0	0	NA	NA	NA	NA
AC005306.3	0	0	0	NA	NA	NA	NA
AC005307.1	0	0	0	NA	NA	NA	NA
AC005307.3	1.99884	0.756374	3.24131	4.28533	2.09941	0.164432	0.664586
AC005324.6	9.87554	6.68315	13.0679	1.95535	0.967429	0.153092	0.639636
AC005324.7	0	0	0	NA	NA	NA	NA
AC005326.2	0	0	0	NA	NA	NA	NA
AC005329.7	21.2531	14.3724	28.1337	1.95747	0.968994	0.0464292	0.322372
AC005330.2	0	0	0	NA	NA	NA	NA
AC005336.4	0.868779	0.242778	1.49478	6.15698	2.62222	0.427295	1
AC005336.5	0	0	0	NA	NA	NA	NA
AC005339.2	0.361019	0.242778	0.479259	1.97406	0.981168	1	1
AC005351.1	0	0	0	NA	NA	NA	NA
AC005355.1	1.6415	2.05094	1.23207	0.600732	-0.735206	0.760423	1
AC005355.2	0	0	0	NA	NA	NA	NA
AC005356.1	1.25781	1.23849	1.27714	1.03121	0.0443384	1	1
AC005357.1	0	0	0	NA	NA	NA	NA
AC005358.1	0.127714	0	0.255428	Inf	Inf	1	1
AC005358.3	0	0	0	NA	NA	NA	NA
AC005363.9	0	0	0	NA	NA	NA	NA
AC005370.1	0	0	0	NA	NA	NA	NA
AC005375.1	0	0	0	NA	NA	NA	NA
AC005387.2	0	0	0	NA	NA	NA	NA
AC005387.3	1.86559	1.00433	2.72685	2.71508	1.44099	0.408221	1
AC005391.2	0	0	0	NA	NA	NA	NA
AC005392.13	1.69958	2.47223	0.926922	0.374934	-1.41529	0.427547	1
AC005394.1	12.1457	7.73546	16.5559	2.14026	1.09779	0.0674924	0.403657
AC005399.1	0	0	0	NA	NA	NA	NA
AC005477.1	0	0	0	NA	NA	NA	NA
AC005481.5	0.111916	0	0.223831	Inf	Inf	1	1
AC005484.5	7.72755	7.16578	8.28932	1.15679	0.21013	0.805461	1
AC005487.2	0.480036	0.480812	0.479259	0.99677	-0.00466773	1	1
AC005488.1	22.6996	19.539	25.8601	1.32351	0.404373	0.419242	1
AC005488.11	0.894935	1.00908	0.780792	0.773768	-0.370028	0.970034	1
AC005493.1	0	0	0	NA	NA	NA	NA
AC005498.3	8.04364	7.93113	8.15615	1.02837	0.0403626	1	1
AC005498.4	0.72692	0.480812	0.973027	2.02371	1.01701	0.858374	1
AC005513.1	0	0	0	NA	NA	NA	NA
AC005517.3	1.12212	1.00908	1.23516	1.22405	0.291662	1	1
AC005518.2	0	0	0	NA	NA	NA	NA
AC005519.4	1.88487	1.718	2.05174	1.19426	0.256119	1	1
AC005522.6	0	0	0	NA	NA	NA	NA
AC005522.7	0	0	0	NA	NA	NA	NA
AC005523.2	566.613	509.381	623.844	1.22471	0.29244	0.652245	1
AC005523.3	0.25388	0	0.50776	Inf	Inf	0.806186	1
AC005532.5	84.6322	98.3561	70.9082	0.720933	-0.472063	0.499384	1
AC005534.6	0.111916	0	0.223831	Inf	Inf	1	1
AC005534.8	0	0	0	NA	NA	NA	NA
AC005537.2	0.781912	1.2799	0.283929	0.221837	-2.17243	0.47219	1
AC005538.5	0	0	0	NA	NA	NA	NA
AC005539.2	0	0	0	NA	NA	NA	NA
AC005540.3	4.25997	6.61638	1.90356	0.287704	-1.79734	0.0702235	0.413159
AC005544.1	0.513466	0.743004	0.283929	0.382136	-1.38784	0.786737	1
AC005546.2	0	0	0	NA	NA	NA	NA
AC005549.1	0	0	0	NA	NA	NA	NA
AC005549.2	0	0	0	NA	NA	NA	NA
AC005549.3	0	0	0	NA	NA	NA	NA
AC005550.3	0.270688	0.257448	0.283929	1.10286	0.141248	1	1
AC005550.4	1.10611	0.728334	1.48388	2.03736	1.0267	0.793048	1
AC005550.5	0.141964	0	0.283929	Inf	Inf	1	1
AC005559.2	0.502858	0.508852	0.496863	0.976439	-0.0343976	1	1
AC005559.3	0	0	0	NA	NA	NA	NA
AC005562.1	378.979	396.846	361.112	0.909955	-0.136132	0.577546	1
AC005588.2	0	0	0	NA	NA	NA	NA
AC005592.1	0.240406	0.480812	0	0	#NAME?	0.696844	1
AC005592.2	76.0747	101.489	50.6603	0.49917	-1.0024	0.00152771	0.0310797
AC005592.3	0	0	0	NA	NA	NA	NA
AC005594.3	0	0	0	NA	NA	NA	NA
AC005597.1	0.119017	0.238034	0	0	#NAME?	0.940148	1
AC005606.1	0.257448	0.514896	0	0	#NAME?	0.71903	1
AC005606.14	7.27746	8.65827	5.89665	0.681042	-0.554184	0.516956	1
AC005606.15	1.12847	1.22382	1.03312	0.844182	-0.244373	0.977959	1
AC005609.1	0	0	0	NA	NA	NA	NA
AC005609.2	0	0	0	NA	NA	NA	NA
AC005614.3	0.653189	1.02245	0.283929	0.277695	-1.84843	0.642803	1
AC005614.5	191.662	194.624	188.701	0.969568	-0.0445864	0.931958	1
AC005616.1	1.36864	0.771044	1.96624	2.5501	1.35055	0.484706	1
AC005616.2	0	0	0	NA	NA	NA	NA
AC005618.1	22.6806	21.6508	23.7104	1.09513	0.131102	0.885719	1
AC005618.6	37.5455	33.5724	41.5187	1.23669	0.306488	0.442724	1
AC005621.1	0	0	0	NA	NA	NA	NA
AC005624.2	0	0	0	NA	NA	NA	NA
AC005625.1	0	0	0	NA	NA	NA	NA
AC005626.3	0	0	0	NA	NA	NA	NA
AC005631.1	0	0	0	NA	NA	NA	NA
AC005682.5	100.062	108.214	91.91	0.849336	-0.235593	0.617543	1
AC005682.6	23.8426	18.5122	29.1729	1.57587	0.656151	0.147121	0.627411
AC005682.7	0.630475	1.03712	0.223831	0.21582	-2.2121	0.599248	1
AC005682.8	78.652	61.5734	95.7306	1.55474	0.636673	0.102327	0.513718
AC005686.1	0	0	0	NA	NA	NA	NA
AC005701.1	0	0	0	NA	NA	NA	NA
AC005702.1	1.01533	1.56538	0.465267	0.297222	-1.75039	0.587581	1
AC005702.2	0	0	0	NA	NA	NA	NA
AC005702.3	0	0	0	NA	NA	NA	NA
AC005702.4	0	0	0	NA	NA	NA	NA
AC005703.2	1.00086	0.500226	1.50149	3.00162	1.58574	0.663469	1
AC005703.3	1.32505	1.91851	0.731591	0.381334	-1.39087	0.5276	1
AC005722.4	0.119017	0.238034	0	0	#NAME?	0.940148	1
AC005725.1	0	0	0	NA	NA	NA	NA
AC005730.2	0	0	0	NA	NA	NA	NA
AC005740.3	0	0	0	NA	NA	NA	NA
AC005740.4	0	0	0	NA	NA	NA	NA
AC005740.5	3.39443	3.77498	3.01387	0.79838	-0.324853	0.819503	1
AC005740.6	0.141964	0	0.283929	Inf	Inf	1	1
AC005741.2	0	0	0	NA	NA	NA	NA
AC005754.7	45.1694	49.6216	40.7172	0.820554	-0.285329	0.758001	1
AC005754.8	10.014	9.78029	10.2478	1.0478	0.0673633	1	1
AC005757.6	0	0	0	NA	NA	NA	NA
AC005757.7	0	0	0	NA	NA	NA	NA
AC005758.1	0	0	0	NA	NA	NA	NA
AC005772.2	0	0	0	NA	NA	NA	NA
AC005775.2	12.323	10.6656	13.9803	1.31078	0.390422	0.497138	1
AC005776.1	0.141964	0	0.283929	Inf	Inf	1	1
AC005777.3	0	0	0	NA	NA	NA	NA
AC005779.1	0	0	0	NA	NA	NA	NA
AC005779.2	2.14232	2.78316	1.50149	0.539491	-0.89033	0.554012	1
AC005780.1	0	0	0	NA	NA	NA	NA
AC005783.1	0	0	0	NA	NA	NA	NA
AC005785.2	2.2548	2.00349	2.50611	1.25087	0.322937	0.922839	1
AC005786.3	0	0	0	NA	NA	NA	NA
AC005786.5	0	0	0	NA	NA	NA	NA
AC005786.7	3.22714	3.77412	2.68016	0.710142	-0.49382	0.765213	1
AC005789.11	21.5163	20.665	22.3677	1.0824	0.114229	0.789382	1
AC005789.9	1.00095	1.2812	0.720695	0.562517	-0.830031	0.800662	1
AC005794.1	0	0	0	NA	NA	NA	NA
AC005795.1	0.277373	0.270818	0.283929	1.04841	0.068206	1	1
AC005808.3	0.128724	0.257448	0	0	#NAME?	0.951837	1
AC005822.1	0.369149	0	0.738299	Inf	Inf	0.684149	1
AC005831.1	0	0	0	NA	NA	NA	NA
AC005838.2	0.489431	0.513596	0.465267	0.9059	-0.142576	1	1
AC005841.1	0.389289	0.270818	0.50776	1.87491	0.906824	1	1
AC005863.1	0.127714	0	0.255428	Inf	Inf	1	1
AC005863.2	0.23963	0	0.479259	Inf	Inf	0.752745	1
AC005884.1	0	0	0	NA	NA	NA	NA
AC005926.1	0	0	0	NA	NA	NA	NA
AC005932.1	43.895	39.4187	48.3714	1.22712	0.295272	0.388216	0.998864
AC005943.4	0	0	0	NA	NA	NA	NA
AC005943.5	46.8413	55.771	37.9115	0.679772	-0.556877	0.12185	0.566079
AC005944.2	13.8687	17.7594	9.97796	0.561842	-0.831763	0.250537	0.827837
AC005954.3	0.35165	0.238034	0.465267	1.95462	0.966889	1	1
AC005954.4	0.368459	0.495482	0.241435	0.487274	-1.0372	0.961242	1
AC006000.5	0.127714	0	0.255428	Inf	Inf	1	1
AC006001.1	0	0	0	NA	NA	NA	NA
AC006003.3	0	0	0	NA	NA	NA	NA
AC006004.1	0	0	0	NA	NA	NA	NA
AC006007.1	0	0	0	NA	NA	NA	NA
AC006011.4	0.472263	0	0.944526	Inf	Inf	0.446405	1
AC006014.1	21.2421	19.9327	22.5514	1.13137	0.178075	0.759414	1
AC006014.10	0.619628	0.476069	0.763188	1.60311	0.680869	1	1
AC006014.7	2.28617	2.24756	2.32477	1.03435	0.0487268	1	1
AC006014.8	1.1295	0.743004	1.516	2.04036	1.02882	0.762427	1
AC006019.3	0.127714	0	0.255428	Inf	Inf	1	1
AC006019.4	0	0	0	NA	NA	NA	NA
AC006022.4	0	0	0	NA	NA	NA	NA
AC006023.8	0	0	0	NA	NA	NA	NA
AC006024.4	0.247741	0.495482	0	0	#NAME?	0.761465	1
AC006026.1	0	0	0	NA	NA	NA	NA
AC006026.10	0	0	0	NA	NA	NA	NA
AC006026.12	0	0	0	NA	NA	NA	NA
AC006026.13	0.344549	0	0.689098	Inf	Inf	0.522937	1
AC006026.9	0	0	0	NA	NA	NA	NA
AC006028.11	0	0	0	NA	NA	NA	NA
AC006033.22	0	0	0	NA	NA	NA	NA
AC006035.1	0.141964	0	0.283929	Inf	Inf	1	1
AC006037.2	0	0	0	NA	NA	NA	NA
AC006041.1	0.135409	0.270818	0	0	#NAME?	0.949366	1
AC006042.6	0.135409	0.270818	0	0	#NAME?	0.940175	1
AC006042.7	0.51778	0.75163	0.283929	0.377751	-1.40449	0.774378	1
AC006042.8	0	0	0	NA	NA	NA	NA
AC006045.3	0	0	0	NA	NA	NA	NA
AC006050.2	0.238034	0.476069	0	0	#NAME?	0.674397	1
AC006070.12	0	0	0	NA	NA	NA	NA
AC006076.1	0	0	0	NA	NA	NA	NA
AC006077.4	0	0	0	NA	NA	NA	NA
AC006080.1	0	0	0	NA	NA	NA	NA
AC006111.1	0	0	0	NA	NA	NA	NA
AC006115.1	0	0	0	NA	NA	NA	NA
AC006115.3	4.27868	4.25493	4.30242	1.01116	0.0160126	1	1
AC006115.6	0	0	0	NA	NA	NA	NA
AC006116.1	0	0	0	NA	NA	NA	NA
AC006116.12	0.361019	0.242778	0.479259	1.97406	0.981168	1	1
AC006116.13	0	0	0	NA	NA	NA	NA
AC006116.14	0	0	0	NA	NA	NA	NA
AC006116.15	0	0	0	NA	NA	NA	NA
AC006116.17	1.65451	0.952137	2.35688	2.47536	1.30764	0.709533	1
AC006116.19	0	0	0	NA	NA	NA	NA
AC006116.20	0.724442	0.238034	1.21085	5.08688	2.34678	0.56336	1
AC006116.21	0.269678	0	0.539357	Inf	Inf	0.849991	1
AC006116.22	0	0	0	NA	NA	NA	NA
AC006116.24	0.99756	1.21433	0.780792	0.642982	-0.637149	0.816211	1
AC006116.27	2.92591	3.58354	2.26829	0.632974	-0.659783	0.615774	1
AC006126.3	0.127714	0	0.255428	Inf	Inf	1	1
AC006126.4	0	0	0	NA	NA	NA	NA
AC006129.1	4.63328	7.27182	1.99474	0.274311	-1.86612	0.0460621	0.320897
AC006129.2	0	0	0	NA	NA	NA	NA
AC006129.4	4.89766	7.08298	2.71234	0.382937	-1.38482	0.146658	0.625951
AC006130.1	0	0	0	NA	NA	NA	NA
AC006130.3	50.3922	48.1196	52.6648	1.09445	0.130212	0.712313	1
AC006130.4	0.111916	0	0.223831	Inf	Inf	1	1
AC006132.1	0.898109	0.476069	1.32015	2.77302	1.47146	0.74018	1
AC006133.3	0	0	0	NA	NA	NA	NA
AC006145.1	0	0	0	NA	NA	NA	NA
AC006150.1	0	0	0	NA	NA	NA	NA
AC006150.2	0	0	0	NA	NA	NA	NA
AC006153.3	0	0	0	NA	NA	NA	NA
AC006156.1	0.985701	0.480812	1.49059	3.10015	1.63234	0.602217	1
AC006156.2	0	0	0	NA	NA	NA	NA
AC006159.3	1.23112	1.2799	1.18235	0.923786	-0.11437	1	1
AC006159.4	1.91648	2.28897	1.54398	0.674529	-0.568047	0.745842	1
AC006159.5	0	0	0	NA	NA	NA	NA
AC006160.4	0.111916	0	0.223831	Inf	Inf	1	1
AC006160.5	10.5148	12.2969	8.73281	0.710166	-0.493772	0.5403	1
AC006195.2	0	0	0	NA	NA	NA	NA
AC006196.1	19.0842	18.2578	19.9106	1.09053	0.12503	0.805579	1
AC006227.1	5.4578	5.70393	5.21168	0.913699	-0.130208	0.978057	1
AC006262.10	0	0	0	NA	NA	NA	NA
AC006262.4	0.370492	0.485556	0.255428	0.526052	-0.926722	0.961934	1
AC006262.5	168.596	112.373	224.818	2.00064	1.00046	0.0201799	0.188767
AC006262.6	14.4636	15.4863	13.441	0.867927	-0.204354	0.715556	1
AC006272.1	1.50496	1.04316	1.96675	1.88538	0.914853	0.630313	1
AC006272.2	0.223831	0	0.447663	Inf	Inf	0.871054	1
AC006273.4	1.23804	1.26523	1.21085	0.957023	-0.0633745	1	1
AC006273.5	13.6266	19.8443	7.40897	0.373355	-1.42138	0.0224613	0.202155
AC006273.7	0.853401	1.0177	0.689098	0.67711	-0.562538	0.976664	1
AC006277.2	35.7601	33.3186	38.2016	1.14656	0.197307	0.627639	1
AC006296.1	0.773979	0.270818	1.27714	4.71586	2.23752	0.532811	1
AC006296.2	0	0	0	NA	NA	NA	NA
AC006322.1	0	0	0	NA	NA	NA	NA
AC006326.3	0.127714	0	0.255428	Inf	Inf	1	1
AC006326.5	0	0	0	NA	NA	NA	NA
AC006328.1	0	0	0	NA	NA	NA	NA
AC006328.9	0	0	0	NA	NA	NA	NA
AC006335.10	0	0	0	NA	NA	NA	NA
AC006335.11	0.127714	0	0.255428	Inf	Inf	1	1
AC006335.2	0	0	0	NA	NA	NA	NA
AC006335.6	0	0	0	NA	NA	NA	NA
AC006355.3	0	0	0	NA	NA	NA	NA
AC006366.3	0	0	0	NA	NA	NA	NA
AC006369.2	2350.31	2218.66	2481.96	1.11868	0.161791	0.594235	1
AC006369.3	0.35165	0.238034	0.465267	1.95462	0.966889	1	1
AC006371.1	0	0	0	NA	NA	NA	NA
AC006372.1	0	0	0	NA	NA	NA	NA
AC006372.4	10.1084	9.41887	10.798	1.14642	0.197137	0.883118	1
AC006372.5	1.23053	1.229	1.23207	1.0025	0.00359634	1	1
AC006372.6	0.855773	1.02245	0.689098	0.673969	-0.569247	0.971001	1
AC006373.1	0	0	0	NA	NA	NA	NA
AC006377.1	0	0	0	NA	NA	NA	NA
AC006378.2	10.3678	11.0438	9.69183	0.877581	-0.188396	0.801649	1
AC006380.1	0	0	0	NA	NA	NA	NA
AC006380.3	0	0	0	NA	NA	NA	NA
AC006390.4	0	0	0	NA	NA	NA	NA
AC006427.2	0	0	0	NA	NA	NA	NA
AC006432.1	0	0	0	NA	NA	NA	NA
AC006435.1	0.250113	0.500226	0	0	#NAME?	0.719947	1
AC006445.6	0	0	0	NA	NA	NA	NA
AC006445.7	0.128724	0.257448	0	0	#NAME?	0.950196	1
AC006445.8	6.10405	9.21544	2.99265	0.324744	-1.62263	0.0601298	0.376035
AC006449.1	0.768223	0.500226	1.03622	2.0715	1.05068	0.883823	1
AC006452.1	0	0	0	NA	NA	NA	NA
AC006455.1	0	0	0	NA	NA	NA	NA
AC006458.3	0	0	0	NA	NA	NA	NA
AC006460.2	64.7914	90.9547	38.6281	0.424695	-1.2355	0.00248659	0.0444456
AC006461.2	0	0	0	NA	NA	NA	NA
AC006465.4	0	0	0	NA	NA	NA	NA
AC006466.5	0	0	0	NA	NA	NA	NA
AC006480.1	0	0	0	NA	NA	NA	NA
AC006481.1	0.256127	0.270818	0.241435	0.891504	-0.165686	1	1
AC006482.1	0	0	0	NA	NA	NA	NA
AC006483.1	0	0	0	NA	NA	NA	NA
AC006483.5	0	0	0	NA	NA	NA	NA
AC006486.1	0.254426	0.508852	0	0	#NAME?	0.652947	1
AC006486.9	148.039	122	174.078	1.42687	0.512852	0.0462396	0.321414
AC006487.1	0	0	0	NA	NA	NA	NA
AC006499.1	0	0	0	NA	NA	NA	NA
AC006499.2	0	0	0	NA	NA	NA	NA
AC006499.3	0	0	0	NA	NA	NA	NA
AC006499.4	0	0	0	NA	NA	NA	NA
AC006499.5	0	0	0	NA	NA	NA	NA
AC006499.6	0	0	0	NA	NA	NA	NA
AC006499.7	0	0	0	NA	NA	NA	NA
AC006499.8	0	0	0	NA	NA	NA	NA
AC006499.9	0	0	0	NA	NA	NA	NA
AC006509.4	0	0	0	NA	NA	NA	NA
AC006509.7	0	0	0	NA	NA	NA	NA
AC006534.1	0	0	0	NA	NA	NA	NA
AC006534.2	0	0	0	NA	NA	NA	NA
AC006538.1	0.62301	0.73826	0.50776	0.687779	-0.539983	0.963978	1
AC006538.4	401.205	454.079	348.33	0.767113	-0.382489	0.0983228	0.500643
AC006539.1	0	0	0	NA	NA	NA	NA
AC006539.2	0	0	0	NA	NA	NA	NA
AC006539.3	0	0	0	NA	NA	NA	NA
AC006539.4	0	0	0	NA	NA	NA	NA
AC006547.13	386.47	367.233	405.706	1.10476	0.143739	0.531886	1
AC006547.14	13.9264	7.58577	20.2671	2.67172	1.41777	0.0167792	0.167072
AC006547.15	5.82173	4.60124	7.04222	1.5305	0.614005	0.537466	1
AC006547.8	2.85197	2.51234	3.1916	1.27037	0.345247	0.837693	1
AC006548.19	0	0	0	NA	NA	NA	NA
AC006548.26	0	0	0	NA	NA	NA	NA
AC006552.1	0	0	0	NA	NA	NA	NA
AC006557.1	0	0	0	NA	NA	NA	NA
AC006926.1	0	0	0	NA	NA	NA	NA
AC006942.4	0.729372	0.500226	0.958518	1.91617	0.938226	0.85809	1
AC006946.12	0	0	0	NA	NA	NA	NA
AC006946.15	2.09521	1.95733	2.23308	1.14088	0.190145	1	1
AC006946.16	1.16528	1.25186	1.07871	0.861691	-0.214757	0.971131	1
AC006946.17	0.127714	0	0.255428	Inf	Inf	1	1
AC006947.1	0	0	0	NA	NA	NA	NA
AC006953.1	0	0	0	NA	NA	NA	NA
AC006960.5	0	0	0	NA	NA	NA	NA
AC006960.7	6.93464	5.77676	8.09252	1.40087	0.486327	0.556988	1
AC006967.1	0.120718	0	0.241435	Inf	Inf	1	1
AC006978.6	0.25388	0	0.50776	Inf	Inf	0.729961	1
AC006987.4	23.9595	24.8837	23.0353	0.925721	-0.111351	0.777435	1
AC006987.5	0	0	0	NA	NA	NA	NA
AC006987.6	1.99571	2.78057	1.21085	0.435468	-1.19936	0.491243	1
AC006987.7	0	0	0	NA	NA	NA	NA
AC006988.1	0	0	0	NA	NA	NA	NA
AC006989.2	0	0	0	NA	NA	NA	NA
AC006994.1	0	0	0	NA	NA	NA	NA
AC006994.2	10.986	7.09029	14.8818	2.0989	1.06963	0.0934453	0.486804
AC006994.3	0	0	0	NA	NA	NA	NA
AC006995.8	0.737406	0.785714	0.689098	0.877034	-0.189295	1	1
AC007000.10	0	0	0	NA	NA	NA	NA
AC007000.11	0	0	0	NA	NA	NA	NA
AC007000.12	1.49344	0.257448	2.72943	10.6019	3.40624	0.165978	0.667216
AC007003.1	0	0	0	NA	NA	NA	NA
AC007009.1	0	0	0	NA	NA	NA	NA
AC007009.2	0	0	0	NA	NA	NA	NA
AC007014.1	0	0	0	NA	NA	NA	NA
AC007016.3	0	0	0	NA	NA	NA	NA
AC007025.1	0	0	0	NA	NA	NA	NA
AC007036.4	0	0	0	NA	NA	NA	NA
AC007036.5	3.29431	4.53998	2.04864	0.451245	-1.14802	0.288282	0.881739
AC007036.6	3.61161	5.21398	2.00925	0.385358	-1.37573	0.202926	0.740608
AC007038.7	0.232633	0	0.465267	Inf	Inf	0.71653	1
AC007040.1	0	0	0	NA	NA	NA	NA
AC007040.11	171.575	148.124	195.025	1.31663	0.396855	0.319094	0.91803
AC007040.2	0	0	0	NA	NA	NA	NA
AC007040.3	0	0	0	NA	NA	NA	NA
AC007040.5	0.359657	0.495482	0.223831	0.451744	-1.14642	0.961718	1
AC007040.6	0	0	0	NA	NA	NA	NA
AC007040.7	0.878313	1.00433	0.752291	0.749045	-0.416877	0.969938	1
AC007040.8	5.46452	6.50898	4.42005	0.67907	-0.558368	0.541028	1
AC007041.1	0	0	0	NA	NA	NA	NA
AC007041.2	0	0	0	NA	NA	NA	NA
AC007050.1	0	0	0	NA	NA	NA	NA
AC007050.17	0	0	0	NA	NA	NA	NA
AC007050.18	0	0	0	NA	NA	NA	NA
AC007056.1	0	0	0	NA	NA	NA	NA
AC007064.22	0	0	0	NA	NA	NA	NA
AC007064.24	4.55182	2.27905	6.82459	2.99449	1.58231	0.130076	0.585465
AC007064.25	0	0	0	NA	NA	NA	NA
AC007078.4	0	0	0	NA	NA	NA	NA
AC007091.1	1.35656	1.24323	1.46989	1.18232	0.241615	1	1
AC007092.1	3.21883	2.93363	3.50403	1.19443	0.256328	0.934739	1
AC007096.1	0	0	0	NA	NA	NA	NA
AC007098.1	0.653519	0.270818	1.03622	3.82626	1.93594	0.709352	1
AC007099.1	0	0	0	NA	NA	NA	NA
AC007099.2	0	0	0	NA	NA	NA	NA
AC007106.1	0.240406	0.480812	0	0	#NAME?	0.76508	1
AC007114.1	0	0	0	NA	NA	NA	NA
AC007115.3	0	0	0	NA	NA	NA	NA
AC007126.1	0	0	0	NA	NA	NA	NA
AC007128.1	0.23963	0	0.479259	Inf	Inf	0.81	1
AC007131.1	0	0	0	NA	NA	NA	NA
AC007131.2	0.127714	0	0.255428	Inf	Inf	1	1
AC007131.3	0	0	0	NA	NA	NA	NA
AC007136.1	0	0	0	NA	NA	NA	NA
AC007161.5	0	0	0	NA	NA	NA	NA
AC007163.10	0	0	0	NA	NA	NA	NA
AC007163.11	0	0	0	NA	NA	NA	NA
AC007163.3	0.128724	0.257448	0	0	#NAME?	0.949745	1
AC007163.6	3.86975	4.86344	2.87607	0.591366	-0.757877	0.555476	1
AC007163.8	0.121389	0.242778	0	0	#NAME?	0.940152	1
AC007163.9	0	0	0	NA	NA	NA	NA
AC007179.1	0	0	0	NA	NA	NA	NA
AC007179.2	0	0	0	NA	NA	NA	NA
AC007182.6	17.7102	6.20192	29.2186	4.71122	2.2361	0.0032642	0.0544723
AC007192.6	9.41378	8.15028	10.6773	1.31005	0.389623	0.597237	1
AC007193.10	0.496428	0.513596	0.479259	0.933144	-0.0998278	1	1
AC007193.6	107.574	73.5483	141.599	1.92526	0.945052	0.0852024	0.462317
AC007193.8	1.26295	1.25186	1.27404	1.01772	0.025346	1	1
AC007193.9	0	0	0	NA	NA	NA	NA
AC007204.1	0.128724	0.257448	0	0	#NAME?	0.951837	1
AC007204.2	125.206	127.907	122.506	0.957768	-0.0622521	0.794546	1
AC007216.1	0	0	0	NA	NA	NA	NA
AC007216.2	0	0	0	NA	NA	NA	NA
AC007228.11	369.664	280.255	459.073	1.63806	0.711985	0.00189523	0.0359192
AC007228.5	4.57596	3.05009	6.10183	2.00054	1.00039	0.323419	0.924177
AC007228.8	0	0	0	NA	NA	NA	NA
AC007228.9	1.63621	1.74604	1.52638	0.874194	-0.193975	0.977657	1
AC007229.3	0	0	0	NA	NA	NA	NA
AC007237.2	0	0	0	NA	NA	NA	NA
AC007238.1	0.256127	0.270818	0.241435	0.891504	-0.165686	1	1
AC007241.1	0	0	0	NA	NA	NA	NA
AC007242.1	0	0	0	NA	NA	NA	NA
AC007246.3	410.279	506.691	313.866	0.619444	-0.690955	0.00770188	0.100493
AC007248.6	0.141964	0	0.283929	Inf	Inf	1	1
AC007248.7	0	0	0	NA	NA	NA	NA
AC007249.3	0.992831	0.981038	1.00462	1.02404	0.0342733	1	1
AC007250.4	0.135409	0.270818	0	0	#NAME?	0.940175	1
AC007251.2	1.49739	1.25186	1.74292	1.39227	0.477439	0.904913	1
AC007253.1	0	0	0	NA	NA	NA	NA
AC007255.8	2.3173	2.44763	2.18697	0.893505	-0.162452	0.98013	1
AC007256.5	0	0	0	NA	NA	NA	NA
AC007271.3	35.4715	26.9933	43.9498	1.62818	0.703258	0.110265	0.535981
AC007272.1	0	0	0	NA	NA	NA	NA
AC007272.3	0	0	0	NA	NA	NA	NA
AC007274.2	0.991668	0.961625	1.02171	1.06248	0.0874424	1	1
AC007274.5	0.490538	0.242778	0.738299	3.04104	1.60457	0.861625	1
AC007276.5	31.5818	25.2217	37.9419	1.50434	0.589128	0.159883	0.654486
AC007277.3	1.06189	0	2.12378	Inf	Inf	0.165381	0.665935
AC007278.2	0	0	0	NA	NA	NA	NA
AC007278.3	0	0	0	NA	NA	NA	NA
AC007279.2	0	0	0	NA	NA	NA	NA
AC007282.6	0	0	0	NA	NA	NA	NA
AC007283.4	0	0	0	NA	NA	NA	NA
AC007283.5	2.09521	1.95733	2.23308	1.14088	0.190145	1	1
AC007285.6	106.408	88.8017	124.014	1.39653	0.481849	0.163855	0.662967
AC007285.7	0.135409	0.270818	0	0	#NAME?	0.966063	1
AC007292.1	0.141964	0	0.283929	Inf	Inf	1	1
AC007292.3	0	0	0	NA	NA	NA	NA
AC007292.4	0.121389	0.242778	0	0	#NAME?	0.957517	1
AC007292.6	0.377156	0.257448	0.496863	1.92996	0.948568	1	1
AC007292.7	1.03567	1.54597	0.525364	0.339828	-1.55712	0.544907	1
AC007308.6	0	0	0	NA	NA	NA	NA
AC007308.7	4.76723	4.70771	4.82676	1.02529	0.0360294	1	1
AC007312.3	0	0	0	NA	NA	NA	NA
AC007316.3	0	0	0	NA	NA	NA	NA
AC007317.1	2.73166	4.17168	1.29165	0.309623	-1.69141	0.136095	0.599999
AC007318.5	9.3456	9.93505	8.75615	0.881339	-0.182231	0.832003	1
AC007319.1	405.207	352.903	457.512	1.29642	0.374538	0.151815	0.636953
AC007322.1	0	0	0	NA	NA	NA	NA
AC007322.3	0	0	0	NA	NA	NA	NA
AC007322.5	0	0	0	NA	NA	NA	NA
AC007322.7	0	0	0	NA	NA	NA	NA
AC007326.9	0	0	0	NA	NA	NA	NA
AC007327.5	0	0	0	NA	NA	NA	NA
AC007327.6	0	0	0	NA	NA	NA	NA
AC007333.1	0	0	0	NA	NA	NA	NA
AC007339.1	0	0	0	NA	NA	NA	NA
AC007347.1	38.8667	45.4371	32.2963	0.710792	-0.4925	0.330172	0.932309
AC007349.4	0.127714	0	0.255428	Inf	Inf	1	1
AC007349.5	0	0	0	NA	NA	NA	NA
AC007349.7	0.127714	0	0.255428	Inf	Inf	1	1
AC007353.1	0	0	0	NA	NA	NA	NA
AC007358.1	0	0	0	NA	NA	NA	NA
AC007359.6	0	0	0	NA	NA	NA	NA
AC007362.1	0.640848	0.514896	0.7668	1.48923	0.574569	1	1
AC007362.3	0.525364	0	1.05073	Inf	Inf	0.48067	1
AC007364.1	12.6886	13.1766	12.2005	0.925924	-0.111034	0.857515	1
AC007365.1	0.262682	0	0.525364	Inf	Inf	0.803161	1
AC007365.2	0	0	0	NA	NA	NA	NA
AC007365.3	0.75152	0.480812	1.02223	2.12604	1.08817	0.856358	1
AC007365.4	0	0	0	NA	NA	NA	NA
AC007375.1	0	0	0	NA	NA	NA	NA
AC007377.1	0	0	0	NA	NA	NA	NA
AC007381.2	0	0	0	NA	NA	NA	NA
AC007381.3	0	0	0	NA	NA	NA	NA
AC007382.1	1.78044	1.49463	2.06625	1.38244	0.467221	0.920288	1
AC007383.3	93.2565	86.0488	100.464	1.16752	0.223453	0.478119	1
AC007383.4	1.87174	2.01816	1.72532	0.854898	-0.226176	0.977596	1
AC007383.6	0	0	0	NA	NA	NA	NA
AC007386.2	0	0	0	NA	NA	NA	NA
AC007386.3	1.11009	1.29327	0.926922	0.716729	-0.4805	0.972631	1
AC007386.4	3.94412	1.26523	6.62301	5.23464	2.38809	0.0426393	0.305467
AC007387.2	0	0	0	NA	NA	NA	NA
AC007389.1	0	0	0	NA	NA	NA	NA
AC007389.2	0	0	0	NA	NA	NA	NA
AC007389.3	0	0	0	NA	NA	NA	NA
AC007389.4	0	0	0	NA	NA	NA	NA
AC007390.4	0	0	0	NA	NA	NA	NA
AC007390.5	360.156	426.807	293.505	0.687677	-0.540198	0.0184407	0.177923
AC007391.2	0.622234	0.257448	0.987019	3.83386	1.9388	0.740638	1
AC007392.3	1.2772	1.44718	1.10721	0.765084	-0.386311	0.848503	1
AC007392.4	0	0	0	NA	NA	NA	NA
AC007394.3	0	0	0	NA	NA	NA	NA
AC007395.3	0	0	0	NA	NA	NA	NA
AC007395.4	0	0	0	NA	NA	NA	NA
AC007401.1	0	0	0	NA	NA	NA	NA
AC007401.2	21.2979	27.8616	14.7342	0.528836	-0.919107	0.14781	0.628971
AC007402.1	0	0	0	NA	NA	NA	NA
AC007403.1	0	0	0	NA	NA	NA	NA
AC007403.2	0.256438	0.257448	0.255428	0.992154	-0.0113645	1	1
AC007403.3	0	0	0	NA	NA	NA	NA
AC007405.2	0.481736	0.242778	0.720695	2.96853	1.56975	0.883574	1
AC007405.4	12.6591	14.701	10.6171	0.722204	-0.469521	0.384365	0.994886
AC007405.6	9.51478	7.8979	11.1317	1.40944	0.495126	0.606844	1
AC007405.8	0.612632	0.476069	0.749195	1.57371	0.654173	1	1
AC007421.1	0	0	0	NA	NA	NA	NA
AC007422.1	0.111916	0	0.223831	Inf	Inf	1	1
AC007431.1	0	0	0	NA	NA	NA	NA
AC007435.1	0	0	0	NA	NA	NA	NA
AC007436.1	0	0	0	NA	NA	NA	NA
AC007450.1	0	0	0	NA	NA	NA	NA
AC007461.1	0.127714	0	0.255428	Inf	Inf	1	1
AC007461.2	0.863669	0.257448	1.46989	5.70946	2.51336	0.488353	1
AC007463.2	0	0	0	NA	NA	NA	NA
AC007464.1	3.35181	3.95608	2.74755	0.694513	-0.525927	0.662853	1
AC007486.1	0	0	0	NA	NA	NA	NA
AC007528.1	0	0	0	NA	NA	NA	NA
AC007535.1	0	0	0	NA	NA	NA	NA
AC007551.1	0	0	0	NA	NA	NA	NA
AC007551.2	0	0	0	NA	NA	NA	NA
AC007551.3	42.9446	36.6882	49.2011	1.34106	0.423375	0.252691	0.831154
AC007556.3	0	0	0	NA	NA	NA	NA
AC007557.1	0	0	0	NA	NA	NA	NA
AC007557.2	0	0	0	NA	NA	NA	NA
AC007557.3	0	0	0	NA	NA	NA	NA
AC007557.4	0	0	0	NA	NA	NA	NA
AC007559.1	0	0	0	NA	NA	NA	NA
AC007560.1	0	0	0	NA	NA	NA	NA
AC007560.2	0	0	0	NA	NA	NA	NA
AC007562.1	0.262682	0	0.525364	Inf	Inf	0.791829	1
AC007563.1	0	0	0	NA	NA	NA	NA
AC007563.3	0.141964	0	0.283929	Inf	Inf	1	1
AC007563.4	0	0	0	NA	NA	NA	NA
AC007563.5	30.6403	26.4363	34.8443	1.31805	0.398403	0.405736	1
AC007566.10	225.959	185.564	266.355	1.43538	0.521434	0.0364806	0.275897
AC007566.11	0	0	0	NA	NA	NA	NA
AC007567.1	0	0	0	NA	NA	NA	NA
AC007568.1	0	0	0	NA	NA	NA	NA
AC007611.1	0	0	0	NA	NA	NA	NA
AC007618.3	0	0	0	NA	NA	NA	NA
AC007620.3	136.027	129.633	142.422	1.09865	0.135735	0.662387	1
AC007631.1	0	0	0	NA	NA	NA	NA
AC007652.1	0	0	0	NA	NA	NA	NA
AC007677.2	0	0	0	NA	NA	NA	NA
AC007679.1	0	0	0	NA	NA	NA	NA
AC007679.3	26.7401	32.2163	21.2639	0.660037	-0.599381	0.146169	0.624799
AC007679.4	0	0	0	NA	NA	NA	NA
AC007680.2	0	0	0	NA	NA	NA	NA
AC007682.1	11.8161	13.5108	10.1214	0.749131	-0.41671	0.514155	1
AC007682.2	0	0	0	NA	NA	NA	NA
AC007682.3	0	0	0	NA	NA	NA	NA
AC007690.1	0.111916	0	0.223831	Inf	Inf	1	1
AC007731.1	0	0	0	NA	NA	NA	NA
AC007740.1	0	0	0	NA	NA	NA	NA
AC007742.3	0	0	0	NA	NA	NA	NA
AC007742.7	0	0	0	NA	NA	NA	NA
AC007743.1	1.63115	1.72922	1.53308	0.886573	-0.173689	0.97745	1
AC007750.5	0.481046	0.73826	0.223831	0.303187	-1.72172	0.756541	1
AC007773.1	0	0	0	NA	NA	NA	NA
AC007773.2	15.5504	19.2449	11.856	0.616062	-0.698853	0.169195	0.672691
AC007773.3	0.616704	0.242778	0.990631	4.0804	2.02871	0.654775	1
AC007787.2	0	0	0	NA	NA	NA	NA
AC007790.4	0	0	0	NA	NA	NA	NA
AC007795.1	0	0	0	NA	NA	NA	NA
AC007796.1	298.39	106.385	490.396	4.60965	2.20466	0.000581903	0.015266
AC007842.1	0	0	0	NA	NA	NA	NA
AC007875.2	0.270818	0.541636	0	0	#NAME?	0.750608	1
AC007875.3	0.472263	0	0.944526	Inf	Inf	0.453846	1
AC007879.1	6.14557	5.97638	6.31477	1.05662	0.0794581	1	1
AC007879.2	0.495163	0.238034	0.752291	3.16043	1.66012	0.855918	1
AC007879.3	0.119017	0.238034	0	0	#NAME?	0.940148	1
AC007879.4	0.397392	0	0.794785	Inf	Inf	0.617272	1
AC007879.5	49.6362	63.0686	36.2038	0.574039	-0.80078	0.0176125	0.172764
AC007879.6	0.257448	0.514896	0	0	#NAME?	0.756805	1
AC007879.7	3.23399	4.71157	1.7564	0.372784	-1.42359	0.464511	1
AC007880.1	2.07875	0.994408	3.1631	3.18088	1.66943	0.307493	0.905283
AC007881.1	0	0	0	NA	NA	NA	NA
AC007881.2	0	0	0	NA	NA	NA	NA
AC007881.4	0	0	0	NA	NA	NA	NA
AC007899.3	0	0	0	NA	NA	NA	NA
AC007919.1	0	0	0	NA	NA	NA	NA
AC007919.18	0.135409	0.270818	0	0	#NAME?	0.940175	1
AC007919.19	0	0	0	NA	NA	NA	NA
AC007919.2	0	0	0	NA	NA	NA	NA
AC007948.1	0	0	0	NA	NA	NA	NA
AC007950.1	0.263123	0.270818	0.255428	0.943172	-0.0844069	1	1
AC007952.1	0	0	0	NA	NA	NA	NA
AC007952.4	0.111916	0	0.223831	Inf	Inf	1	1
AC007952.5	0	0	0	NA	NA	NA	NA
AC007952.6	0	0	0	NA	NA	NA	NA
AC007956.1	0	0	0	NA	NA	NA	NA
AC007965.1	0.127714	0	0.255428	Inf	Inf	1	1
AC007966.1	3.94538	3.98886	3.90191	0.978202	-0.0317957	1	1
AC007967.2	0	0	0	NA	NA	NA	NA
AC007967.3	0	0	0	NA	NA	NA	NA
AC007967.4	0	0	0	NA	NA	NA	NA
AC007969.4	0	0	0	NA	NA	NA	NA
AC007969.5	5.82532	6.41407	5.23657	0.816418	-0.292619	0.735904	1
AC007970.1	859.708	941.378	778.038	0.826488	-0.274934	0.262793	0.844751
AC008045.1	0	0	0	NA	NA	NA	NA
AC008060.5	0.127714	0	0.255428	Inf	Inf	1	1
AC008060.7	0.395844	0	0.791689	Inf	Inf	0.568883	1
AC008060.8	9.70415	5.25539	14.1529	2.69303	1.42923	0.0394883	0.290727
AC008063.2	18.0937	12.4713	23.7162	1.90166	0.927261	0.19515	0.723725
AC008063.3	12.2642	6.9985	17.5299	2.50481	1.3247	0.0465183	0.322643
AC008064.1	0	0	0	NA	NA	NA	NA
AC008065.1	0	0	0	NA	NA	NA	NA
AC008067.2	0.141964	0	0.283929	Inf	Inf	1	1
AC008069.1	0.376465	0.75293	0	0	#NAME?	0.493897	1
AC008069.2	0	0	0	NA	NA	NA	NA
AC008072.1	0	0	0	NA	NA	NA	NA
AC008073.7	0.916872	0.513596	1.32015	2.5704	1.36199	0.768832	1
AC008073.9	0.362029	0.500226	0.223831	0.44746	-1.16017	0.961588	1
AC008074.3	2.93622	2.94355	2.92888	0.995016	-0.00720819	1	1
AC008074.4	0.128724	0.257448	0	0	#NAME?	0.940164	1
AC008074.5	0	0	0	NA	NA	NA	NA
AC008079.9	9.00813	13.5724	4.44383	0.327416	-1.6108	0.0304167	0.245234
AC008085.1	0	0	0	NA	NA	NA	NA
AC008088.4	0.255428	0	0.510856	Inf	Inf	0.805728	1
AC008122.1	0	0	0	NA	NA	NA	NA
AC008132.1	0.370492	0.485556	0.255428	0.526052	-0.926722	0.964232	1
AC008132.12	0.814589	0.238034	1.39114	5.8443	2.54703	0.50481	1
AC008132.13	12.065	16.8439	7.28619	0.432573	-1.20899	0.181114	0.695585
AC008132.14	0	0	0	NA	NA	NA	NA
AC008147.1	0	0	0	NA	NA	NA	NA
AC008147.2	0	0	0	NA	NA	NA	NA
AC008154.4	0.127714	0	0.255428	Inf	Inf	1	1
AC008154.5	0.38315	0.7663	0	0	#NAME?	0.595148	1
AC008155.1	0	0	0	NA	NA	NA	NA
AC008155.2	0	0	0	NA	NA	NA	NA
AC008163.4	0.782914	0.771044	0.794785	1.03079	0.043751	1	1
AC008163.6	0	0	0	NA	NA	NA	NA
AC008166.1	0	0	0	NA	NA	NA	NA
AC008171.1	0	0	0	NA	NA	NA	NA
AC008173.1	0	0	0	NA	NA	NA	NA
AC008174.3	5.5824	4.5594	6.6054	1.44874	0.534803	0.58848	1
AC008175.1	0.127714	0	0.255428	Inf	Inf	1	1
AC008264.4	0	0	0	NA	NA	NA	NA
AC008265.2	0	0	0	NA	NA	NA	NA
AC008267.1	0	0	0	NA	NA	NA	NA
AC008268.1	2.23549	2.61457	1.85641	0.710024	-0.49406	0.741304	1
AC008268.2	2.43905	1.98493	2.89316	1.45756	0.543555	0.765195	1
AC008269.2	0.487185	0.242778	0.731591	3.01342	1.5914	0.882835	1
AC008271.1	0.709822	0	1.41964	Inf	Inf	0.330508	0.932638
AC008277.1	0.121389	0.242778	0	0	#NAME?	0.940152	1
AC008278.2	1.09368	1.21433	0.973027	0.801288	-0.319608	0.975271	1
AC008278.3	0.128724	0.257448	0	0	#NAME?	0.940164	1
AC008280.1	0	0	0	NA	NA	NA	NA
AC008280.3	0.141964	0	0.283929	Inf	Inf	1	1
AC008281.1	0	0	0	NA	NA	NA	NA
AC008372.1	0.398762	0.513596	0.283929	0.552825	-0.855105	0.955567	1
AC008387.1	0.374598	0	0.749195	Inf	Inf	0.614993	1
AC008391.1	0	0	0	NA	NA	NA	NA
AC008394.1	0.34522	0.242778	0.447663	1.84392	0.882774	1	1
AC008397.1	0	0	0	NA	NA	NA	NA
AC008410.1	0	0	0	NA	NA	NA	NA
AC008427.2	0.283929	0	0.567858	Inf	Inf	0.794847	1
AC008440.10	0.119017	0.238034	0	0	#NAME?	0.952552	1
AC008440.5	3.71316	2.98971	4.43661	1.48396	0.569454	0.707721	1
AC008443.1	0.369149	0	0.738299	Inf	Inf	0.626758	1
AC008498.1	0	0	0	NA	NA	NA	NA
AC008536.1	0	0	0	NA	NA	NA	NA
AC008555.1	0	0	0	NA	NA	NA	NA
AC008555.2	0	0	0	NA	NA	NA	NA
AC008565.1	0.121389	0.242778	0	0	#NAME?	0.940152	1
AC008581.1	0	0	0	NA	NA	NA	NA
AC008592.3	1.48861	1.2799	1.69733	1.32615	0.407243	0.888655	1
AC008592.4	6.35725	4.23552	8.47899	2.00188	1.00135	0.244616	0.81791
AC008592.5	2.34442	0.756374	3.93248	5.19911	2.37827	0.128422	0.581048
AC008592.7	0	0	0	NA	NA	NA	NA
AC008592.8	0	0	0	NA	NA	NA	NA
AC008625.1	0	0	0	NA	NA	NA	NA
AC008671.1	0	0	0	NA	NA	NA	NA
AC008674.1	0	0	0	NA	NA	NA	NA
AC008686.1	2.01902	2.28423	1.75382	0.767794	-0.381209	0.864253	1
AC008691.1	0.141964	0	0.283929	Inf	Inf	1	1
AC008694.2	0	0	0	NA	NA	NA	NA
AC008694.3	0.25388	0	0.50776	Inf	Inf	0.768301	1
AC008697.1	0.841987	0.771044	0.912929	1.18402	0.24369	1	1
AC008703.1	0.489848	0.73826	0.241435	0.327033	-1.61249	0.805416	1
AC008703.2	0	0	0	NA	NA	NA	NA
AC008706.1	0	0	0	NA	NA	NA	NA
AC008731.1	1.62307	2.24152	1.00462	0.448188	-1.15782	0.551008	1
AC008738.1	21.5207	16.6295	26.4119	1.58826	0.667446	0.250596	0.827837
AC008738.2	0	0	0	NA	NA	NA	NA
AC008746.10	0	0	0	NA	NA	NA	NA
AC008746.12	1.12225	0.743004	1.50149	2.02083	1.01495	0.756176	1
AC008746.3	2.61317	2.00263	3.22371	1.60974	0.686829	0.667655	1
AC008746.5	0.127714	0	0.255428	Inf	Inf	1	1
AC008746.9	0	0	0	NA	NA	NA	NA
AC008747.1	0	0	0	NA	NA	NA	NA
AC008752.1	0	0	0	NA	NA	NA	NA
AC008752.2	0	0	0	NA	NA	NA	NA
AC008752.3	0	0	0	NA	NA	NA	NA
AC008753.3	0.128724	0.257448	0	0	#NAME?	0.940164	1
AC008753.4	0	0	0	NA	NA	NA	NA
AC008753.6	1.23915	0.994408	1.48388	1.49223	0.577467	0.880735	1
AC008780.1	0	0	0	NA	NA	NA	NA
AC008781.7	3.61295	4.24415	2.98176	0.702558	-0.509311	0.661549	1
AC008834.1	4.72586	5.01045	4.44127	0.886401	-0.173968	0.911495	1
AC008834.2	0	0	0	NA	NA	NA	NA
AC008836.1	0	0	0	NA	NA	NA	NA
AC008850.3	0	0	0	NA	NA	NA	NA
AC008865.1	2.13721	2.07294	2.20148	1.06201	0.0867989	1	1
AC008869.1	0	0	0	NA	NA	NA	NA
AC008914.1	0	0	0	NA	NA	NA	NA
AC008937.2	0.111916	0	0.223831	Inf	Inf	1	1
AC008937.3	0.396391	0.508852	0.283929	0.557979	-0.841717	0.955645	1
AC008938.1	0	0	0	NA	NA	NA	NA
AC008940.1	0	0	0	NA	NA	NA	NA
AC008948.1	1.76222	1.19966	2.32477	1.93786	0.954465	0.69639	1
AC008949.1	0	0	0	NA	NA	NA	NA
AC008964.1	0.511785	0.242778	0.780792	3.21607	1.6853	0.858415	1
AC008967.1	0	0	0	NA	NA	NA	NA
AC008982.2	0	0	0	NA	NA	NA	NA
AC008984.2	0.119017	0.238034	0	0	#NAME?	0.952552	1
AC008984.5	0	0	0	NA	NA	NA	NA
AC008984.6	0	0	0	NA	NA	NA	NA
AC008984.7	0.111916	0	0.223831	Inf	Inf	1	1
AC008991.1	0.612527	0.238034	0.987019	4.14654	2.05191	0.654183	1
AC008992.1	0.63994	0.513596	0.766284	1.492	0.577245	1	1
AC009005.2	4.42918	3.00782	5.85054	1.94511	0.959852	0.34523	0.951448
AC009009.1	0	0	0	NA	NA	NA	NA
AC009014.3	0.7713	0.495482	1.04712	2.11333	1.07952	0.895416	1
AC009035.1	0	0	0	NA	NA	NA	NA
AC009041.1	0.141964	0	0.283929	Inf	Inf	1	1
AC009041.2	73.1198	48.9	97.3395	1.99058	0.993191	0.00191477	0.0361633
AC009052.12	7.01125	8.14294	5.87956	0.722044	-0.469841	0.60302	1
AC009060.1	0	0	0	NA	NA	NA	NA
AC009061.1	1.1548	0.75163	1.55797	2.07279	1.05157	0.783434	1
AC009065.1	1.8807	2.54384	1.21756	0.47863	-1.06302	0.516422	1
AC009065.2	0	0	0	NA	NA	NA	NA
AC009065.3	0	0	0	NA	NA	NA	NA
AC009080.1	0	0	0	NA	NA	NA	NA
AC009081.1	0	0	0	NA	NA	NA	NA
AC009093.1	0.120718	0	0.241435	Inf	Inf	1	1
AC009095.4	0	0	0	NA	NA	NA	NA
AC009107.1	1.21654	1.24711	1.18596	0.950966	-0.0725348	1	1
AC009110.1	0	0	0	NA	NA	NA	NA
AC009120.10	0.230933	0.238034	0.223831	0.940332	-0.0887576	1	1
AC009120.3	0	0	0	NA	NA	NA	NA
AC009120.4	70.684	83.0672	58.3009	0.701851	-0.510763	0.0967029	0.496622
AC009120.5	0.270688	0.257448	0.283929	1.10286	0.141248	1	1
AC009120.6	411.406	350.44	472.373	1.34794	0.43076	0.0595998	0.374528
AC009120.8	0	0	0	NA	NA	NA	NA
AC009121.1	0	0	0	NA	NA	NA	NA
AC009132.1	0	0	0	NA	NA	NA	NA
AC009133.12	24.4826	12.6574	36.3077	2.86849	1.52029	0.0175186	0.172175
AC009133.14	8.80332	4.59994	13.0067	2.82758	1.49957	0.0637874	0.390586
AC009133.15	2.68625	3.00524	2.36727	0.787713	-0.344258	0.788672	1
AC009133.17	0.119017	0.238034	0	0	#NAME?	0.940148	1
AC009133.20	303.269	116.077	490.46	4.22529	2.07905	1.13477e-07	1.50205e-05
AC009133.21	0.121389	0.242778	0	0	#NAME?	0.940152	1
AC009134.1	0.233305	0.242778	0.223831	0.921958	-0.117226	1	1
AC009142.1	0	0	0	NA	NA	NA	NA
AC009158.1	0	0	0	NA	NA	NA	NA
AC009159.1	0	0	0	NA	NA	NA	NA
AC009161.1	0	0	0	NA	NA	NA	NA
AC009166.5	0	0	0	NA	NA	NA	NA
AC009196.1	0	0	0	NA	NA	NA	NA
AC009227.2	9.83582	4.90173	14.7699	3.0132	1.5913	0.0590937	0.372929
AC009227.3	0	0	0	NA	NA	NA	NA
AC009228.1	0	0	0	NA	NA	NA	NA
AC009229.4	0	0	0	NA	NA	NA	NA
AC009229.5	10.0281	6.21959	13.8367	2.22469	1.1536	0.105311	0.522371
AC009229.6	1.14385	0.999152	1.28855	1.28965	0.366975	1	1
AC009232.2	0	0	0	NA	NA	NA	NA
AC009234.1	0	0	0	NA	NA	NA	NA
AC009234.2	0	0	0	NA	NA	NA	NA
AC009236.1	1085.27	1090.82	1079.73	0.989832	-0.0147443	0.920282	1
AC009236.2	0.607164	1.21433	0	0	#NAME?	0.279282	0.868594
AC009237.10	0	0	0	NA	NA	NA	NA
AC009237.11	2.23714	1.71325	2.76102	1.61157	0.688463	0.721884	1
AC009237.13	0	0	0	NA	NA	NA	NA
AC009237.14	0	0	0	NA	NA	NA	NA
AC009237.16	0.119017	0.238034	0	0	#NAME?	0.940148	1
AC009237.17	6.12645	5.88063	6.37228	1.08361	0.115841	1	1
AC009237.2	0.502417	0.238034	0.7668	3.22138	1.68768	0.802834	1
AC009237.4	0	0	0	NA	NA	NA	NA
AC009237.5	0.937767	1.02375	0.851786	0.832027	-0.265297	0.967021	1
AC009237.6	0	0	0	NA	NA	NA	NA
AC009237.8	76.1173	76.3607	75.8738	0.993623	-0.00922915	0.98934	1
AC009238.6	0.503169	0.495482	0.510856	1.03103	0.044083	1	1
AC009238.7	6.81562	4.67148	8.95977	1.91797	0.939582	0.300777	0.897799
AC009238.8	0.648515	0.757674	0.539357	0.711859	-0.490337	0.962933	1
AC009245.3	0	0	0	NA	NA	NA	NA
AC009262.2	0.242778	0.485556	0	0	#NAME?	0.724661	1
AC009263.2	0	0	0	NA	NA	NA	NA
AC009274.6	0	0	0	NA	NA	NA	NA
AC009276.4	0.119017	0.238034	0	0	#NAME?	0.940148	1
AC009297.1	0	0	0	NA	NA	NA	NA
AC009299.1	0	0	0	NA	NA	NA	NA
AC009299.2	2.36044	1.68522	3.03566	1.80135	0.849079	0.638708	1
AC009299.3	0.120718	0	0.241435	Inf	Inf	1	1
AC009299.4	0.257448	0.514896	0	0	#NAME?	0.756805	1
AC009299.5	0.484213	0.485556	0.482871	0.994469	-0.00800113	1	1
AC009302.2	0.230933	0.238034	0.223831	0.940332	-0.0887576	1	1
AC009302.4	0	0	0	NA	NA	NA	NA
AC009303.1	0	0	0	NA	NA	NA	NA
AC009303.3	0	0	0	NA	NA	NA	NA
AC009305.1	0	0	0	NA	NA	NA	NA
AC009305.2	0	0	0	NA	NA	NA	NA
AC009310.1	0	0	0	NA	NA	NA	NA
AC009312.1	0.866587	0.771044	0.96213	1.24783	0.319419	1	1
AC009313.1	0	0	0	NA	NA	NA	NA
AC009313.2	0	0	0	NA	NA	NA	NA
AC009336.1	0	0	0	NA	NA	NA	NA
AC009336.24	0	0	0	NA	NA	NA	NA
AC009362.2	0	0	0	NA	NA	NA	NA
AC009365.3	0.490538	0.242778	0.738299	3.04104	1.60457	0.843107	1
AC009365.4	0	0	0	NA	NA	NA	NA
AC009403.2	114.892	109.361	120.424	1.10116	0.139027	0.627242	1
AC009404.2	41.3569	37.5032	45.2106	1.20551	0.269648	0.469063	1
AC009410.1	0.381699	0.238034	0.525364	2.20709	1.14215	1	1
AC009411.1	0	0	0	NA	NA	NA	NA
AC009411.2	0	0	0	NA	NA	NA	NA
AC009413.2	0	0	0	NA	NA	NA	NA
AC009414.1	0	0	0	NA	NA	NA	NA
AC009469.1	2.9427	2.19018	3.69522	1.68717	0.754606	0.701315	1
AC009473.1	0	0	0	NA	NA	NA	NA
AC009474.1	0	0	0	NA	NA	NA	NA
AC009474.2	0	0	0	NA	NA	NA	NA
AC009477.7	0	0	0	NA	NA	NA	NA
AC009478.1	1.11185	1.21907	1.00462	0.824088	-0.279129	0.975928	1
AC009478.2	0	0	0	NA	NA	NA	NA
AC009480.1	0	0	0	NA	NA	NA	NA
AC009480.3	0.127714	0	0.255428	Inf	Inf	1	1
AC009480.4	0	0	0	NA	NA	NA	NA
AC009487.4	0	0	0	NA	NA	NA	NA
AC009487.5	0.361795	0.72359	0	0	#NAME?	0.526261	1
AC009492.1	101.659	186.515	16.8019	0.0900833	-3.4726	4.18277e-06	0.000304706
AC009494.3	0	0	0	NA	NA	NA	NA
AC009495.1	0	0	0	NA	NA	NA	NA
AC009495.2	0.381699	0.238034	0.525364	2.20709	1.14215	1	1
AC009495.3	0.264133	0.528266	0	0	#NAME?	0.753675	1
AC009495.4	5.76343	4.5059	7.02095	1.55817	0.639851	0.517482	1
AC009498.1	0.120718	0	0.241435	Inf	Inf	1	1
AC009499.1	2.02305	1.97675	2.06934	1.04684	0.0660457	1	1
AC009499.2	0	0	0	NA	NA	NA	NA
AC009500.2	0	0	0	NA	NA	NA	NA
AC009501.4	0.633174	0.485556	0.780792	1.60804	0.6853	1	1
AC009502.1	0	0	0	NA	NA	NA	NA
AC009502.4	0.366758	0.733516	0	0	#NAME?	0.419894	1
AC009505.2	0.121389	0.242778	0	0	#NAME?	0.950116	1
AC009505.4	0	0	0	NA	NA	NA	NA
AC009506.1	25.5366	24.8008	26.2725	1.05934	0.0831659	0.934153	1
AC009506.2	0	0	0	NA	NA	NA	NA
AC009508.1	0	0	0	NA	NA	NA	NA
AC009517.2	0	0	0	NA	NA	NA	NA
AC009518.2	0	0	0	NA	NA	NA	NA
AC009518.3	0	0	0	NA	NA	NA	NA
AC009518.4	0.509308	0	1.01862	Inf	Inf	0.448909	1
AC009518.8	0.120718	0	0.241435	Inf	Inf	1	1
AC009531.2	0	0	0	NA	NA	NA	NA
AC009541.1	0.119017	0.238034	0	0	#NAME?	0.940148	1
AC009542.2	0	0	0	NA	NA	NA	NA
AC009677.1	0	0	0	NA	NA	NA	NA
AC009695.1	0	0	0	NA	NA	NA	NA
AC009779.1	0	0	0	NA	NA	NA	NA
AC009784.1	0	0	0	NA	NA	NA	NA
AC009784.3	16.38	19.0922	13.6678	0.715887	-0.482196	0.352807	0.959586
AC009784.4	0	0	0	NA	NA	NA	NA
AC009800.1	0	0	0	NA	NA	NA	NA
AC009802.1	0.128724	0.257448	0	0	#NAME?	0.940164	1
AC009831.1	0	0	0	NA	NA	NA	NA
AC009835.1	0	0	0	NA	NA	NA	NA
AC009878.2	0	0	0	NA	NA	NA	NA
AC009892.1	0	0	0	NA	NA	NA	NA
AC009892.10	0	0	0	NA	NA	NA	NA
AC009892.2	0	0	0	NA	NA	NA	NA
AC009892.5	0	0	0	NA	NA	NA	NA
AC009892.9	0	0	0	NA	NA	NA	NA
AC009941.1	0	0	0	NA	NA	NA	NA
AC009945.4	0	0	0	NA	NA	NA	NA
AC009947.2	0.120718	0	0.241435	Inf	Inf	1	1
AC009947.3	0	0	0	NA	NA	NA	NA
AC009947.5	0	0	0	NA	NA	NA	NA
AC009948.5	446.005	388.972	503.038	1.29325	0.371002	0.10842	0.531187
AC009948.7	0.378187	0.756374	0	0	#NAME?	0.597643	1
AC009950.2	22.4028	17.7666	27.0389	1.52189	0.605867	0.170914	0.676289
AC009951.1	0	0	0	NA	NA	NA	NA
AC009951.2	0	0	0	NA	NA	NA	NA
AC009955.8	0.254426	0.508852	0	0	#NAME?	0.692341	1
AC009960.1	0	0	0	NA	NA	NA	NA
AC009960.2	0.250113	0.500226	0	0	#NAME?	0.760313	1
AC009960.3	0	0	0	NA	NA	NA	NA
AC009960.4	0	0	0	NA	NA	NA	NA
AC009960.5	0	0	0	NA	NA	NA	NA
AC009960.6	0	0	0	NA	NA	NA	NA
AC009960.7	0	0	0	NA	NA	NA	NA
AC009961.2	0	0	0	NA	NA	NA	NA
AC009961.3	6.6247	6.33047	6.91892	1.09296	0.128235	0.967157	1
AC009961.5	0	0	0	NA	NA	NA	NA
AC009963.3	0.120718	0	0.241435	Inf	Inf	1	1
AC009963.4	0	0	0	NA	NA	NA	NA
AC009963.5	0	0	0	NA	NA	NA	NA
AC009963.6	0	0	0	NA	NA	NA	NA
AC009965.1	0	0	0	NA	NA	NA	NA
AC009965.2	0	0	0	NA	NA	NA	NA
AC009967.3	0.384152	0.257448	0.510856	1.98431	0.988635	1	1
AC009969.1	0	0	0	NA	NA	NA	NA
AC009970.1	0	0	0	NA	NA	NA	NA
AC009974.11	0	0	0	NA	NA	NA	NA
AC009977.1	0	0	0	NA	NA	NA	NA
AC009987.1	0	0	0	NA	NA	NA	NA
AC009994.2	0	0	0	NA	NA	NA	NA
AC009997.1	0	0	0	NA	NA	NA	NA
AC010082.2	0	0	0	NA	NA	NA	NA
AC010084.1	0.246731	0.238034	0.255428	1.07307	0.101747	1	1
AC010086.1	0	0	0	NA	NA	NA	NA
AC010086.5	0	0	0	NA	NA	NA	NA
AC010090.1	0.335747	0	0.671494	Inf	Inf	0.638692	1
AC010091.1	1.1178	1.21389	1.02171	0.841684	-0.24865	0.987842	1
AC010091.4	0	0	0	NA	NA	NA	NA
AC010092.1	0	0	0	NA	NA	NA	NA
AC010095.5	0	0	0	NA	NA	NA	NA
AC010095.6	0	0	0	NA	NA	NA	NA
AC010095.7	0	0	0	NA	NA	NA	NA
AC010096.1	0	0	0	NA	NA	NA	NA
AC010096.2	0	0	0	NA	NA	NA	NA
AC010105.1	0.247325	0.270818	0.223831	0.826501	-0.274912	1	1
AC010127.3	5.02059	4.33991	5.70126	1.31368	0.393613	0.659102	1
AC010127.5	0	0	0	NA	NA	NA	NA
AC010132.10	0	0	0	NA	NA	NA	NA
AC010132.11	0.938688	0.500226	1.37715	2.75306	1.46103	0.725741	1
AC010136.2	0	0	0	NA	NA	NA	NA
AC010139.1	0	0	0	NA	NA	NA	NA
AC010141.1	0	0	0	NA	NA	NA	NA
AC010141.4	0	0	0	NA	NA	NA	NA
AC010141.6	0	0	0	NA	NA	NA	NA
AC010141.8	0	0	0	NA	NA	NA	NA
AC010145.4	0.242778	0.485556	0	0	#NAME?	0.695805	1
AC010146.1	0	0	0	NA	NA	NA	NA
AC010146.2	0	0	0	NA	NA	NA	NA
AC010148.1	1.24359	1.30794	1.17925	0.901614	-0.149418	1	1
AC010149.4	129.681	91.9869	167.375	1.81955	0.863581	0.015318	0.157306
AC010150.1	0	0	0	NA	NA	NA	NA
AC010150.2	0	0	0	NA	NA	NA	NA
AC010153.3	0	0	0	NA	NA	NA	NA
AC010154.2	0	0	0	NA	NA	NA	NA
AC010170.1	0.494472	0.733516	0.255428	0.348224	-1.52191	0.790392	1
AC010196.1	0	0	0	NA	NA	NA	NA
AC010203.1	0	0	0	NA	NA	NA	NA
AC010207.1	0	0	0	NA	NA	NA	NA
AC010209.1	0	0	0	NA	NA	NA	NA
AC010226.4	161.05	92.9525	229.147	2.4652	1.3017	5.14347e-07	5.42348e-05
AC010235.1	0	0	0	NA	NA	NA	NA
AC010240.2	0	0	0	NA	NA	NA	NA
AC010240.3	0	0	0	NA	NA	NA	NA
AC010243.1	0	0	0	NA	NA	NA	NA
AC010247.1	0	0	0	NA	NA	NA	NA
AC010295.1	0	0	0	NA	NA	NA	NA
AC010296.1	1.29109	0.995708	1.58647	1.59331	0.672028	0.888862	1
AC010297.1	0	0	0	NA	NA	NA	NA
AC010311.1	0	0	0	NA	NA	NA	NA
AC010319.1	0	0	0	NA	NA	NA	NA
AC010323.1	0	0	0	NA	NA	NA	NA
AC010327.1	0	0	0	NA	NA	NA	NA
AC010327.2	1.75335	3.26527	0.241435	0.0739404	-3.75749	0.0919142	0.482383
AC010329.1	0	0	0	NA	NA	NA	NA
AC010335.1	0.501621	0.495482	0.50776	1.02478	0.0353137	1	1
AC010336.1	6.64782	7.01047	6.28517	0.89654	-0.15756	0.920372	1
AC010368.1	0	0	0	NA	NA	NA	NA
AC010368.2	0	0	0	NA	NA	NA	NA
AC010376.1	0	0	0	NA	NA	NA	NA
AC010422.1	0	0	0	NA	NA	NA	NA
AC010423.1	1.35785	0.500226	2.21547	4.42895	2.14696	0.327743	0.928994
AC010441.1	313.283	331.347	295.219	0.890967	-0.166556	0.692164	1
AC010455.1	0	0	0	NA	NA	NA	NA
AC010458.1	0	0	0	NA	NA	NA	NA
AC010468.1	1.81063	1.74259	1.87867	1.07809	0.108475	1	1
AC010468.2	0	0	0	NA	NA	NA	NA
AC010468.3	0	0	0	NA	NA	NA	NA
AC010492.2	0	0	0	NA	NA	NA	NA
AC010492.4	0	0	0	NA	NA	NA	NA
AC010492.5	0	0	0	NA	NA	NA	NA
AC010504.2	46.1634	43.9216	48.4053	1.10208	0.140234	0.69721	1
AC010518.3	0	0	0	NA	NA	NA	NA
AC010522.1	0	0	0	NA	NA	NA	NA
AC010524.2	0.891093	1.21433	0.567858	0.467631	-1.09656	0.678399	1
AC010524.4	0	0	0	NA	NA	NA	NA
AC010525.1	0	0	0	NA	NA	NA	NA
AC010525.2	0	0	0	NA	NA	NA	NA
AC010525.4	0	0	0	NA	NA	NA	NA
AC010525.5	0	0	0	NA	NA	NA	NA
AC010525.6	0	0	0	NA	NA	NA	NA
AC010525.7	0	0	0	NA	NA	NA	NA
AC010528.1	0	0	0	NA	NA	NA	NA
AC010536.1	1.24057	1.75683	0.724306	0.412281	-1.2783	0.682243	1
AC010543.1	0	0	0	NA	NA	NA	NA
AC010546.1	0	0	0	NA	NA	NA	NA
AC010547.9	115.627	144.593	86.6616	0.59935	-0.738529	0.0065211	0.0895169
AC010595.1	0	0	0	NA	NA	NA	NA
AC010609.1	0	0	0	NA	NA	NA	NA
AC010620.1	0.240406	0.480812	0	0	#NAME?	0.76508	1
AC010641.1	0.605531	0.238034	0.973027	4.08776	2.03131	0.667755	1
AC010642.1	679.6	670.2	688.999	1.02805	0.0399111	0.84499	1
AC010642.2	2.4103	3.32221	1.49839	0.451022	-1.14873	0.44404	1
AC010646.3	3.59255	2.44333	4.74177	1.9407	0.956578	0.449582	1
AC010649.1	0.277373	0.270818	0.283929	1.04841	0.068206	1	1
AC010677.5	0	0	0	NA	NA	NA	NA
AC010723.1	0	0	0	NA	NA	NA	NA
AC010723.2	0	0	0	NA	NA	NA	NA
AC010724.1	0	0	0	NA	NA	NA	NA
AC010729.1	164.303	132.436	196.17	1.48124	0.566809	0.0777193	0.438834
AC010729.2	1.10689	1.01382	1.19995	1.18359	0.243174	1	1
AC010729.3	0	0	0	NA	NA	NA	NA
AC010731.2	0.128724	0.257448	0	0	#NAME?	0.940164	1
AC010731.3	0	0	0	NA	NA	NA	NA
AC010731.4	0.383142	0	0.766284	Inf	Inf	0.612284	1
AC010731.6	0	0	0	NA	NA	NA	NA
AC010733.4	2.64733	2.01341	3.28124	1.62969	0.704598	0.585199	1
AC010733.5	1.09254	0.757674	1.4274	1.88392	0.913737	0.74762	1
AC010733.7	0	0	0	NA	NA	NA	NA
AC010739.1	0	0	0	NA	NA	NA	NA
AC010740.1	0	0	0	NA	NA	NA	NA
AC010744.1	0	0	0	NA	NA	NA	NA
AC010745.1	0	0	0	NA	NA	NA	NA
AC010745.2	0.240406	0.480812	0	0	#NAME?	0.689762	1
AC010745.3	0	0	0	NA	NA	NA	NA
AC010745.4	0	0	0	NA	NA	NA	NA
AC010746.3	0	0	0	NA	NA	NA	NA
AC010747.2	0	0	0	NA	NA	NA	NA
AC010754.1	0	0	0	NA	NA	NA	NA
AC010760.1	0	0	0	NA	NA	NA	NA
AC010761.10	0.856209	0.508852	1.20357	2.36526	1.242	0.742999	1
AC010761.13	0.141964	0	0.283929	Inf	Inf	1	1
AC010761.14	0	0	0	NA	NA	NA	NA
AC010761.6	5.05897	5.12693	4.991	0.973488	-0.0387645	1	1
AC010761.8	0.47947	0.476069	0.482871	1.01429	0.0204678	1	1
AC010761.9	0.361124	0.480812	0.241435	0.502141	-0.993837	0.967786	1
AC010874.1	0	0	0	NA	NA	NA	NA
AC010877.1	0	0	0	NA	NA	NA	NA
AC010878.3	12.5242	11.1541	13.8943	1.24567	0.316917	0.674786	1
AC010880.1	0.381699	0.238034	0.525364	2.20709	1.14215	1	1
AC010883.5	5.38333	4.04364	6.72303	1.66262	0.733457	0.414026	1
AC010884.1	3.9109	3.66498	4.15682	1.1342	0.181675	0.964715	1
AC010884.2	0	0	0	NA	NA	NA	NA
AC010886.2	0	0	0	NA	NA	NA	NA
AC010887.1	0	0	0	NA	NA	NA	NA
AC010890.1	0	0	0	NA	NA	NA	NA
AC010891.2	0	0	0	NA	NA	NA	NA
AC010894.3	15.4072	17.3574	13.457	0.775285	-0.367202	0.488179	1
AC010894.4	0	0	0	NA	NA	NA	NA
AC010894.5	0.489743	0.500226	0.479259	0.958085	-0.061774	1	1
AC010900.2	0	0	0	NA	NA	NA	NA
AC010904.1	0	0	0	NA	NA	NA	NA
AC010907.2	0.128724	0.257448	0	0	#NAME?	0.940164	1
AC010907.5	0.135409	0.270818	0	0	#NAME?	0.940175	1
AC010928.1	0	0	0	NA	NA	NA	NA
AC010930.1	0	0	0	NA	NA	NA	NA
AC010967.1	0	0	0	NA	NA	NA	NA
AC010967.2	1.00161	0.757674	1.24554	1.6439	0.717126	0.893565	1
AC010967.3	0	0	0	NA	NA	NA	NA
AC010969.1	0	0	0	NA	NA	NA	NA
AC010970.1	0	0	0	NA	NA	NA	NA
AC010970.2	9286.01	1182.34	17389.7	14.7079	3.87852	1.15313e-55	1.19564e-51
AC010971.1	0.119017	0.238034	0	0	#NAME?	0.940148	1
AC010974.3	0.135409	0.270818	0	0	#NAME?	0.940175	1
AC010975.1	0	0	0	NA	NA	NA	NA
AC010975.2	0	0	0	NA	NA	NA	NA
AC010976.2	2.0678	2.23203	1.90356	0.852837	-0.229658	0.979688	1
AC010980.2	1.57812	1.49463	1.66161	1.11172	0.152788	1	1
AC010982.1	12.7634	12.3072	13.2196	1.07414	0.10318	0.959915	1
AC010982.2	0	0	0	NA	NA	NA	NA
AC010983.1	3.49079	4.7625	2.21909	0.465949	-1.10175	0.316691	0.914924
AC010984.3	1.02368	1.508	0.539357	0.357663	-1.48333	0.586154	1
AC010984.4	0.242107	0.242778	0.241435	0.994469	-0.00800113	1	1
AC010987.5	1.25977	1.00045	1.51909	1.5184	0.602556	0.897665	1
AC010987.6	0.85688	0.75163	0.96213	1.28006	0.356209	1	1
AC010999.1	0	0	0	NA	NA	NA	NA
AC011073.1	0	0	0	NA	NA	NA	NA
AC011193.1	0	0	0	NA	NA	NA	NA
AC011196.3	0	0	0	NA	NA	NA	NA
AC011225.1	0	0	0	NA	NA	NA	NA
AC011233.2	0	0	0	NA	NA	NA	NA
AC011239.1	3.85255	4.65293	3.05217	0.655969	-0.608301	0.567015	1
AC011242.5	0	0	0	NA	NA	NA	NA
AC011242.6	1.79958	2.03757	1.56158	0.766395	-0.383839	0.858498	1
AC011243.1	0	0	0	NA	NA	NA	NA
AC011247.3	0	0	0	NA	NA	NA	NA
AC011284.3	0	0	0	NA	NA	NA	NA
AC011286.1	0	0	0	NA	NA	NA	NA
AC011288.2	5.23704	5.56027	4.91382	0.883737	-0.17831	0.916345	1
AC011290.4	2.26379	3.0406	1.48698	0.48904	-1.03197	0.526075	1
AC011290.5	0	0	0	NA	NA	NA	NA
AC011293.1	0	0	0	NA	NA	NA	NA
AC011294.3	3.83932	1.45711	6.22154	4.26979	2.09416	0.077952	0.43949
AC011298.1	0	0	0	NA	NA	NA	NA
AC011298.2	0.238034	0.476069	0	0	#NAME?	0.766267	1
AC011306.1	0	0	0	NA	NA	NA	NA
AC011306.2	0.127714	0	0.255428	Inf	Inf	1	1
AC011308.1	0	0	0	NA	NA	NA	NA
AC011313.1	0	0	0	NA	NA	NA	NA
AC011322.1	0.111916	0	0.223831	Inf	Inf	1	1
AC011330.5	14.5311	15.4368	13.6254	0.882659	-0.180071	0.791842	1
AC011330.6	0	0	0	NA	NA	NA	NA
AC011343.1	2.25157	1.50326	2.99988	1.99558	0.996809	0.520253	1
AC011357.1	0	0	0	NA	NA	NA	NA
AC011363.1	0	0	0	NA	NA	NA	NA
AC011366.3	0.389835	0.77967	0	0	#NAME?	0.466555	1
AC011379.1	0	0	0	NA	NA	NA	NA
AC011385.1	1.3759	1.53734	1.21446	0.789974	-0.340123	0.977756	1
AC011385.2	0.119017	0.238034	0	0	#NAME?	0.940148	1
AC011406.2	0	0	0	NA	NA	NA	NA
AC011407.1	0	0	0	NA	NA	NA	NA
AC011410.1	0	0	0	NA	NA	NA	NA
AC011416.1	0	0	0	NA	NA	NA	NA
AC011431.1	0	0	0	NA	NA	NA	NA
AC011431.2	0	0	0	NA	NA	NA	NA
AC011450.1	0	0	0	NA	NA	NA	NA
AC011453.1	0	0	0	NA	NA	NA	NA
AC011456.1	0	0	0	NA	NA	NA	NA
AC011465.1	0	0	0	NA	NA	NA	NA
AC011467.1	0	0	0	NA	NA	NA	NA
AC011475.1	0	0	0	NA	NA	NA	NA
AC011477.1	0	0	0	NA	NA	NA	NA
AC011478.1	0	0	0	NA	NA	NA	NA
AC011484.1	0.248432	0	0.496863	Inf	Inf	0.859384	1
AC011498.1	0	0	0	NA	NA	NA	NA
AC011499.1	0	0	0	NA	NA	NA	NA
AC011500.1	0	0	0	NA	NA	NA	NA
AC011513.4	0.760561	1.04186	0.479259	0.460003	-1.12029	0.820723	1
AC011515.2	0	0	0	NA	NA	NA	NA
AC011516.1	0	0	0	NA	NA	NA	NA
AC011516.2	0	0	0	NA	NA	NA	NA
AC011518.1	0	0	0	NA	NA	NA	NA
AC011518.2	0	0	0	NA	NA	NA	NA
AC011523.2	0.120718	0	0.241435	Inf	Inf	1	1
AC011524.1	54.6683	39.0916	70.245	1.79693	0.845537	0.0550093	0.35719
AC011524.2	0	0	0	NA	NA	NA	NA
AC011524.3	2.21071	1.43295	2.98847	2.08553	1.06042	0.628279	1
AC011525.2	0	0	0	NA	NA	NA	NA
AC011525.4	0	0	0	NA	NA	NA	NA
AC011526.1	0.254426	0.508852	0	0	#NAME?	0.720169	1
AC011530.4	457.583	323.05	592.115	1.83289	0.874118	0.000135315	0.00495772
AC011551.3	0.508852	1.0177	0	0	#NAME?	0.463343	1
AC011558.5	0.925217	0.785714	1.06472	1.3551	0.438399	1	1
AC011591.1	0	0	0	NA	NA	NA	NA
AC011625.1	0	0	0	NA	NA	NA	NA
AC011626.1	0	0	0	NA	NA	NA	NA
AC011648.1	0	0	0	NA	NA	NA	NA
AC011652.1	0	0	0	NA	NA	NA	NA
AC011652.2	0	0	0	NA	NA	NA	NA
AC011718.1	0.141964	0	0.283929	Inf	Inf	1	1
AC011718.2	1.39784	1.04186	1.75382	1.68335	0.751336	0.776932	1
AC011718.3	0.119017	0.238034	0	0	#NAME?	0.940148	1
AC011737.2	0.720547	1.19966	0.241435	0.201253	-2.31292	0.44152	1
AC011738.1	0	0	0	NA	NA	NA	NA
AC011738.4	0.230933	0.238034	0.223831	0.940332	-0.0887576	1	1
AC011742.3	0	0	0	NA	NA	NA	NA
AC011742.5	0	0	0	NA	NA	NA	NA
AC011747.3	0.856861	1.48989	0.223831	0.150233	-2.73472	0.322915	0.923215
AC011747.4	0	0	0	NA	NA	NA	NA
AC011747.6	0.379999	0.476069	0.283929	0.596403	-0.74564	0.960428	1
AC011747.7	36.3438	19.382	53.3055	2.75027	1.45957	0.000934512	0.0215805
AC011748.1	0	0	0	NA	NA	NA	NA
AC011752.1	0.127714	0	0.255428	Inf	Inf	1	1
AC011753.5	0	0	0	NA	NA	NA	NA
AC011753.6	0	0	0	NA	NA	NA	NA
AC011754.1	0.127714	0	0.255428	Inf	Inf	1	1
AC011755.1	0	0	0	NA	NA	NA	NA
AC011816.1	0	0	0	NA	NA	NA	NA
AC011891.5	0.233305	0.242778	0.223831	0.921958	-0.117226	1	1
AC011893.3	0	0	0	NA	NA	NA	NA
AC011897.1	8.53457	8.24775	8.82139	1.06955	0.0970051	0.945205	1
AC011897.2	0	0	0	NA	NA	NA	NA
AC011899.10	0	0	0	NA	NA	NA	NA
AC011899.9	0	0	0	NA	NA	NA	NA
AC011901.2	0	0	0	NA	NA	NA	NA
AC011933.1	2.19932	1.82153	2.5771	1.4148	0.500599	0.825697	1
AC011933.2	0.283929	0	0.567858	Inf	Inf	0.844017	1
AC011994.1	0	0	0	NA	NA	NA	NA
AC011995.1	0	0	0	NA	NA	NA	NA
AC011995.3	0	0	0	NA	NA	NA	NA
AC011997.1	146.521	168.947	124.094	0.734516	-0.445134	0.0994958	0.504282
AC011998.1	0.233305	0.242778	0.223831	0.921958	-0.117226	1	1
AC011998.2	0	0	0	NA	NA	NA	NA
AC011998.4	0	0	0	NA	NA	NA	NA
AC011999.1	0	0	0	NA	NA	NA	NA
AC012003.1	0	0	0	NA	NA	NA	NA
AC012005.2	0	0	0	NA	NA	NA	NA
AC012047.1	0	0	0	NA	NA	NA	NA
AC012050.1	0	0	0	NA	NA	NA	NA
AC012065.4	0.127714	0	0.255428	Inf	Inf	1	1
AC012065.5	0	0	0	NA	NA	NA	NA
AC012065.7	0.906814	1.00433	0.809293	0.8058	-0.311506	0.96864	1
AC012066.1	0	0	0	NA	NA	NA	NA
AC012067.1	0	0	0	NA	NA	NA	NA
AC012074.1	0.127714	0	0.255428	Inf	Inf	1	1
AC012074.2	2.73384	2.47869	2.98898	1.20587	0.270074	0.9478	1
AC012075.1	0	0	0	NA	NA	NA	NA
AC012075.2	0	0	0	NA	NA	NA	NA
AC012078.2	0	0	0	NA	NA	NA	NA
AC012119.1	0	0	0	NA	NA	NA	NA
AC012123.1	0	0	0	NA	NA	NA	NA
AC012146.7	66.248	69.9733	62.5228	0.893523	-0.162423	0.577901	1
AC012150.1	0	0	0	NA	NA	NA	NA
AC012175.1	0	0	0	NA	NA	NA	NA
AC012181.1	0	0	0	NA	NA	NA	NA
AC012215.1	0	0	0	NA	NA	NA	NA
AC012305.1	0	0	0	NA	NA	NA	NA
AC012306.2	0	0	0	NA	NA	NA	NA
AC012307.2	0.374445	0.238034	0.510856	2.14614	1.10175	1	1
AC012307.3	227.113	197.834	256.392	1.29599	0.374059	0.125326	0.574407
AC012309.5	93.2043	98.9247	87.4839	0.884348	-0.177313	0.879581	1
AC012313.1	0.128724	0.257448	0	0	#NAME?	0.957167	1
AC012314.19	0	0	0	NA	NA	NA	NA
AC012314.20	0.111916	0	0.223831	Inf	Inf	1	1
AC012314.8	0.891402	1.28594	0.496863	0.386381	-1.3719	0.634119	1
AC012317.1	0.238034	0.476069	0	0	#NAME?	0.66414	1
AC012318.3	0	0	0	NA	NA	NA	NA
AC012322.1	0.516562	0	1.03312	Inf	Inf	0.529169	1
AC012353.1	0	0	0	NA	NA	NA	NA
AC012354.6	3.76531	3.53953	3.99109	1.12758	0.173223	0.940042	1
AC012354.8	0	0	0	NA	NA	NA	NA
AC012358.4	0.496844	0.73826	0.255428	0.345986	-1.53121	0.748358	1
AC012358.7	0	0	0	NA	NA	NA	NA
AC012358.8	3.44853	1.43769	5.45937	3.79731	1.92498	0.139884	0.609586
AC012360.1	0.111916	0	0.223831	Inf	Inf	1	1
AC012360.2	0	0	0	NA	NA	NA	NA
AC012360.4	0.878205	0.961625	0.794785	0.826502	-0.27491	0.972993	1
AC012360.6	0.250113	0.500226	0	0	#NAME?	0.685208	1
AC012361.1	0	0	0	NA	NA	NA	NA
AC012362.1	0	0	0	NA	NA	NA	NA
AC012362.3	0	0	0	NA	NA	NA	NA
AC012363.10	0	0	0	NA	NA	NA	NA
AC012363.13	0.141964	0	0.283929	Inf	Inf	1	1
AC012363.4	54.3475	36.3713	72.3238	1.98849	0.991671	0.00332438	0.0550923
AC012363.7	0	0	0	NA	NA	NA	NA
AC012363.8	0	0	0	NA	NA	NA	NA
AC012365.3	0	0	0	NA	NA	NA	NA
AC012368.1	0.111916	0	0.223831	Inf	Inf	1	1
AC012370.2	0	0	0	NA	NA	NA	NA
AC012370.3	0.127714	0	0.255428	Inf	Inf	1	1
AC012379.1	864.046	1038.63	689.467	0.663826	-0.591122	0.0496196	0.335245
AC012391.1	0	0	0	NA	NA	NA	NA
AC012414.1	1.11141	1.49852	0.724306	0.483349	-1.04886	0.759897	1
AC012441.1	0.506911	1.01382	0	0	#NAME?	0.391236	1
AC012442.5	15.4157	10.9614	19.8701	1.81274	0.858168	0.104948	0.52149
AC012442.6	0.511328	0.514896	0.50776	0.986141	-0.0201339	1	1
AC012445.1	0	0	0	NA	NA	NA	NA
AC012451.1	0	0	0	NA	NA	NA	NA
AC012454.4	0	0	0	NA	NA	NA	NA
AC012456.3	0	0	0	NA	NA	NA	NA
AC012456.4	0	0	0	NA	NA	NA	NA
AC012457.2	0	0	0	NA	NA	NA	NA
AC012462.1	0.369821	0.242778	0.496863	2.04657	1.03321	1	1
AC012462.2	2.11029	2.18026	2.04033	0.935819	-0.0956985	0.918376	1
AC012462.3	0	0	0	NA	NA	NA	NA
AC012467.1	0	0	0	NA	NA	NA	NA
AC012485.1	0	0	0	NA	NA	NA	NA
AC012485.2	0.120718	0	0.241435	Inf	Inf	1	1
AC012487.2	67.8954	65.8884	69.9025	1.06092	0.0853189	0.835613	1
AC012493.1	0	0	0	NA	NA	NA	NA
AC012493.2	0	0	0	NA	NA	NA	NA
AC012494.1	0.121389	0.242778	0	0	#NAME?	0.950116	1
AC012497.2	0	0	0	NA	NA	NA	NA
AC012499.1	0	0	0	NA	NA	NA	NA
AC012501.1	0	0	0	NA	NA	NA	NA
AC012501.2	23.0994	19.696	26.5027	1.34559	0.428235	0.420499	1
AC012501.3	0.121389	0.242778	0	0	#NAME?	0.940152	1
AC012506.1	0	0	0	NA	NA	NA	NA
AC012506.2	0.399542	0.799084	0	0	#NAME?	0.510172	1
AC012506.3	0	0	0	NA	NA	NA	NA
AC012506.4	0	0	0	NA	NA	NA	NA
AC012507.3	0	0	0	NA	NA	NA	NA
AC012507.4	0	0	0	NA	NA	NA	NA
AC012512.1	0.384152	0.257448	0.510856	1.98431	0.988635	1	1
AC012513.4	0	0	0	NA	NA	NA	NA
AC012513.6	0.121389	0.242778	0	0	#NAME?	0.940152	1
AC012531.23	4.81682	3.71934	5.9143	1.59015	0.669161	0.569807	1
AC012531.25	0.65396	0.541636	0.766284	1.41476	0.500556	1	1
AC012564.1	0	0	0	NA	NA	NA	NA
AC012593.1	0.835864	0.72359	0.948137	1.31032	0.389923	1	1
AC012594.1	0	0	0	NA	NA	NA	NA
AC012603.1	0	0	0	NA	NA	NA	NA
AC012613.2	2.51788	2.77109	2.26467	0.817252	-0.291148	0.884291	1
AC012615.1	17.5372	18.6797	16.3947	0.877679	-0.188235	0.777746	1
AC012627.1	0	0	0	NA	NA	NA	NA
AC012667.1	0	0	0	NA	NA	NA	NA
AC012668.1	0	0	0	NA	NA	NA	NA
AC012668.2	6.39879	2.6421	10.1555	3.84372	1.9425	0.0797156	0.444857
AC012668.3	0	0	0	NA	NA	NA	NA
AC012671.1	0	0	0	NA	NA	NA	NA
AC012671.2	0	0	0	NA	NA	NA	NA
AC012671.3	0	0	0	NA	NA	NA	NA
AC012671.4	0	0	0	NA	NA	NA	NA
AC013248.2	0	0	0	NA	NA	NA	NA
AC013262.1	0	0	0	NA	NA	NA	NA
AC013264.2	0	0	0	NA	NA	NA	NA
AC013267.1	0	0	0	NA	NA	NA	NA
AC013268.1	0	0	0	NA	NA	NA	NA
AC013268.2	1.68258	1.76675	1.59842	0.90472	-0.144457	1	1
AC013268.3	0.247325	0.270818	0.223831	0.826501	-0.274912	1	1
AC013268.4	0	0	0	NA	NA	NA	NA
AC013268.5	25.3103	18.1771	32.4434	1.78485	0.835803	0.0651347	0.39541
AC013269.1	0	0	0	NA	NA	NA	NA
AC013269.3	0	0	0	NA	NA	NA	NA
AC013269.4	0	0	0	NA	NA	NA	NA
AC013269.5	0	0	0	NA	NA	NA	NA
AC013271.3	36.4768	48.8421	24.1116	0.493665	-1.0184	0.170803	0.676127
AC013275.1	0	0	0	NA	NA	NA	NA
AC013275.2	0.111916	0	0.223831	Inf	Inf	1	1
AC013283.1	0	0	0	NA	NA	NA	NA
AC013394.2	535.815	479.819	591.812	1.23341	0.302648	0.184805	0.703875
AC013399.3	0	0	0	NA	NA	NA	NA
AC013401.1	0	0	0	NA	NA	NA	NA
AC013401.2	0	0	0	NA	NA	NA	NA
AC013402.1	0	0	0	NA	NA	NA	NA
AC013402.2	0	0	0	NA	NA	NA	NA
AC013402.3	0	0	0	NA	NA	NA	NA
AC013402.4	0	0	0	NA	NA	NA	NA
AC013402.5	0	0	0	NA	NA	NA	NA
AC013403.13	0	0	0	NA	NA	NA	NA
AC013404.1	0	0	0	NA	NA	NA	NA
AC013406.1	0	0	0	NA	NA	NA	NA
AC013410.1	0	0	0	NA	NA	NA	NA
AC013410.2	0	0	0	NA	NA	NA	NA
AC013429.4	0	0	0	NA	NA	NA	NA
AC013429.5	0	0	0	NA	NA	NA	NA
AC013436.6	0	0	0	NA	NA	NA	NA
AC013437.2	0	0	0	NA	NA	NA	NA
AC013437.4	0	0	0	NA	NA	NA	NA
AC013437.6	0	0	0	NA	NA	NA	NA
AC013437.7	0	0	0	NA	NA	NA	NA
AC013439.4	1.33487	0.476069	2.19368	4.60791	2.20411	0.415402	1
AC013442.1	0	0	0	NA	NA	NA	NA
AC013444.1	0	0	0	NA	NA	NA	NA
AC013444.2	0	0	0	NA	NA	NA	NA
AC013448.1	0	0	0	NA	NA	NA	NA
AC013448.2	0	0	0	NA	NA	NA	NA
AC013449.1	0	0	0	NA	NA	NA	NA
AC013460.1	0	0	0	NA	NA	NA	NA
AC013463.2	9.09515	14.8101	3.38016	0.228233	-2.13142	0.0040169	0.0629787
AC013467.1	0	0	0	NA	NA	NA	NA
AC013468.1	0	0	0	NA	NA	NA	NA
AC013469.1	8.54295	8.03854	9.04736	1.1255	0.170563	0.823616	1
AC013470.6	0	0	0	NA	NA	NA	NA
AC013470.8	0	0	0	NA	NA	NA	NA
AC013472.3	0	0	0	NA	NA	NA	NA
AC013472.4	5.95706	7.93761	3.97652	0.500972	-0.9972	0.220147	0.771593
AC013474.4	0	0	0	NA	NA	NA	NA
AC013476.1	0	0	0	NA	NA	NA	NA
AC013477.1	0	0	0	NA	NA	NA	NA
AC013480.2	0	0	0	NA	NA	NA	NA
AC013489.1	0	0	0	NA	NA	NA	NA
AC013558.1	0	0	0	NA	NA	NA	NA
AC013717.3	0	0	0	NA	NA	NA	NA
AC013718.1	0.389289	0.270818	0.50776	1.87491	0.906824	1	1
AC013727.1	0	0	0	NA	NA	NA	NA
AC013727.2	0	0	0	NA	NA	NA	NA
AC013731.1	0	0	0	NA	NA	NA	NA
AC013733.3	0	0	0	NA	NA	NA	NA
AC013733.4	0	0	0	NA	NA	NA	NA
AC013733.5	0	0	0	NA	NA	NA	NA
AC013737.1	0	0	0	NA	NA	NA	NA
AC013751.1	0	0	0	NA	NA	NA	NA
AC013791.2	0	0	0	NA	NA	NA	NA
AC015600.1	0	0	0	NA	NA	NA	NA
AC015660.1	0	0	0	NA	NA	NA	NA
AC015688.3	18.4299	17.8861	18.9738	1.06081	0.0851654	0.897444	1
AC015691.13	1.84391	1.51535	2.17246	1.43364	0.519684	0.788275	1
AC015726.1	0	0	0	NA	NA	NA	NA
AC015815.1	0	0	0	NA	NA	NA	NA
AC015815.2	0	0	0	NA	NA	NA	NA
AC015815.3	0	0	0	NA	NA	NA	NA
AC015815.4	0	0	0	NA	NA	NA	NA
AC015815.5	0	0	0	NA	NA	NA	NA
AC015815.6	0.121389	0.242778	0	0	#NAME?	0.940152	1
AC015815.7	0	0	0	NA	NA	NA	NA
AC015815.8	0	0	0	NA	NA	NA	NA
AC015818.3	0.82448	0.242778	1.40618	5.79204	2.53407	0.471481	1
AC015818.5	0	0	0	NA	NA	NA	NA
AC015818.6	0	0	0	NA	NA	NA	NA
AC015820.1	0	0	0	NA	NA	NA	NA
AC015849.12	0	0	0	NA	NA	NA	NA
AC015849.13	0.119017	0.238034	0	0	#NAME?	0.96824	1
AC015849.14	0	0	0	NA	NA	NA	NA
AC015849.16	0.233305	0.242778	0.223831	0.921958	-0.117226	1	1
AC015849.19	0.119017	0.238034	0	0	#NAME?	0.940148	1
AC015849.2	4.59812	3.03068	6.16555	2.03438	1.02459	0.292908	0.887195
AC015871.1	0	0	0	NA	NA	NA	NA
AC015884.1	0	0	0	NA	NA	NA	NA
AC015922.5	2.23339	3.74608	0.720695	0.192386	-2.37792	0.119204	0.559017
AC015922.6	1.00331	1.48126	0.525364	0.354673	-1.49544	0.539902	1
AC015922.7	0.247741	0.495482	0	0	#NAME?	0.761465	1
AC015923.1	2.13911	2.74823	1.52999	0.556718	-0.844982	0.583354	1
AC015933.2	0.256127	0.270818	0.241435	0.891504	-0.165686	1	1
AC015936.3	8.55974	4.77069	12.3488	2.58847	1.3721	0.0561358	0.36115
AC015969.3	0.855644	0.73826	0.973027	1.318	0.39835	1	1
AC015971.1	0	0	0	NA	NA	NA	NA
AC015971.2	0.74509	0.485556	1.00462	2.06902	1.04894	0.866471	1
AC015977.5	0	0	0	NA	NA	NA	NA
AC015977.6	0	0	0	NA	NA	NA	NA
AC015987.1	40.9781	40.5269	41.4294	1.02227	0.0317779	0.88311	1
AC015987.2	5.76669	6.0165	5.51688	0.916959	-0.125072	0.914906	1
AC015989.1	0	0	0	NA	NA	NA	NA
AC015989.2	0	0	0	NA	NA	NA	NA
[truncated: 55,774 more rows]
