# Supplementary material for: Statin-induced myopathic changes in primary human muscle cells and reversal by a prostaglandin F2 alpha analogue
Source: Sci Rep. 2020 Feb 7;10:2158. doi: 10.1038/s41598-020-58668-2 (PMC7005895; doi:10.1038/s41598-020-58668-2)
Supplement: Supplementary file 4 — Dataset File S2. [file 41598_2020_58668_MOESM4_ESM.xlsx]

## Sheet: Tabelle1
id	baseMean	baseMeanA	baseMeanB	foldChange	log2FoldChange	pval	padj
SEPT2	6917.82	7096.29	6739.34	0.9497	-0.0744565	0.70272	1
SEPT3	1.84609	2.29372	1.39846	0.609692	-0.713847	0.80847	1
SEPT4	1361.34	1501.07	1221.61	0.813826	-0.297207	0.216609	1
SEPT5	3680.6	3309.96	4051.24	1.22396	0.291554	0.117466	1
SEPT6	192.466	166.193	218.739	1.31617	0.39635	0.0996985	1
SEPT7	4807.73	4889.63	4725.84	0.966501	-0.0491565	0.752779	1
SEPT8	1431.42	1441.8	1421.04	0.985598	-0.0209289	0.886185	1
SEPT9	18994.2	17973.8	20014.6	1.11354	0.155155	0.447757	1
SEPT10	1287.27	1180.24	1394.3	1.18136	0.240453	0.235359	1
SEPT11	14820.5	15446.9	14194.1	0.918894	-0.122029	0.476631	1
SEPT12	0.383441	0.541636	0.225245	0.415861	-1.26583	1	1
SEPT14	0.479381	0.733516	0.225245	0.307076	-1.70333	0.858685	1
SEP15	1441.15	1509.26	1373.04	0.909742	-0.13647	0.471649	1
5S_rRNA_1	0	0	0	NA	NA	NA	NA
5S_rRNA_2	0	0	0	NA	NA	NA	NA
5S_rRNA_3	0	0	0	NA	NA	NA	NA
5S_rRNA_4	1.40823	2.06561	0.750856	0.363503	-1.45996	0.592152	1
5S_rRNA_5	0	0	0	NA	NA	NA	NA
5S_rRNA_6	0	0	0	NA	NA	NA	NA
5S_rRNA_7	0	0	0	NA	NA	NA	NA
7SK_1	1.67111	0.72359	2.61863	3.61894	1.85557	0.371317	1
7SK_2	0	0	0	NA	NA	NA	NA
7SK_3	0	0	0	NA	NA	NA	NA
7SK_4	0	0	0	NA	NA	NA	NA
7SK_5	14.8072	15.3725	14.2418	0.926447	-0.110219	0.861252	1
7SK_6	0.119078	0	0.238156	Inf	Inf	0.939831	1
7SK_7	0	0	0	NA	NA	NA	NA
A1BG	136.07	124.431	147.709	1.18708	0.247414	0.28419	1
A1BG-AS1	143.549	136.433	150.665	1.10432	0.143153	0.600895	1
A1CF	3.97503	3.69949	4.25058	1.14896	0.200333	0.900644	1
A2M	4366.19	4786.48	3945.91	0.824385	-0.278609	0.550995	1
A2M-AS1	6.74635	8.21195	5.28075	0.643057	-0.636982	0.453857	1
A2ML1	7.86476	6.59473	9.13479	1.38516	0.470058	0.633249	1
A2ML1-AS1	43.7607	43.176	44.3453	1.02708	0.0385513	0.935162	1
A2ML1-AS2	0	0	0	NA	NA	NA	NA
A2MP1	57.9118	71.3174	44.5063	0.624059	-0.680246	0.0672568	1
A3GALT2	1.78065	1.23244	2.32885	1.88962	0.918097	0.586613	1
A4GALT	348.842	337.073	360.611	1.06983	0.0973799	0.624159	1
A4GNT	3.48641	3.96815	3.00468	0.757201	-0.401252	0.739468	1
AAAS	646.123	656.806	635.441	0.967471	-0.0477094	0.877983	1
AACS	1254.91	1028.92	1480.9	1.43928	0.525351	0.11491	1
AACSP1	0.479381	0.733516	0.225245	0.307076	-1.70333	0.864206	1
AADAC	0.121389	0.242778	0	0	#NAME?	1	1
AADACL2	0	0	0	NA	NA	NA	NA
AADACL3	0	0	0	NA	NA	NA	NA
AADACL4	0.916835	1.0699	0.763767	0.713867	-0.486273	1	1
AADAT	319.789	325.458	314.12	0.965164	-0.0511542	0.82604	1
AAED1	323.692	308.281	339.103	1.09998	0.137479	0.573297	1
AAGAB	1114.25	1116.24	1112.27	0.996442	-0.00514232	0.977382	1
AAK1	524.22	520.909	527.531	1.01271	0.0182236	0.977781	1
AAMDC	352.189	334.307	370.072	1.10698	0.146634	0.538579	1
AAMP	2964.55	3022.11	2906.99	0.961909	-0.0560283	0.783398	1
AANAT	1.73737	2.03757	1.43718	0.705338	-0.503613	0.860228	1
AAR2	951.416	941.607	961.224	1.02083	0.0297484	0.929161	1
AARD	13.9031	16.3427	11.4635	0.701445	-0.511597	0.444388	1
AARS	2194.74	2190.93	2198.56	1.00348	0.00501516	0.960561	1
AARS2	186.135	191.408	180.862	0.944901	-0.0817643	0.759069	1
AARSD1	640.01	677.076	602.943	0.890509	-0.167297	0.435226	1
AASDH	188.542	197.562	179.521	0.908684	-0.13815	0.589726	1
AASDHPPT	1493.33	1562.5	1424.16	0.911465	-0.13374	0.501345	1
AASS	619.005	601.917	636.093	1.05678	0.0796724	0.707787	1
AATF	1215.76	1199.25	1232.27	1.02753	0.0391837	0.880258	1
AATK	94.9675	107.07	82.8651	0.773936	-0.369714	0.23288	1
AATK-AS1	7.79497	9.51378	6.07615	0.638668	-0.646861	0.36086	1
AB015752.3	6.40614	7.34636	5.46592	0.744032	-0.426564	0.643953	1
AB019438.66	0	0	0	NA	NA	NA	NA
AB019440.1	0	0	0	NA	NA	NA	NA
AB019440.50	0	0	0	NA	NA	NA	NA
AB019441.29	0.369191	0.500226	0.238156	0.476098	-1.07067	1	1
ABAT	262.386	275.921	248.851	0.901893	-0.148971	0.489821	1
ABC12-47043100G14.2	0.354237	0.485556	0.222918	0.459099	-1.12312	1	1
ABC7-42389800N19.1	831.434	815.629	847.24	1.03876	0.0548575	0.867965	1
ABC7-43041300I9.1	1.70857	0.956881	2.46025	2.57111	1.36239	0.538658	1
ABCA1	748.423	858.996	637.85	0.742552	-0.429435	0.0938642	1
ABCA10	11.9744	13.56	10.3887	0.766131	-0.384336	0.614581	1
ABCA11P	182.669	194.041	171.297	0.882786	-0.179865	0.425452	1
ABCA12	12.9739	13.3017	12.6461	0.950714	-0.0729165	1	1
ABCA13	8.35623	9.32007	7.3924	0.79317	-0.334298	0.672188	1
ABCA17P	8.7043	10.5958	6.81284	0.642978	-0.637158	0.378001	1
ABCA2	1123.15	1043.36	1202.94	1.15295	0.205325	0.294069	1
ABCA3	641.06	620.499	661.621	1.06627	0.0925761	0.636899	1
ABCA4	62.2375	49.3666	75.1085	1.52144	0.605441	0.0683448	1
ABCA5	112.429	108.02	116.839	1.08164	0.113221	0.64851	1
ABCA6	19.8271	18.7885	20.8657	1.11056	0.151285	0.855149	1
ABCA7	633.588	586.535	680.64	1.16044	0.214675	0.302896	1
ABCA8	461.729	499.849	423.609	0.847474	-0.238759	0.253548	1
ABCA9	38.522	32.1802	44.8638	1.39414	0.479378	0.521262	1
ABCA9-AS1	0.580092	0.238034	0.922149	3.87402	1.95383	0.716294	1
ABCB1	0.93372	0.971112	0.896327	0.92299	-0.115613	1	1
ABCB10	310.587	299.348	321.825	1.07508	0.104451	0.61994	1
ABCB10P1	0	0	0	NA	NA	NA	NA
ABCB10P3	0.112623	0	0.225245	Inf	Inf	0.939825	1
ABCB10P4	0	0	0	NA	NA	NA	NA
ABCB11	0.111459	0	0.222918	Inf	Inf	0.939824	1
ABCB4	24.8694	21.3058	28.433	1.33452	0.416317	0.281002	1
ABCB5	1.58084	1.73741	1.42427	0.819762	-0.286723	0.98407	1
ABCB6	171.336	169.508	173.163	1.02156	0.0307766	0.88646	1
ABCB7	426.672	443.772	409.571	0.922931	-0.115706	0.558033	1
ABCB8	758.02	754.737	761.304	1.0087	0.0124984	0.91253	1
ABCB9	124.987	138.883	111.091	0.799889	-0.322127	0.532816	1
ABCC1	859.503	831.429	887.576	1.06753	0.0942779	0.677776	1
ABCC10	423.575	403.365	443.784	1.1002	0.137771	0.490755	1
ABCC11	4.75576	3.97031	5.54121	1.39566	0.480951	0.661845	1
ABCC12	3.29295	2.75642	3.82949	1.3893	0.474359	0.73503	1
ABCC13	0.119017	0.238034	0	0	#NAME?	1	1
ABCC2	16.1497	16.2262	16.0732	0.990574	-0.0136638	0.987426	1
ABCC3	135.484	137.195	133.773	0.975056	-0.0364434	0.861003	1
ABCC4	437.248	420.518	453.979	1.07957	0.110458	0.647386	1
ABCC5	932.275	975.022	889.528	0.912316	-0.132395	0.664312	1
ABCC5-AS1	0	0	0	NA	NA	NA	NA
ABCC6	13.761	15.161	12.361	0.815317	-0.294567	0.667077	1
ABCC6P1	1.07556	1.19492	0.95621	0.800232	-0.321509	1	1
ABCC6P2	0.359484	0.480812	0.238156	0.495321	-1.01356	1	1
ABCC8	4.11074	4.07298	4.14849	1.01854	0.026503	1	1
ABCC9	587.684	644.306	531.062	0.824239	-0.278866	0.497374	1
ABCD1	1637.62	1969.67	1305.57	0.662839	-0.59327	0.00242664	0.676135
ABCD1P2	0	0	0	NA	NA	NA	NA
ABCD1P3	0	0	0	NA	NA	NA	NA
ABCD1P4	0	0	0	NA	NA	NA	NA
ABCD1P5	0	0	0	NA	NA	NA	NA
ABCD2	6.43907	4.67026	8.20789	1.75748	0.813509	0.379862	1
ABCD3	1072.14	1090.85	1053.42	0.965687	-0.0503728	0.772081	1
ABCD4	661.385	664.738	658.033	0.989913	-0.0146257	0.975788	1
ABCE1	2029.29	2086.07	1972.51	0.945565	-0.0807519	0.637927	1
ABCF1	3018.87	3041.95	2995.79	0.984823	-0.0220631	0.881731	1
ABCF2	3501.62	3515.65	3487.59	0.992019	-0.0115599	0.906728	1
ABCF2P1	0.119017	0.238034	0	0	#NAME?	1	1
ABCF2P2	0	0	0	NA	NA	NA	NA
ABCF3	977.284	987.405	967.162	0.979499	-0.0298839	0.905591	1
ABCG1	93.7181	138.748	48.6884	0.350913	-1.51082	2.82566e-07	0.000242756
ABCG2	23.4405	23.5658	23.3152	0.989363	-0.0154275	1	1
ABCG4	2.719	2.05094	3.38705	1.65146	0.723745	0.6038	1
ABCG5	1.6691	1.22295	2.11524	1.72961	0.790449	0.71955	1
ABCG8	1.63108	2.51364	0.748529	0.297787	-1.74765	0.447847	1
ABHD1	2.08302	1.48645	2.67958	1.80268	0.850141	0.620942	1
ABHD10	533.539	529.297	537.78	1.01603	0.0229376	0.916864	1
ABHD11	210.441	206.889	213.993	1.03433	0.0487005	0.85442	1
ABHD12	825.043	774.334	875.751	1.13097	0.177564	0.389961	1
ABHD12B	0	0	0	NA	NA	NA	NA
ABHD13	616.053	617.73	614.377	0.994573	-0.00785132	0.946971	1
ABHD14A	108.614	106.513	110.714	1.03945	0.0558165	0.87527	1
ABHD14A-ACY1	58.0085	61.9916	54.0254	0.871495	-0.198435	0.569248	1
ABHD14B	418.11	368.573	467.647	1.2688	0.34347	0.185483	1
ABHD15	32.0089	27.2101	36.8077	1.35272	0.435866	0.466252	1
ABHD16A	1153.52	1114.09	1192.95	1.07079	0.0986735	0.668053	1
ABHD16B	94.8882	91.6165	98.1599	1.07142	0.0995264	0.691277	1
ABHD17A	1456.59	1452.06	1461.12	1.00624	0.00897854	0.953166	1
ABHD17AP1	0.708206	0.743004	0.673409	0.906333	-0.141888	1	1
ABHD17AP2	0.605144	0.746886	0.463402	0.620445	-0.688626	1	1
ABHD17AP3	0	0	0	NA	NA	NA	NA
ABHD17AP4	0.564854	0.238034	0.891673	3.74599	1.90535	0.678287	1
ABHD17AP5	0.366646	0	0.733291	Inf	Inf	0.637729	1
ABHD17AP6	0.359423	0.718847	0	0	#NAME?	0.55872	1
ABHD17B	568.396	593.983	542.808	0.913844	-0.12998	0.554984	1
ABHD17C	503.065	524.274	481.855	0.919089	-0.121724	0.588501	1
ABHD2	3029	2858.24	3199.77	1.11949	0.162843	0.455895	1
ABHD3	47.753	42.2084	53.2977	1.26273	0.336541	0.41996	1
ABHD4	1250.68	1180.15	1321.22	1.11954	0.162904	0.407879	1
ABHD5	596.541	566.155	626.927	1.10734	0.147099	0.514954	1
ABHD6	53.8438	52.3749	55.3127	1.05609	0.0787361	0.817971	1
ABHD8	298.99	312.992	284.988	0.910527	-0.135226	0.611564	1
ABI1	1404.59	1399.73	1409.45	1.00694	0.00998386	0.951501	1
ABI2	1166.32	1184.73	1147.91	0.968926	-0.045542	0.788288	1
ABI3	8.89557	10.8282	6.96296	0.643041	-0.637018	0.263329	1
ABI3BP	18095.8	16796.7	19394.8	1.15468	0.207491	0.324884	1
ABL1	2981.3	3009.37	2953.22	0.981341	-0.0271741	0.901596	1
ABL2	5476.39	5637	5315.78	0.943015	-0.084647	0.710455	1
ABLIM1	3099.89	2983.53	3216.25	1.078	0.108358	0.626549	1
ABLIM2	76.1159	86.1084	66.1234	0.767909	-0.380993	0.29397	1
ABLIM3	10555.1	10128.7	10981.5	1.08419	0.116623	0.5073	1
ABO	0.247802	0.257448	0.238156	0.925066	-0.112372	1	1
ABR	1992.77	1871.16	2114.38	1.12998	0.1763	0.329125	1
ABRA	96.1198	66.2125	126.027	1.90337	0.928558	0.00684747	1
ABRACL	209.664	197.786	221.543	1.12011	0.163641	0.617048	1
ABT1	369.979	374.755	365.203	0.974513	-0.037247	0.856752	1
ABT1P1	0	0	0	NA	NA	NA	NA
ABTB1	522.12	519.61	524.629	1.00966	0.0138675	0.908606	1
ABTB2	1124.35	1142.66	1106.05	0.967964	-0.046974	0.752639	1
AC000003.1	0	0	0	NA	NA	NA	NA
AC000003.2	0	0	0	NA	NA	NA	NA
AC000029.1	0	0	0	NA	NA	NA	NA
AC000032.2	7.89512	5.50595	10.2843	1.86785	0.90138	0.231705	1
AC000036.4	0	0	0	NA	NA	NA	NA
AC000041.8	0.262744	0.238034	0.287455	1.20762	0.272165	1	1
AC000067.1	0.364167	0.728334	0	0	#NAME?	0.71073	1
AC000068.10	0	0	0	NA	NA	NA	NA
AC000068.5	5.19906	4.63747	5.76064	1.24219	0.312891	0.779827	1
AC000068.9	0.128724	0.257448	0	0	#NAME?	1	1
AC000077.2	0	0	0	NA	NA	NA	NA
AC000078.5	0	0	0	NA	NA	NA	NA
AC000081.2	0	0	0	NA	NA	NA	NA
AC000089.3	0	0	0	NA	NA	NA	NA
AC000095.9	0	0	0	NA	NA	NA	NA
AC000099.1	0	0	0	NA	NA	NA	NA
AC000110.1	0.119078	0	0.238156	Inf	Inf	0.939831	1
AC000111.3	0	0	0	NA	NA	NA	NA
AC000111.4	0	0	0	NA	NA	NA	NA
AC000111.5	0	0	0	NA	NA	NA	NA
AC000111.6	0	0	0	NA	NA	NA	NA
AC000120.7	0.748871	0.746886	0.750856	1.00532	0.00764793	1	1
AC000123.4	0.119078	0	0.238156	Inf	Inf	0.954052	1
AC000124.1	0.119078	0	0.238156	Inf	Inf	0.939831	1
AC000362.1	0	0	0	NA	NA	NA	NA
AC000367.1	0	0	0	NA	NA	NA	NA
AC000370.2	0.119078	0	0.238156	Inf	Inf	0.939831	1
AC000374.1	0	0	0	NA	NA	NA	NA
AC000403.1	0	0	0	NA	NA	NA	NA
AC002044.4	0	0	0	NA	NA	NA	NA
AC002055.4	814.946	787.378	842.515	1.07003	0.0976467	0.670519	1
AC002056.3	0.112623	0	0.225245	Inf	Inf	0.939825	1
AC002056.5	0	0	0	NA	NA	NA	NA
AC002059.10	0.143727	0	0.287455	Inf	Inf	0.939855	1
AC002064.4	3.08517	3.23379	2.93656	0.908088	-0.139096	0.961767	1
AC002064.5	0.766361	1.29457	0.238156	0.183966	-2.44249	0.532882	1
AC002066.1	38.6475	40.1024	37.1926	0.927442	-0.108671	0.759369	1
AC002066.2	0	0	0	NA	NA	NA	NA
AC002069.5	0	0	0	NA	NA	NA	NA
AC002069.6	0.121389	0.242778	0	0	#NAME?	1	1
AC002070.1	0	0	0	NA	NA	NA	NA
AC002075.3	0	0	0	NA	NA	NA	NA
AC002075.4	0	0	0	NA	NA	NA	NA
AC002076.10	0	0	0	NA	NA	NA	NA
AC002115.5	0.119017	0.238034	0	0	#NAME?	1	1
AC002115.9	0	0	0	NA	NA	NA	NA
AC002116.7	267.317	270.849	263.784	0.973914	-0.0381331	0.944624	1
AC002116.8	15.1608	12.1973	18.1243	1.48593	0.571364	0.370258	1
AC002117.1	91.9767	90.8722	93.0811	1.02431	0.0346486	0.892398	1
AC002127.2	0	0	0	NA	NA	NA	NA
AC002127.4	0.230476	0.238034	0.222918	0.936497	-0.0946538	1	1
AC002128.4	0	0	0	NA	NA	NA	NA
AC002128.5	0	0	0	NA	NA	NA	NA
AC002306.1	0	0	0	NA	NA	NA	NA
AC002310.10	0	0	0	NA	NA	NA	NA
AC002310.12	0.893926	1.27515	0.5127	0.40207	-1.31448	0.686828	1
AC002310.13	150.911	145.844	155.977	1.06948	0.0969058	0.679319	1
AC002310.17	0.119078	0	0.238156	Inf	Inf	0.939831	1
AC002310.7	79.1284	83.7181	74.5386	0.890352	-0.167552	0.58511	1
AC002314.4	0	0	0	NA	NA	NA	NA
AC002331.1	0	0	0	NA	NA	NA	NA
AC002365.1	0.489149	0.514896	0.463402	0.899991	-0.152018	1	1
AC002366.3	0	0	0	NA	NA	NA	NA
AC002368.4	0.238034	0.476069	0	0	#NAME?	0.879142	1
AC002383.2	0	0	0	NA	NA	NA	NA
AC002386.1	0	0	0	NA	NA	NA	NA
AC002395.1	0	0	0	NA	NA	NA	NA
AC002398.11	1.84662	2.49423	1.19902	0.480718	-1.05674	0.643703	1
AC002398.12	8.67122	7.51676	9.82568	1.30717	0.386447	0.557216	1
AC002398.13	4.74455	5.58703	3.90208	0.698418	-0.517838	0.627398	1
AC002398.5	0.240467	0.242778	0.238156	0.980963	-0.027729	1	1
AC002398.9	65.5871	66.6221	64.5521	0.968929	-0.0455365	0.874966	1
AC002400.1	0	0	0	NA	NA	NA	NA
AC002401.1	1.09255	0.812454	1.37264	1.6895	0.756596	0.783332	1
AC002429.4	0	0	0	NA	NA	NA	NA
AC002429.5	0	0	0	NA	NA	NA	NA
AC002451.1	0	0	0	NA	NA	NA	NA
AC002451.3	3.66948	4.10913	3.22983	0.786013	-0.347374	0.786938	1
AC002454.1	19.1563	19.3854	18.9272	0.976365	-0.0345069	0.987312	1
AC002456.2	5.582	5.90918	5.25483	0.889265	-0.169315	0.951505	1
AC002463.3	26.8974	29.1402	24.6547	0.846071	-0.241149	0.717103	1
AC002465.2	0.111459	0	0.222918	Inf	Inf	0.939824	1
AC002467.7	48.7988	48.9747	48.6229	0.992815	-0.0104026	0.939853	1
AC002472.1	2.86553	3.41745	2.31361	0.677	-0.562771	0.691607	1
AC002472.11	29.4103	28.9377	29.8829	1.03267	0.0463742	0.877563	1
AC002472.13	5.29896	4.22733	6.37059	1.507	0.591679	0.543785	1
AC002477.1	0	0	0	NA	NA	NA	NA
AC002480.2	0	0	0	NA	NA	NA	NA
AC002480.3	0.112623	0	0.225245	Inf	Inf	0.939825	1
AC002480.4	0	0	0	NA	NA	NA	NA
AC002480.5	0.485025	0.270818	0.699231	2.58192	1.36845	0.795283	1
AC002485.1	0	0	0	NA	NA	NA	NA
AC002486.2	0.128724	0.257448	0	0	#NAME?	1	1
AC002486.3	0	0	0	NA	NA	NA	NA
AC002511.1	0	0	0	NA	NA	NA	NA
AC002511.2	0.121389	0.242778	0	0	#NAME?	1	1
AC002511.3	0	0	0	NA	NA	NA	NA
AC002519.6	1.6582	0.72359	2.59281	3.58326	1.84127	0.315024	1
AC002519.8	0	0	0	NA	NA	NA	NA
AC002523.1	0	0	0	NA	NA	NA	NA
AC002539.1	1.23139	0.7663	1.69648	2.21386	1.14656	0.646888	1
AC002539.2	0	0	0	NA	NA	NA	NA
AC002542.2	0	0	0	NA	NA	NA	NA
AC002543.2	0	0	0	NA	NA	NA	NA
AC002550.5	12.3708	12.9084	11.8332	0.916701	-0.125476	0.837937	1
AC002551.1	0	0	0	NA	NA	NA	NA
AC002553.1	0	0	0	NA	NA	NA	NA
AC002553.4	0	0	0	NA	NA	NA	NA
AC002558.1	0	0	0	NA	NA	NA	NA
AC002978.1	0	0	0	NA	NA	NA	NA
AC002979.1	0	0	0	NA	NA	NA	NA
AC002981.1	0	0	0	NA	NA	NA	NA
AC002984.2	0.279136	0.270818	0.287455	1.06143	0.0860114	1	1
AC002985.3	38.9066	50.6365	27.1766	0.5367	-0.897813	0.0361012	1
AC002992.1	0	0	0	NA	NA	NA	NA
AC002994.1	0	0	0	NA	NA	NA	NA
AC003001.1	0	0	0	NA	NA	NA	NA
AC003002.4	61.8962	55.9643	67.828	1.21199	0.277376	0.489418	1
AC003002.6	19.2853	19.6862	18.8845	0.959275	-0.0599838	0.908522	1
AC003003.5	0.119078	0	0.238156	Inf	Inf	0.939831	1
AC003005.2	3.61912	4.76509	2.47316	0.519017	-0.946146	0.40339	1
AC003005.4	160.075	150.258	169.891	1.13066	0.177162	0.419379	1
AC003006.1	0	0	0	NA	NA	NA	NA
AC003006.7	236.434	225.729	247.138	1.09484	0.130726	0.590923	1
AC003009.1	0	0	0	NA	NA	NA	NA
AC003009.2	0	0	0	NA	NA	NA	NA
AC003029.1	1.33789	1.00045	1.67533	1.67458	0.743796	0.78445	1
AC003035.1	0	0	0	NA	NA	NA	NA
AC003043.1	0.128724	0.257448	0	0	#NAME?	1	1
AC003045.1	0	0	0	NA	NA	NA	NA
AC003051.1	4.44678	5.19801	3.69556	0.710957	-0.492166	0.707437	1
AC003075.4	12.4664	11.0912	13.8415	1.24797	0.319578	0.573542	1
AC003079.1	0	0	0	NA	NA	NA	NA
AC003080.4	0	0	0	NA	NA	NA	NA
AC003084.2	0.128724	0.257448	0	0	#NAME?	1	1
AC003087.4	0	0	0	NA	NA	NA	NA
AC003088.1	1.52125	1.92325	1.11925	0.581956	-0.781019	0.76498	1
AC003090.1	14.2476	15.585	12.9101	0.828364	-0.271663	0.755477	1
AC003092.1	11.915	10.8437	12.9863	1.19758	0.260126	0.659374	1
AC003092.2	0.953698	0.757674	1.14972	1.51744	0.601635	0.84078	1
AC003101.1	2.30759	1.75596	2.85921	1.62829	0.703354	0.74567	1
AC003102.1	0	0	0	NA	NA	NA	NA
AC003102.3	17.9789	18.1422	17.8157	0.982003	-0.0262	0.895979	1
AC003104.1	0.128724	0.257448	0	0	#NAME?	1	1
AC003658.1	0	0	0	NA	NA	NA	NA
AC003664.1	0.135409	0.270818	0	0	#NAME?	1	1
AC003665.1	32.6734	33.9113	31.4355	0.926992	-0.109372	0.733274	1
AC003666.1	0	0	0	NA	NA	NA	NA
AC003681.1	0	0	0	NA	NA	NA	NA
AC003682.16	2.56808	2.74045	2.39571	0.874205	-0.193956	0.973151	1
AC003682.17	0.378187	0.756374	0	0	#NAME?	0.534476	1
AC003956.1	0.610254	0.772344	0.448164	0.580264	-0.785218	1	1
AC003958.2	1.79887	0.956881	2.64085	2.75985	1.46459	0.462629	1
AC003958.6	0	0	0	NA	NA	NA	NA
AC003968.1	0	0	0	NA	NA	NA	NA
AC003973.1	0	0	0	NA	NA	NA	NA
AC003973.4	0.238095	0.238034	0.238156	1.00051	0.00073992	1	1
AC003973.5	0.232848	0.242778	0.222918	0.918198	-0.123123	1	1
AC003973.6	0	0	0	NA	NA	NA	NA
AC003984.1	4.05783	3.23379	4.88188	1.50965	0.594213	0.698585	1
AC003985.1	0	0	0	NA	NA	NA	NA
AC003986.5	0	0	0	NA	NA	NA	NA
AC003986.6	0	0	0	NA	NA	NA	NA
AC003986.7	0.840303	1.23244	0.448164	0.363639	-1.45942	0.709436	1
AC003988.1	0.464265	0.257448	0.671082	2.60667	1.38221	0.807233	1
AC003989.3	0	0	0	NA	NA	NA	NA
AC003989.4	0	0	0	NA	NA	NA	NA
AC003991.3	2.98303	3.23593	2.73014	0.843696	-0.245206	0.875673	1
AC004000.1	0	0	0	NA	NA	NA	NA
AC004004.2	0	0	0	NA	NA	NA	NA
AC004006.2	0	0	0	NA	NA	NA	NA
AC004009.3	0.353969	0.257448	0.45049	1.74983	0.807216	0.964117	1
AC004012.1	0.46328	0.476069	0.45049	0.946272	-0.0796727	1	1
AC004014.3	0.119078	0	0.238156	Inf	Inf	0.939831	1
AC004014.4	0	0	0	NA	NA	NA	NA
AC004016.1	0	0	0	NA	NA	NA	NA
AC004016.2	0	0	0	NA	NA	NA	NA
AC004017.1	0.230537	0	0.461075	Inf	Inf	0.750486	1
AC004019.10	0	0	0	NA	NA	NA	NA
AC004019.13	0.856488	0.799084	0.913892	1.14367	0.193677	1	1
AC004019.18	1.30902	1.72404	0.894	0.518549	-0.947448	0.766613	1
AC004022.7	0	0	0	NA	NA	NA	NA
AC004022.8	0	0	0	NA	NA	NA	NA
AC004041.2	127.434	122.096	132.772	1.08744	0.12093	0.619825	1
AC004051.2	1.30981	1.69514	0.924476	0.545368	-0.874697	0.723327	1
AC004052.1	0	0	0	NA	NA	NA	NA
AC004053.1	24.737	30.2308	19.2432	0.636544	-0.651668	0.139682	1
AC004054.1	0	0	0	NA	NA	NA	NA
AC004057.1	35.9097	39.841	31.9785	0.802651	-0.317155	0.45374	1
AC004062.2	0	0	0	NA	NA	NA	NA
AC004063.1	0.240406	0.480812	0	0	#NAME?	0.878088	1
AC004066.2	0	0	0	NA	NA	NA	NA
AC004066.3	0	0	0	NA	NA	NA	NA
AC004067.5	0	0	0	NA	NA	NA	NA
AC004069.1	0	0	0	NA	NA	NA	NA
AC004069.2	3.93373	4.77846	3.08901	0.646446	-0.629398	0.598771	1
AC004070.1	0	0	0	NA	NA	NA	NA
AC004074.3	0.248032	0.270818	0.225245	0.831722	-0.265827	1	1
AC004074.4	0	0	0	NA	NA	NA	NA
AC004076.7	332.887	347.996	317.777	0.91316	-0.13106	0.550727	1
AC004076.9	637.761	665.257	610.265	0.917338	-0.124475	0.557219	1
AC004079.1	0	0	0	NA	NA	NA	NA
AC004112.4	176.645	167.5	185.79	1.1092	0.149516	0.554827	1
AC004112.5	0	0	0	NA	NA	NA	NA
AC004112.7	0	0	0	NA	NA	NA	NA
AC004125.3	0	0	0	NA	NA	NA	NA
AC004129.7	0	0	0	NA	NA	NA	NA
AC004129.9	0	0	0	NA	NA	NA	NA
AC004156.3	3.60437	3.34421	3.86453	1.15559	0.208627	0.807346	1
AC004158.2	5.92206	5.79272	6.0514	1.04466	0.0630285	0.992907	1
AC004158.3	0.250113	0.500226	0	0	#NAME?	0.873846	1
AC004159.1	0.111459	0	0.222918	Inf	Inf	0.939824	1
AC004160.4	0	0	0	NA	NA	NA	NA
AC004166.6	0.754002	1.508	0	0	#NAME?	0.356316	1
AC004221.2	0.346634	0.242778	0.45049	1.85556	0.891858	0.991731	1
AC004231.2	6.40571	4.64818	8.16324	1.75622	0.812475	0.363056	1
AC004237.1	50.5512	62.7462	38.3562	0.61129	-0.710071	0.120557	1
AC004257.1	0	0	0	NA	NA	NA	NA
AC004257.3	4.76978	4.26356	5.276	1.23746	0.307385	0.794927	1
AC004381.6	82.1452	78.4536	85.8367	1.09411	0.129755	0.681775	1
AC004381.7	1.14421	1.02719	1.26123	1.22784	0.296125	0.997828	1
AC004383.3	1.22041	0.812454	1.62836	2.00425	1.00306	0.703158	1
AC004386.3	0	0	0	NA	NA	NA	NA
AC004386.4	0	0	0	NA	NA	NA	NA
AC004410.3	0	0	0	NA	NA	NA	NA
AC004447.2	0.473031	0.500226	0.445837	0.891271	-0.166065	1	1
AC004448.2	0	0	0	NA	NA	NA	NA
AC004448.5	13307.7	9294.71	17320.8	1.86351	0.89802	0.000337874	0.133971
AC004449.6	1.49233	1.24711	1.73754	1.39325	0.478456	0.892964	1
AC004453.8	0.119078	0	0.238156	Inf	Inf	0.939831	1
AC004458.1	0	0	0	NA	NA	NA	NA
AC004460.1	0	0	0	NA	NA	NA	NA
AC004461.4	0	0	0	NA	NA	NA	NA
AC004463.6	17.5831	16.5873	18.579	1.12007	0.163594	0.752885	1
AC004466.1	0	0	0	NA	NA	NA	NA
AC004471.10	2.13612	1.78617	2.48607	1.39185	0.477002	0.787424	1
AC004471.9	1.35637	1.74129	0.971448	0.557888	-0.841952	0.643484	1
AC004485.3	0.485025	0.270818	0.699231	2.58192	1.36845	0.794659	1
AC004490.1	0	0	0	NA	NA	NA	NA
AC004492.1	0	0	0	NA	NA	NA	NA
AC004510.3	0.349555	0.238034	0.461075	1.93701	0.953831	0.97335	1
AC004520.1	0	0	0	NA	NA	NA	NA
AC004528.1	0	0	0	NA	NA	NA	NA
AC004528.4	0.121389	0.242778	0	0	#NAME?	1	1
AC004535.2	0	0	0	NA	NA	NA	NA
AC004538.3	9.13141	7.32488	10.9379	1.49326	0.578465	0.373939	1
AC004540.4	2.32559	1.68996	2.96122	1.75224	0.809202	0.625467	1
AC004540.5	2.05085	2.23159	1.8701	0.838011	-0.254958	0.979431	1
AC004543.1	0	0	0	NA	NA	NA	NA
AC004543.2	0	0	0	NA	NA	NA	NA
AC004549.6	0.732995	0.77967	0.68632	0.88027	-0.183982	1	1
AC004552.1	0	0	0	NA	NA	NA	NA
AC004562.1	19.2818	20.7742	17.7894	0.856322	-0.223774	0.731254	1
AC004593.3	0	0	0	NA	NA	NA	NA
AC004595.1	0	0	0	NA	NA	NA	NA
AC004603.4	0	0	0	NA	NA	NA	NA
AC004609.1	0	0	0	NA	NA	NA	NA
AC004623.2	2.92756	3.27045	2.58467	0.790309	-0.339511	0.810716	1
AC004637.1	0	0	0	NA	NA	NA	NA
AC004655.1	0	0	0	NA	NA	NA	NA
AC004656.1	0	0	0	NA	NA	NA	NA
AC004673.1	0	0	0	NA	NA	NA	NA
AC004691.5	1.62035	1.5313	1.70939	1.1163	0.158727	1	1
AC004692.4	0	0	0	NA	NA	NA	NA
AC004692.5	0	0	0	NA	NA	NA	NA
AC004699.1	0	0	0	NA	NA	NA	NA
AC004702.2	115.503	112.933	118.072	1.0455	0.0641925	0.890242	1
AC004706.1	11.406	11.2464	11.5656	1.02838	0.0403755	0.958395	1
AC004744.3	0	0	0	NA	NA	NA	NA
AC004745.1	0	0	0	NA	NA	NA	NA
AC004769.1	0	0	0	NA	NA	NA	NA
AC004771.1	0.128724	0.257448	0	0	#NAME?	1	1
AC004775.5	0	0	0	NA	NA	NA	NA
AC004791.2	0	0	0	NA	NA	NA	NA
AC004797.1	5.48534	5.00138	5.9693	1.19353	0.255234	0.807438	1
AC004812.1	0	0	0	NA	NA	NA	NA
AC004817.1	0	0	0	NA	NA	NA	NA
AC004824.1	0	0	0	NA	NA	NA	NA
AC004824.2	0.359484	0.480812	0.238156	0.495321	-1.01356	1	1
AC004832.1	0.135409	0.270818	0	0	#NAME?	1	1
AC004837.3	0.119078	0	0.238156	Inf	Inf	0.939831	1
AC004837.4	0.135409	0.270818	0	0	#NAME?	1	1
AC004837.5	0	0	0	NA	NA	NA	NA
AC004840.8	0	0	0	NA	NA	NA	NA
AC004840.9	66.1208	68.5266	63.715	0.929785	-0.10503	0.745344	1
AC004851.1	0	0	0	NA	NA	NA	NA
AC004854.4	0.478278	0.495482	0.461075	0.930558	-0.103833	1	1
AC004854.5	1.12818	1.01038	1.24599	1.23319	0.302399	0.998866	1
AC004862.6	0.392857	0.785714	0	0	#NAME?	0.599239	1
AC004866.1	0	0	0	NA	NA	NA	NA
AC004866.3	0	0	0	NA	NA	NA	NA
AC004869.2	0	0	0	NA	NA	NA	NA
AC004869.3	0	0	0	NA	NA	NA	NA
AC004870.3	0.359484	0.480812	0.238156	0.495321	-1.01356	1	1
AC004870.4	0	0	0	NA	NA	NA	NA
AC004870.5	0.119017	0.238034	0	0	#NAME?	1	1
AC004875.1	0	0	0	NA	NA	NA	NA
AC004878.2	0.247741	0.495482	0	0	#NAME?	0.80992	1
AC004878.3	3.98355	4.80994	3.15715	0.656381	-0.607394	0.632512	1
AC004878.5	0.840096	0.7663	0.913892	1.1926	0.254114	0.998755	1
AC004878.6	0.955623	1.00433	0.906911	0.902997	-0.147206	1	1
AC004878.7	0	0	0	NA	NA	NA	NA
AC004878.8	0	0	0	NA	NA	NA	NA
AC004889.1	0.240183	0.257448	0.222918	0.865877	-0.207765	1	1
AC004893.10	0	0	0	NA	NA	NA	NA
AC004893.11	106.673	121.818	91.5288	0.751357	-0.412429	0.124117	1
AC004895.1	0	0	0	NA	NA	NA	NA
AC004895.4	0.375876	0.513596	0.238156	0.463704	-1.10872	1	1
AC004899.1	0	0	0	NA	NA	NA	NA
AC004899.3	0	0	0	NA	NA	NA	NA
AC004901.1	13.7363	10.2791	17.1934	1.67265	0.742136	0.267816	1
AC004906.3	0	0	0	NA	NA	NA	NA
AC004911.2	0	0	0	NA	NA	NA	NA
AC004917.1	2.44404	2.81854	2.06954	0.734261	-0.445635	0.886433	1
AC004920.2	0	0	0	NA	NA	NA	NA
AC004920.3	0	0	0	NA	NA	NA	NA
AC004924.1	0.128724	0.257448	0	0	#NAME?	1	1
AC004938.5	0	0	0	NA	NA	NA	NA
AC004941.3	0.111459	0	0.222918	Inf	Inf	0.939824	1
AC004941.5	0	0	0	NA	NA	NA	NA
AC004943.1	0	0	0	NA	NA	NA	NA
AC004945.1	0	0	0	NA	NA	NA	NA
AC004947.2	0	0	0	NA	NA	NA	NA
AC004951.5	5.18258	3.24586	7.11931	2.19335	1.13314	0.274125	1
AC004951.6	0.616282	0.994408	0.238156	0.239496	-2.06193	0.722857	1
AC004967.7	60.7488	62.0896	59.4079	0.956811	-0.0636946	0.85517	1
AC004969.1	0	0	0	NA	NA	NA	NA
AC004980.1	0	0	0	NA	NA	NA	NA
AC004980.10	0	0	0	NA	NA	NA	NA
AC004980.11	0.605266	0.270818	0.939714	3.46991	1.7949	0.670912	1
AC004980.7	12.926	13.2526	12.5994	0.950711	-0.0729219	0.888822	1
AC004980.8	0	0	0	NA	NA	NA	NA
AC004980.9	1.75399	1.73871	1.76928	1.01758	0.0251395	1	1
AC004985.12	1.9396	2.44203	1.43718	0.588518	-0.764842	0.66984	1
AC004987.10	0	0	0	NA	NA	NA	NA
AC004987.9	0	0	0	NA	NA	NA	NA
AC004988.1	0.242778	0.485556	0	0	#NAME?	0.738326	1
AC005000.1	0.367049	0.508852	0.225245	0.442654	-1.17575	1	1
AC005000.2	0	0	0	NA	NA	NA	NA
AC005003.1	40.0647	40.6387	39.4908	0.971753	-0.0413378	0.978898	1
AC005007.3	0	0	0	NA	NA	NA	NA
AC005008.2	1.45359	1.48989	1.41728	0.951268	-0.072077	1	1
AC005008.3	0	0	0	NA	NA	NA	NA
AC005009.1	0.230537	0	0.461075	Inf	Inf	0.790931	1
AC005009.2	0.119078	0	0.238156	Inf	Inf	0.97104	1
AC005013.1	34.6145	45.7176	23.5113	0.514273	-0.959393	0.131194	1
AC005013.5	3.3782	3.69784	3.05856	0.827119	-0.273833	0.884661	1
AC005014.5	0.341997	0	0.683993	Inf	Inf	0.558391	1
AC005017.2	0	0	0	NA	NA	NA	NA
AC005019.2	0	0	0	NA	NA	NA	NA
AC005019.3	0.111459	0	0.222918	Inf	Inf	0.939824	1
AC005020.1	0	0	0	NA	NA	NA	NA
AC005022.1	0.711066	0.976295	0.445837	0.456662	-1.1308	0.804883	1
AC005027.3	292.2	328.389	256.012	0.779598	-0.359198	0.24237	1
AC005029.1	0.264133	0.528266	0	0	#NAME?	0.764947	1
AC005033.6	0	0	0	NA	NA	NA	NA
AC005034.2	0	0	0	NA	NA	NA	NA
AC005034.3	0	0	0	NA	NA	NA	NA
AC005037.1	0.128724	0.257448	0	0	#NAME?	1	1
AC005037.2	0	0	0	NA	NA	NA	NA
AC005037.3	134.047	138.673	129.421	0.933281	-0.0996161	0.752788	1
AC005037.4	0	0	0	NA	NA	NA	NA
AC005037.6	0	0	0	NA	NA	NA	NA
AC005040.3	0	0	0	NA	NA	NA	NA
AC005041.11	0	0	0	NA	NA	NA	NA
AC005041.17	0	0	0	NA	NA	NA	NA
AC005042.2	0	0	0	NA	NA	NA	NA
AC005042.3	0	0	0	NA	NA	NA	NA
AC005042.4	4.67197	2.67662	6.66733	2.49095	1.3167	0.403485	1
AC005042.5	1.66995	1.6904	1.64951	0.975812	-0.0353246	1	1
AC005048.1	0	0	0	NA	NA	NA	NA
AC005062.2	53.7732	49.9566	57.5898	1.1528	0.205138	0.613735	1
AC005071.1	0	0	0	NA	NA	NA	NA
AC005076.5	11.5639	12.3155	10.8123	0.877947	-0.187794	0.799134	1
AC005077.12	3.3504	4.27693	2.42386	0.566729	-0.819268	0.462294	1
AC005077.14	10.7923	14.4221	7.1625	0.496633	-1.00975	0.116037	1
AC005077.5	0	0	0	NA	NA	NA	NA
AC005077.7	0.279136	0.270818	0.287455	1.06143	0.0860114	1	1
AC005077.8	0	0	0	NA	NA	NA	NA
AC005077.9	0.112623	0	0.225245	Inf	Inf	0.965912	1
AC005082.1	152.721	157.607	147.835	0.938	-0.0923407	0.851827	1
AC005082.12	0.526938	0.528266	0.525611	0.994974	-0.00726858	1	1
AC005083.1	0.111459	0	0.222918	Inf	Inf	0.939824	1
AC005086.1	0	0	0	NA	NA	NA	NA
AC005086.2	0	0	0	NA	NA	NA	NA
AC005086.3	0	0	0	NA	NA	NA	NA
AC005086.4	0	0	0	NA	NA	NA	NA
AC005088.1	0	0	0	NA	NA	NA	NA
AC005094.2	0	0	0	NA	NA	NA	NA
AC005102.1	0	0	0	NA	NA	NA	NA
AC005104.3	4.82321	2.98712	6.6593	2.22933	1.15661	0.254408	1
AC005105.2	0	0	0	NA	NA	NA	NA
AC005150.1	0	0	0	NA	NA	NA	NA
AC005152.2	8.18484	6.31622	10.0534	1.59169	0.670556	0.345785	1
AC005152.3	0	0	0	NA	NA	NA	NA
AC005154.6	546.268	556.902	535.634	0.961809	-0.0561774	0.815618	1
AC005154.7	0.254426	0.508852	0	0	#NAME?	0.871998	1
AC005154.8	0	0	0	NA	NA	NA	NA
AC005159.1	0	0	0	NA	NA	NA	NA
AC005160.3	0	0	0	NA	NA	NA	NA
AC005161.1	0	0	0	NA	NA	NA	NA
AC005162.4	0	0	0	NA	NA	NA	NA
AC005162.5	0.384195	0.242778	0.525611	2.16499	1.11436	0.962972	1
AC005176.1	0	0	0	NA	NA	NA	NA
AC005176.2	0	0	0	NA	NA	NA	NA
AC005176.3	0	0	0	NA	NA	NA	NA
AC005178.1	0	0	0	NA	NA	NA	NA
AC005189.6	0	0	0	NA	NA	NA	NA
AC005195.1	0	0	0	NA	NA	NA	NA
AC005197.2	0.517686	0.812454	0.222918	0.274377	-1.86577	0.838506	1
AC005215.1	0	0	0	NA	NA	NA	NA
AC005220.3	0.385522	0.771044	0	0	#NAME?	0.531575	1
AC005224.2	17.3499	16.5467	18.1532	1.09709	0.133681	0.811581	1
AC005229.1	0	0	0	NA	NA	NA	NA
AC005229.5	0	0	0	NA	NA	NA	NA
AC005229.7	0	0	0	NA	NA	NA	NA
AC005235.1	0.128724	0.257448	0	0	#NAME?	1	1
AC005237.2	0	0	0	NA	NA	NA	NA
AC005237.4	12.1493	13.065	11.2335	0.859816	-0.217901	0.835873	1
AC005251.4	0	0	0	NA	NA	NA	NA
AC005253.2	0.232848	0.242778	0.222918	0.918198	-0.123123	1	1
AC005253.4	10.6492	9.71513	11.5832	1.19229	0.25373	0.77636	1
AC005255.3	0.359261	0.257448	0.461075	1.79094	0.84072	0.963913	1
AC005255.5	0	0	0	NA	NA	NA	NA
AC005255.6	0	0	0	NA	NA	NA	NA
AC005256.1	0	0	0	NA	NA	NA	NA
AC005262.2	2.92942	3.2273	2.63154	0.8154	-0.29442	0.887607	1
AC005262.3	0	0	0	NA	NA	NA	NA
AC005262.4	0	0	0	NA	NA	NA	NA
AC005264.2	0.373504	0.508852	0.238156	0.468027	-1.09534	1	1
AC005276.1	0.373565	0.270818	0.476313	1.75879	0.814586	0.971648	1
AC005280.1	10.291	13.2586	7.3234	0.552349	-0.856347	0.234535	1
AC005281.1	0.478624	0.242778	0.714469	2.94289	1.55723	0.80501	1
AC005281.2	0	0	0	NA	NA	NA	NA
AC005284.1	0	0	0	NA	NA	NA	NA
AC005288.1	0	0	0	NA	NA	NA	NA
AC005300.5	0	0	0	NA	NA	NA	NA
AC005301.8	0	0	0	NA	NA	NA	NA
AC005304.1	0	0	0	NA	NA	NA	NA
AC005306.3	0.222918	0	0.445837	Inf	Inf	0.794742	1
AC005307.1	0	0	0	NA	NA	NA	NA
AC005307.3	2.47354	0.756374	4.19071	5.54053	2.47002	0.0857286	1
AC005324.6	7.34872	6.68315	8.0143	1.19918	0.262047	0.74328	1
AC005324.7	0	0	0	NA	NA	NA	NA
AC005326.2	0.119078	0	0.238156	Inf	Inf	0.939831	1
AC005329.7	15.0661	14.3724	15.7597	1.09652	0.132936	0.778096	1
AC005330.2	0	0	0	NA	NA	NA	NA
AC005336.4	0.574845	0.242778	0.906911	3.73556	1.90132	0.619883	1
AC005336.5	0	0	0	NA	NA	NA	NA
AC005339.2	0.265116	0.242778	0.287455	1.18402	0.243697	1	1
AC005351.1	0	0	0	NA	NA	NA	NA
AC005355.1	1.36101	2.05094	0.671082	0.327207	-1.61172	0.541565	1
AC005355.2	0	0	0	NA	NA	NA	NA
AC005356.1	0.976478	1.23849	0.714469	0.576889	-0.793634	0.862115	1
AC005357.1	0	0	0	NA	NA	NA	NA
AC005358.1	0.119078	0	0.238156	Inf	Inf	0.954727	1
AC005358.3	0	0	0	NA	NA	NA	NA
AC005363.9	0	0	0	NA	NA	NA	NA
AC005370.1	0	0	0	NA	NA	NA	NA
AC005375.1	0	0	0	NA	NA	NA	NA
AC005387.2	0	0	0	NA	NA	NA	NA
AC005387.3	1.4824	1.00433	1.96046	1.952	0.964953	0.645208	1
AC005391.2	0	0	0	NA	NA	NA	NA
AC005392.13	2.55189	2.47223	2.63154	1.06444	0.0900963	1	1
AC005394.1	9.09097	7.73546	10.4465	1.35047	0.43346	0.525773	1
AC005399.1	0	0	0	NA	NA	NA	NA
AC005477.1	0	0	0	NA	NA	NA	NA
AC005481.5	0	0	0	NA	NA	NA	NA
AC005484.5	7.64287	7.16578	8.11995	1.13316	0.180347	0.849647	1
AC005487.2	0.359484	0.480812	0.238156	0.495321	-1.01356	1	1
AC005488.1	20.403	19.539	21.2671	1.08844	0.122266	0.888539	1
AC005488.11	0.727457	1.00908	0.445837	0.441826	-1.17845	0.853003	1
AC005493.1	0	0	0	NA	NA	NA	NA
AC005498.3	7.67467	7.93113	7.41822	0.93533	-0.0964533	0.98207	1
AC005498.4	0.689733	0.480812	0.898654	1.86903	0.902292	0.841223	1
AC005513.1	0	0	0	NA	NA	NA	NA
AC005517.3	0.848863	1.00908	0.688647	0.682451	-0.551202	0.999325	1
AC005518.2	0	0	0	NA	NA	NA	NA
AC005519.4	2.00756	1.718	2.29712	1.33709	0.419095	0.832487	1
AC005522.6	0	0	0	NA	NA	NA	NA
AC005522.7	0	0	0	NA	NA	NA	NA
AC005523.2	425.379	509.381	341.378	0.670181	-0.577377	0.0262528	1
AC005523.3	0.111459	0	0.222918	Inf	Inf	0.966096	1
AC005532.5	97.3062	98.3561	96.2563	0.978651	-0.0311343	0.932287	1
AC005534.6	0	0	0	NA	NA	NA	NA
AC005534.8	0.344323	0	0.688647	Inf	Inf	0.649721	1
AC005537.2	1.10864	1.2799	0.937387	0.732393	-0.449309	1	1
AC005538.5	0.119078	0	0.238156	Inf	Inf	0.939831	1
AC005539.2	0	0	0	NA	NA	NA	NA
AC005540.3	7.2009	6.61638	7.78543	1.17669	0.234734	0.771691	1
AC005544.1	0.484125	0.743004	0.225245	0.303155	-1.72187	0.858341	1
AC005546.2	0	0	0	NA	NA	NA	NA
AC005549.1	0	0	0	NA	NA	NA	NA
AC005549.2	0	0	0	NA	NA	NA	NA
AC005549.3	0	0	0	NA	NA	NA	NA
AC005550.3	0.510608	0.257448	0.763767	2.96669	1.56885	0.809373	1
AC005550.4	1.06519	0.728334	1.40205	1.925	0.944862	0.79025	1
AC005550.5	0	0	0	NA	NA	NA	NA
AC005559.2	0.724283	0.508852	0.939714	1.84673	0.884976	0.846096	1
AC005559.3	0	0	0	NA	NA	NA	NA
AC005562.1	401.488	396.846	406.131	1.0234	0.0333649	0.912771	1
AC005588.2	0	0	0	NA	NA	NA	NA
AC005592.1	0.463325	0.480812	0.445837	0.927257	-0.108958	1	1
AC005592.2	91.4045	101.489	81.3199	0.801267	-0.319645	0.42334	1
AC005592.3	0	0	0	NA	NA	NA	NA
AC005594.3	0	0	0	NA	NA	NA	NA
AC005597.1	0.119017	0.238034	0	0	#NAME?	1	1
AC005606.1	0.370071	0.514896	0.225245	0.437458	-1.19278	1	1
AC005606.14	7.38651	8.65827	6.11475	0.706232	-0.501786	0.603903	1
AC005606.15	1.90541	1.22382	2.587	2.11388	1.07989	0.626203	1
AC005609.1	0	0	0	NA	NA	NA	NA
AC005609.2	0	0	0	NA	NA	NA	NA
AC005614.3	0.623847	1.02245	0.225245	0.2203	-2.18246	0.717036	1
AC005614.5	191.688	194.624	188.752	0.969831	-0.0441951	0.912471	1
AC005616.1	1.81096	0.771044	2.85088	3.69742	1.88652	0.276487	1
AC005616.2	0.143727	0	0.287455	Inf	Inf	0.939855	1
AC005618.1	21.1169	21.6508	20.583	0.950683	-0.0729643	0.84144	1
AC005618.6	32.3694	33.5724	31.1664	0.928336	-0.107281	0.843185	1
AC005621.1	0	0	0	NA	NA	NA	NA
AC005624.2	0.255187	0	0.510373	Inf	Inf	0.779153	1
AC005625.1	0	0	0	NA	NA	NA	NA
AC005626.3	0	0	0	NA	NA	NA	NA
AC005631.1	0	0	0	NA	NA	NA	NA
AC005682.5	112.936	108.214	117.658	1.08727	0.120713	0.751514	1
AC005682.6	20.1324	18.5122	21.7525	1.17503	0.232702	0.652084	1
AC005682.7	0.979634	1.03712	0.922149	0.889146	-0.169508	1	1
AC005682.8	65.8878	61.5734	70.2023	1.14014	0.189212	0.723266	1
AC005686.1	0	0	0	NA	NA	NA	NA
AC005701.1	0	0	0	NA	NA	NA	NA
AC005702.1	0.90177	1.56538	0.238156	0.152139	-2.71654	0.47695	1
AC005702.2	0	0	0	NA	NA	NA	NA
AC005702.3	0	0	0	NA	NA	NA	NA
AC005702.4	0	0	0	NA	NA	NA	NA
AC005703.2	0.250113	0.500226	0	0	#NAME?	0.673533	1
AC005703.3	1.29596	1.91851	0.673409	0.351007	-1.51043	0.569987	1
AC005722.4	0.119017	0.238034	0	0	#NAME?	1	1
AC005725.1	0	0	0	NA	NA	NA	NA
AC005730.2	0	0	0	NA	NA	NA	NA
AC005740.3	0	0	0	NA	NA	NA	NA
AC005740.4	0	0	0	NA	NA	NA	NA
AC005740.5	3.15395	3.77498	2.53293	0.670977	-0.575665	0.7353	1
AC005740.6	0	0	0	NA	NA	NA	NA
AC005741.2	0	0	0	NA	NA	NA	NA
AC005754.7	51.886	49.6216	54.1503	1.09127	0.126002	1	1
AC005754.8	8.75593	9.78029	7.73157	0.790526	-0.339116	0.65265	1
AC005757.6	0	0	0	NA	NA	NA	NA
AC005757.7	0.143727	0	0.287455	Inf	Inf	0.939855	1
AC005758.1	0	0	0	NA	NA	NA	NA
AC005772.2	0	0	0	NA	NA	NA	NA
AC005775.2	9.66196	10.6656	8.65828	0.811792	-0.300819	0.740624	1
AC005776.1	0.112623	0	0.225245	Inf	Inf	0.956789	1
AC005777.3	0	0	0	NA	NA	NA	NA
AC005779.1	0	0	0	NA	NA	NA	NA
AC005779.2	3.17191	2.78316	3.56067	1.27936	0.355428	0.809026	1
AC005780.1	0	0	0	NA	NA	NA	NA
AC005783.1	0	0	0	NA	NA	NA	NA
AC005785.2	1.94441	2.00349	1.88534	0.941029	-0.0876882	1	1
AC005786.3	0	0	0	NA	NA	NA	NA
AC005786.5	0	0	0	NA	NA	NA	NA
AC005786.7	3.10545	3.77412	2.43677	0.645653	-0.631169	0.661664	1
AC005789.11	22.92	20.665	25.1751	1.21825	0.28481	0.550791	1
AC005789.9	2.34766	1.2812	3.41413	2.6648	1.41403	0.393444	1
AC005794.1	0	0	0	NA	NA	NA	NA
AC005795.1	0.248032	0.270818	0.225245	0.831722	-0.265827	1	1
AC005808.3	0.272451	0.257448	0.287455	1.11655	0.159054	1	1
AC005822.1	0	0	0	NA	NA	NA	NA
AC005831.1	0	0	0	NA	NA	NA	NA
AC005838.2	0.48088	0.513596	0.448164	0.872599	-0.196608	1	1
AC005841.1	0.510837	0.270818	0.750856	2.77255	1.47121	0.79971	1
AC005863.1	0.112623	0	0.225245	Inf	Inf	0.955409	1
AC005863.2	0.287455	0	0.574909	Inf	Inf	0.70527	1
AC005884.1	0	0	0	NA	NA	NA	NA
AC005926.1	0	0	0	NA	NA	NA	NA
AC005932.1	34.9089	39.4187	30.3991	0.771184	-0.374852	0.342085	1
AC005943.4	0	0	0	NA	NA	NA	NA
AC005943.5	57.891	55.771	60.011	1.07603	0.105712	0.763988	1
AC005944.2	12.5301	17.7594	7.3009	0.411101	-1.28243	0.0482422	1
AC005954.3	0.853472	0.238034	1.46891	6.171	2.6255	0.464118	1
AC005954.4	0.366819	0.495482	0.238156	0.480656	-1.05692	1	1
AC006000.5	0.111459	0	0.222918	Inf	Inf	0.955539	1
AC006001.1	0	0	0	NA	NA	NA	NA
AC006003.3	0	0	0	NA	NA	NA	NA
AC006004.1	0	0	0	NA	NA	NA	NA
AC006007.1	0	0	0	NA	NA	NA	NA
AC006011.4	0.262806	0	0.525611	Inf	Inf	0.676092	1
AC006014.1	18.789	19.9327	17.6452	0.885235	-0.175867	0.773597	1
AC006014.10	0.349493	0.476069	0.222918	0.468248	-1.09465	1	1
AC006014.7	1.84121	2.24756	1.43485	0.638402	-0.647463	0.770843	1
AC006014.8	0.745767	0.743004	0.748529	1.00744	0.0106889	1	1
AC006019.3	0	0	0	NA	NA	NA	NA
AC006019.4	0	0	0	NA	NA	NA	NA
AC006022.4	0	0	0	NA	NA	NA	NA
AC006023.8	0	0	0	NA	NA	NA	NA
AC006024.4	0.247741	0.495482	0	0	#NAME?	0.874872	1
AC006026.1	0	0	0	NA	NA	NA	NA
AC006026.10	0	0	0	NA	NA	NA	NA
AC006026.12	0	0	0	NA	NA	NA	NA
AC006026.13	0.480432	0	0.960864	Inf	Inf	0.414237	1
AC006026.9	0	0	0	NA	NA	NA	NA
AC006028.11	0	0	0	NA	NA	NA	NA
AC006033.22	0	0	0	NA	NA	NA	NA
AC006035.1	0.111459	0	0.222918	Inf	Inf	0.956927	1
AC006037.2	0	0	0	NA	NA	NA	NA
AC006041.1	0.248032	0.270818	0.225245	0.831722	-0.265827	1	1
AC006042.6	0.135409	0.270818	0	0	#NAME?	1	1
AC006042.7	0.599897	0.75163	0.448164	0.596255	-0.745998	1	1
AC006042.8	0	0	0	NA	NA	NA	NA
AC006045.3	0	0	0	NA	NA	NA	NA
AC006050.2	0.575902	0.476069	0.675736	1.41941	0.50529	0.978933	1
AC006070.12	0	0	0	NA	NA	NA	NA
AC006076.1	0	0	0	NA	NA	NA	NA
AC006077.4	0	0	0	NA	NA	NA	NA
AC006080.1	0	0	0	NA	NA	NA	NA
AC006111.1	0	0	0	NA	NA	NA	NA
AC006115.1	0	0	0	NA	NA	NA	NA
AC006115.3	4.16245	4.25493	4.06998	0.956531	-0.0641162	1	1
AC006115.6	0	0	0	NA	NA	NA	NA
AC006116.1	0	0	0	NA	NA	NA	NA
AC006116.12	0.121389	0.242778	0	0	#NAME?	1	1
AC006116.13	0	0	0	NA	NA	NA	NA
AC006116.14	0	0	0	NA	NA	NA	NA
AC006116.15	0	0	0	NA	NA	NA	NA
AC006116.17	0.619796	0.952137	0.287455	0.301905	-1.72783	0.555125	1
AC006116.19	0	0	0	NA	NA	NA	NA
AC006116.20	0.381823	0.238034	0.525611	2.20813	1.14283	0.987107	1
AC006116.21	0	0	0	NA	NA	NA	NA
AC006116.22	0	0	0	NA	NA	NA	NA
AC006116.24	1.55629	1.21433	1.89825	1.56321	0.644512	0.808879	1
AC006116.27	3.84787	3.58354	4.1122	1.14753	0.198526	0.956665	1
AC006126.3	0	0	0	NA	NA	NA	NA
AC006126.4	0	0	0	NA	NA	NA	NA
AC006129.1	7.01953	7.27182	6.76724	0.930612	-0.103749	0.904121	1
AC006129.2	0	0	0	NA	NA	NA	NA
AC006129.4	5.94254	7.08298	4.80211	0.677979	-0.560689	0.541963	1
AC006130.1	0	0	0	NA	NA	NA	NA
AC006130.3	46.6507	48.1196	45.1817	0.938946	-0.0908859	0.784291	1
AC006130.4	0.111459	0	0.222918	Inf	Inf	0.953929	1
AC006132.1	0.469735	0.476069	0.463402	0.973393	-0.0389062	1	1
AC006133.3	0	0	0	NA	NA	NA	NA
AC006145.1	0	0	0	NA	NA	NA	NA
AC006150.1	0	0	0	NA	NA	NA	NA
AC006150.2	0	0	0	NA	NA	NA	NA
AC006153.3	0	0	0	NA	NA	NA	NA
AC006156.1	0.68857	0.480812	0.896327	1.86419	0.898552	0.832589	1
AC006156.2	0	0	0	NA	NA	NA	NA
AC006159.3	1.3961	1.2799	1.5123	1.18158	0.240715	1	1
AC006159.4	2.61456	2.28897	2.94015	1.28448	0.361187	0.854471	1
AC006159.5	0	0	0	NA	NA	NA	NA
AC006160.4	0	0	0	NA	NA	NA	NA
AC006160.5	9.96487	12.2969	7.63288	0.620718	-0.687991	0.393172	1
AC006195.2	0	0	0	NA	NA	NA	NA
AC006196.1	16.9899	18.2578	15.722	0.861115	-0.215722	0.815185	1
AC006227.1	5.34036	5.70393	4.9768	0.872521	-0.196739	0.894677	1
AC006262.10	0	0	0	NA	NA	NA	NA
AC006262.4	0.386505	0.485556	0.287455	0.592011	-0.756303	1	1
AC006262.5	126.864	112.373	141.355	1.25791	0.331025	0.446411	1
AC006262.6	15.5908	15.4863	15.6953	1.0135	0.0193418	0.990722	1
AC006272.1	1.9277	1.04316	2.81224	2.69588	1.43076	0.420331	1
AC006272.2	0	0	0	NA	NA	NA	NA
AC006273.4	1.30602	1.26523	1.34682	1.06449	0.0901591	1	1
AC006273.5	17.639	19.8443	15.4337	0.77774	-0.36264	0.521018	1
AC006273.7	1.29901	1.0177	1.58032	1.55283	0.634898	0.790253	1
AC006277.2	34.5872	33.3186	35.8558	1.07615	0.105878	0.803866	1
AC006296.1	0.469787	0.270818	0.668755	2.46939	1.30415	0.781467	1
AC006296.2	0	0	0	NA	NA	NA	NA
AC006322.1	0	0	0	NA	NA	NA	NA
AC006326.3	0	0	0	NA	NA	NA	NA
AC006326.5	0	0	0	NA	NA	NA	NA
AC006328.1	0	0	0	NA	NA	NA	NA
AC006328.9	0	0	0	NA	NA	NA	NA
AC006335.10	0	0	0	NA	NA	NA	NA
AC006335.11	0	0	0	NA	NA	NA	NA
AC006335.2	0	0	0	NA	NA	NA	NA
AC006335.6	0	0	0	NA	NA	NA	NA
AC006355.3	0	0	0	NA	NA	NA	NA
AC006366.3	0	0	0	NA	NA	NA	NA
AC006369.2	2031.52	2218.66	1844.38	0.8313	-0.266558	0.204925	1
AC006369.3	0.119017	0.238034	0	0	#NAME?	1	1
AC006371.1	0	0	0	NA	NA	NA	NA
AC006372.1	0	0	0	NA	NA	NA	NA
AC006372.4	9.60999	9.41887	9.80112	1.04058	0.0573916	0.983677	1
AC006372.5	0.733578	1.229	0.238156	0.193781	-2.3675	0.515248	1
AC006372.6	0.654951	1.02245	0.287455	0.281144	-1.83062	0.674986	1
AC006373.1	0.119078	0	0.238156	Inf	Inf	0.939831	1
AC006377.1	0	0	0	NA	NA	NA	NA
AC006378.2	9.4856	11.0438	7.92741	0.717816	-0.478315	0.508501	1
AC006380.1	0	0	0	NA	NA	NA	NA
AC006380.3	0	0	0	NA	NA	NA	NA
AC006390.4	0	0	0	NA	NA	NA	NA
AC006427.2	0	0	0	NA	NA	NA	NA
AC006432.1	0	0	0	NA	NA	NA	NA
AC006435.1	0.369191	0.500226	0.238156	0.476098	-1.07067	1	1
AC006445.6	0	0	0	NA	NA	NA	NA
AC006445.7	0.247802	0.257448	0.238156	0.925066	-0.112372	1	1
AC006445.8	7.29968	9.21544	5.38392	0.584228	-0.775396	0.384104	1
AC006449.1	0.369191	0.500226	0.238156	0.476098	-1.07067	1	1
AC006452.1	0	0	0	NA	NA	NA	NA
AC006455.1	0.112623	0	0.225245	Inf	Inf	0.939825	1
AC006458.3	0.111459	0	0.222918	Inf	Inf	0.939824	1
AC006460.2	93.6819	90.9547	96.409	1.05997	0.0840196	0.859008	1
AC006461.2	0	0	0	NA	NA	NA	NA
AC006465.4	0	0	0	NA	NA	NA	NA
AC006466.5	0	0	0	NA	NA	NA	NA
AC006480.1	0	0	0	NA	NA	NA	NA
AC006481.1	0.365946	0.270818	0.461075	1.70253	0.767677	0.971052	1
AC006482.1	0	0	0	NA	NA	NA	NA
AC006483.1	0	0	0	NA	NA	NA	NA
AC006483.5	0	0	0	NA	NA	NA	NA
AC006486.1	0.701426	0.508852	0.894	1.7569	0.813029	0.861477	1
AC006486.9	124.661	122	127.321	1.04362	0.06159	0.853753	1
AC006487.1	0	0	0	NA	NA	NA	NA
AC006499.1	0	0	0	NA	NA	NA	NA
AC006499.2	0	0	0	NA	NA	NA	NA
AC006499.3	0	0	0	NA	NA	NA	NA
AC006499.4	0	0	0	NA	NA	NA	NA
AC006499.5	0	0	0	NA	NA	NA	NA
AC006499.6	0	0	0	NA	NA	NA	NA
AC006499.7	0	0	0	NA	NA	NA	NA
AC006499.8	0	0	0	NA	NA	NA	NA
AC006499.9	0	0	0	NA	NA	NA	NA
AC006509.4	0	0	0	NA	NA	NA	NA
AC006509.7	0	0	0	NA	NA	NA	NA
AC006534.1	0	0	0	NA	NA	NA	NA
AC006534.2	0	0	0	NA	NA	NA	NA
AC006538.1	0.36913	0.73826	0	0	#NAME?	0.597725	1
AC006538.4	435.85	454.079	417.62	0.919707	-0.120753	0.58507	1
AC006539.1	0	0	0	NA	NA	NA	NA
AC006539.2	0	0	0	NA	NA	NA	NA
AC006539.3	0	0	0	NA	NA	NA	NA
AC006539.4	0	0	0	NA	NA	NA	NA
AC006547.13	366.388	367.233	365.542	0.995396	-0.00665822	0.981465	1
AC006547.14	8.58605	7.58577	9.58634	1.26373	0.337684	0.5687	1
AC006547.15	5.14043	4.60124	5.67961	1.23436	0.303768	0.78369	1
AC006547.8	2.98905	2.51234	3.46576	1.37949	0.46414	0.779893	1
AC006548.19	0	0	0	NA	NA	NA	NA
AC006548.26	0	0	0	NA	NA	NA	NA
AC006552.1	0.111459	0	0.222918	Inf	Inf	0.939824	1
AC006557.1	0	0	0	NA	NA	NA	NA
AC006926.1	0	0	0	NA	NA	NA	NA
AC006942.4	0.703569	0.500226	0.906911	1.813	0.858382	0.839596	1
AC006946.12	0	0	0	NA	NA	NA	NA
AC006946.15	1.68847	1.95733	1.41961	0.725278	-0.463393	0.871451	1
AC006946.16	0.848847	1.25186	0.445837	0.35614	-1.48948	0.707062	1
AC006946.17	0	0	0	NA	NA	NA	NA
AC006947.1	0	0	0	NA	NA	NA	NA
AC006953.1	0	0	0	NA	NA	NA	NA
AC006960.5	0	0	0	NA	NA	NA	NA
AC006960.7	5.0524	5.77676	4.32804	0.749216	-0.416546	0.687072	1
AC006967.1	0	0	0	NA	NA	NA	NA
AC006978.6	0.374265	0	0.748529	Inf	Inf	0.55083	1
AC006987.4	24.756	24.8837	24.6284	0.989743	-0.0148747	0.96879	1
AC006987.5	0	0	0	NA	NA	NA	NA
AC006987.6	2.12707	2.78057	1.47356	0.529949	-0.916074	0.628337	1
AC006987.7	0	0	0	NA	NA	NA	NA
AC006988.1	0	0	0	NA	NA	NA	NA
AC006989.2	0	0	0	NA	NA	NA	NA
AC006994.1	0	0	0	NA	NA	NA	NA
AC006994.2	7.41437	7.09029	7.73846	1.09142	0.126202	0.846163	1
AC006994.3	0	0	0	NA	NA	NA	NA
AC006995.8	0.649207	0.785714	0.5127	0.652528	-0.615889	1	1
AC007000.10	0	0	0	NA	NA	NA	NA
AC007000.11	0	0	0	NA	NA	NA	NA
AC007000.12	0.383911	0.257448	0.510373	1.98243	0.987271	0.999814	1
AC007003.1	0	0	0	NA	NA	NA	NA
AC007009.1	0	0	0	NA	NA	NA	NA
AC007009.2	0	0	0	NA	NA	NA	NA
AC007014.1	0	0	0	NA	NA	NA	NA
AC007016.3	0	0	0	NA	NA	NA	NA
AC007025.1	0	0	0	NA	NA	NA	NA
AC007036.4	0	0	0	NA	NA	NA	NA
AC007036.5	4.82943	4.53998	5.11887	1.12751	0.173139	0.918453	1
AC007036.6	4.47714	5.21398	3.7403	0.717361	-0.47923	0.66013	1
AC007038.7	0.45049	0	0.900981	Inf	Inf	0.451315	1
AC007040.1	0	0	0	NA	NA	NA	NA
AC007040.11	159.089	148.124	170.054	1.14805	0.199192	0.524225	1
AC007040.2	0	0	0	NA	NA	NA	NA
AC007040.3	0	0	0	NA	NA	NA	NA
AC007040.5	0.366819	0.495482	0.238156	0.480656	-1.05692	1	1
AC007040.6	0.112623	0	0.225245	Inf	Inf	0.939825	1
AC007040.7	0.645895	1.00433	0.287455	0.286214	-1.80483	0.670518	1
AC007040.8	6.88731	6.50898	7.26564	1.11625	0.158658	0.899777	1
AC007041.1	0	0	0	NA	NA	NA	NA
AC007041.2	0.119078	0	0.238156	Inf	Inf	0.939831	1
AC007050.1	0	0	0	NA	NA	NA	NA
AC007050.17	0	0	0	NA	NA	NA	NA
AC007050.18	0	0	0	NA	NA	NA	NA
AC007056.1	0	0	0	NA	NA	NA	NA
AC007064.22	0	0	0	NA	NA	NA	NA
AC007064.24	3.41912	2.27905	4.5592	2.00048	1.00035	0.356442	1
AC007064.25	0	0	0	NA	NA	NA	NA
AC007078.4	0	0	0	NA	NA	NA	NA
AC007091.1	1.19415	1.24323	1.14507	0.921043	-0.11866	1	1
AC007092.1	3.20086	2.93363	3.46808	1.18218	0.241453	0.952812	1
AC007096.1	0	0	0	NA	NA	NA	NA
AC007098.1	0.248032	0.270818	0.225245	0.831722	-0.265827	1	1
AC007099.1	0	0	0	NA	NA	NA	NA
AC007099.2	0.119078	0	0.238156	Inf	Inf	0.939831	1
AC007106.1	0.240406	0.480812	0	0	#NAME?	0.878088	1
AC007114.1	0	0	0	NA	NA	NA	NA
AC007115.3	0	0	0	NA	NA	NA	NA
AC007126.1	0	0	0	NA	NA	NA	NA
AC007128.1	0.112623	0	0.225245	Inf	Inf	0.964895	1
AC007131.1	0.111459	0	0.222918	Inf	Inf	0.939824	1
AC007131.2	0.143727	0	0.287455	Inf	Inf	0.952602	1
AC007131.3	0	0	0	NA	NA	NA	NA
AC007136.1	0	0	0	NA	NA	NA	NA
AC007161.5	0	0	0	NA	NA	NA	NA
AC007163.10	0	0	0	NA	NA	NA	NA
AC007163.11	0	0	0	NA	NA	NA	NA
AC007163.3	0.241347	0.257448	0.225245	0.874916	-0.192784	1	1
AC007163.6	3.78854	4.86344	2.71364	0.557968	-0.841745	0.496915	1
AC007163.8	0.121389	0.242778	0	0	#NAME?	1	1
AC007163.9	0	0	0	NA	NA	NA	NA
AC007179.1	0	0	0	NA	NA	NA	NA
AC007179.2	0	0	0	NA	NA	NA	NA
AC007182.6	9.18719	6.20192	12.1725	1.96269	0.972835	0.387456	1
AC007192.6	9.05844	8.15028	9.9666	1.22285	0.290251	0.691171	1
AC007193.10	0.375876	0.513596	0.238156	0.463704	-1.10872	1	1
AC007193.6	76.6893	73.5483	79.8304	1.08541	0.118246	0.824053	1
AC007193.8	1.20841	1.25186	1.16496	0.930586	-0.103789	1	1
AC007193.9	0.111459	0	0.222918	Inf	Inf	0.939824	1
AC007204.1	0.272451	0.257448	0.287455	1.11655	0.159054	1	1
AC007204.2	137.861	127.907	147.814	1.15563	0.208681	0.571007	1
AC007216.1	0	0	0	NA	NA	NA	NA
AC007216.2	0	0	0	NA	NA	NA	NA
AC007228.11	343.595	280.255	406.936	1.45202	0.538062	0.0129414	1
AC007228.5	4.00112	3.05009	4.95215	1.62361	0.699203	0.484469	1
AC007228.8	0	0	0	NA	NA	NA	NA
AC007228.9	1.95296	1.74604	2.15988	1.23702	0.306868	0.920528	1
AC007229.3	0.112623	0	0.225245	Inf	Inf	0.939825	1
AC007237.2	0	0	0	NA	NA	NA	NA
AC007238.1	0.358327	0.270818	0.445837	1.64626	0.719192	0.971562	1
AC007241.1	0	0	0	NA	NA	NA	NA
AC007242.1	0	0	0	NA	NA	NA	NA
AC007246.3	485.967	506.691	465.243	0.918199	-0.123122	0.556081	1
AC007248.6	0	0	0	NA	NA	NA	NA
AC007248.7	0	0	0	NA	NA	NA	NA
AC007249.3	0.977407	0.981038	0.973775	0.992596	-0.0107216	1	1
AC007250.4	0.135409	0.270818	0	0	#NAME?	1	1
AC007251.2	1.21666	1.25186	1.18146	0.943762	-0.0835043	1	1
AC007253.1	0	0	0	NA	NA	NA	NA
AC007255.8	1.90135	2.44763	1.35508	0.553627	-0.853014	0.682543	1
AC007256.5	0	0	0	NA	NA	NA	NA
AC007271.3	30.7719	26.9933	34.5504	1.27996	0.356104	0.39573	1
AC007272.1	0	0	0	NA	NA	NA	NA
AC007272.3	0.119078	0	0.238156	Inf	Inf	0.939831	1
AC007274.2	0.817517	0.961625	0.673409	0.700282	-0.513991	0.998849	1
AC007274.5	0.232848	0.242778	0.222918	0.918198	-0.123123	1	1
AC007276.5	22.7188	25.2217	20.2159	0.801528	-0.319175	0.460596	1
AC007277.3	0	0	0	NA	NA	NA	NA
AC007278.2	0	0	0	NA	NA	NA	NA
AC007278.3	0	0	0	NA	NA	NA	NA
AC007279.2	0	0	0	NA	NA	NA	NA
AC007282.6	0.25635	0	0.5127	Inf	Inf	0.778617	1
AC007283.4	0	0	0	NA	NA	NA	NA
AC007283.5	2.67811	1.95733	3.39889	1.73649	0.796176	0.617643	1
AC007285.6	111.838	88.8017	134.874	1.51883	0.602958	0.0542107	1
AC007285.7	0.629915	0.270818	0.989013	3.65195	1.86867	0.70258	1
AC007292.1	0	0	0	NA	NA	NA	NA
AC007292.3	0	0	0	NA	NA	NA	NA
AC007292.4	0.35309	0.242778	0.463402	1.90875	0.932625	0.964151	1
AC007292.6	0.128724	0.257448	0	0	#NAME?	1	1
AC007292.7	1.26104	1.54597	0.976102	0.631384	-0.663409	0.88718	1
AC007308.6	0	0	0	NA	NA	NA	NA
AC007308.7	4.19931	4.70771	3.69091	0.784014	-0.351049	0.816815	1
AC007312.3	0	0	0	NA	NA	NA	NA
AC007316.3	0	0	0	NA	NA	NA	NA
AC007317.1	5.07704	4.17168	5.9824	1.43405	0.520096	0.671995	1
AC007318.5	11.5811	9.93505	13.2271	1.33136	0.412899	0.605593	1
AC007319.1	343.292	352.903	333.681	0.945532	-0.0808017	0.754239	1
AC007322.1	0	0	0	NA	NA	NA	NA
AC007322.3	0	0	0	NA	NA	NA	NA
AC007322.5	0	0	0	NA	NA	NA	NA
AC007322.7	0	0	0	NA	NA	NA	NA
AC007326.9	0	0	0	NA	NA	NA	NA
AC007327.5	0	0	0	NA	NA	NA	NA
AC007327.6	0	0	0	NA	NA	NA	NA
AC007333.1	0	0	0	NA	NA	NA	NA
AC007339.1	0	0	0	NA	NA	NA	NA
AC007347.1	49.9414	45.4371	54.4457	1.19827	0.260947	0.513476	1
AC007349.4	0	0	0	NA	NA	NA	NA
AC007349.5	0	0	0	NA	NA	NA	NA
AC007349.7	0	0	0	NA	NA	NA	NA
AC007353.1	0	0	0	NA	NA	NA	NA
AC007358.1	0	0	0	NA	NA	NA	NA
AC007359.6	0	0	0	NA	NA	NA	NA
AC007362.1	0.487985	0.514896	0.461075	0.895472	-0.15928	1	1
AC007362.3	0.112623	0	0.225245	Inf	Inf	0.980118	1
AC007364.1	12.3335	13.1766	11.4904	0.872034	-0.197544	0.764134	1
AC007365.1	0.112623	0	0.225245	Inf	Inf	0.966523	1
AC007365.2	0	0	0	NA	NA	NA	NA
AC007365.3	0.719675	0.480812	0.958537	1.99358	0.99536	0.836279	1
AC007365.4	0	0	0	NA	NA	NA	NA
AC007375.1	0	0	0	NA	NA	NA	NA
AC007377.1	0	0	0	NA	NA	NA	NA
AC007381.2	0	0	0	NA	NA	NA	NA
AC007381.3	0	0	0	NA	NA	NA	NA
AC007382.1	1.09048	1.49463	0.68632	0.459189	-1.12284	0.708539	1
AC007383.3	83.0896	86.0488	80.1303	0.931219	-0.102807	0.755246	1
AC007383.4	1.68778	2.01816	1.3574	0.672595	-0.57219	0.877619	1
AC007383.6	0	0	0	NA	NA	NA	NA
AC007386.2	0.112623	0	0.225245	Inf	Inf	0.939825	1
AC007386.3	0.759256	1.29327	0.225245	0.174168	-2.52145	0.536284	1
AC007386.4	2.11909	1.26523	2.97295	2.34974	1.2325	0.383682	1
AC007387.2	0	0	0	NA	NA	NA	NA
AC007389.1	0	0	0	NA	NA	NA	NA
AC007389.2	0	0	0	NA	NA	NA	NA
AC007389.3	0.143727	0	0.287455	Inf	Inf	0.939855	1
AC007389.4	0	0	0	NA	NA	NA	NA
AC007390.4	0	0	0	NA	NA	NA	NA
AC007390.5	428.689	426.807	430.572	1.00882	0.0126706	0.982464	1
AC007391.2	0.128724	0.257448	0	0	#NAME?	1	1
AC007392.3	1.06675	1.44718	0.68632	0.474246	-1.07629	0.740776	1
AC007392.4	0	0	0	NA	NA	NA	NA
AC007394.3	0	0	0	NA	NA	NA	NA
AC007395.3	0	0	0	NA	NA	NA	NA
AC007395.4	0.111459	0	0.222918	Inf	Inf	0.939824	1
AC007401.1	0	0	0	NA	NA	NA	NA
AC007401.2	26.8868	27.8616	25.912	0.930028	-0.104653	0.917726	1
AC007402.1	0	0	0	NA	NA	NA	NA
AC007403.1	0	0	0	NA	NA	NA	NA
AC007403.2	0.128724	0.257448	0	0	#NAME?	1	1
AC007403.3	0	0	0	NA	NA	NA	NA
AC007405.2	0.121389	0.242778	0	0	#NAME?	1	1
AC007405.4	14.7015	14.701	14.7019	1.00006	9.20763e-05	0.963994	1
AC007405.6	8.16615	7.8979	8.43439	1.06793	0.0948134	1	1
AC007405.8	0.349493	0.476069	0.222918	0.468248	-1.09465	1	1
AC007421.1	0	0	0	NA	NA	NA	NA
AC007422.1	0	0	0	NA	NA	NA	NA
AC007431.1	0	0	0	NA	NA	NA	NA
AC007435.1	0	0	0	NA	NA	NA	NA
AC007436.1	0	0	0	NA	NA	NA	NA
AC007450.1	0	0	0	NA	NA	NA	NA
AC007461.1	0	0	0	NA	NA	NA	NA
AC007461.2	0.247802	0.257448	0.238156	0.925066	-0.112372	1	1
AC007463.2	0	0	0	NA	NA	NA	NA
AC007464.1	3.49445	3.95608	3.03283	0.766626	-0.383405	0.748364	1
AC007486.1	0	0	0	NA	NA	NA	NA
AC007528.1	0	0	0	NA	NA	NA	NA
AC007535.1	0	0	0	NA	NA	NA	NA
AC007551.1	0	0	0	NA	NA	NA	NA
AC007551.2	0	0	0	NA	NA	NA	NA
AC007551.3	37.6248	36.6882	38.5615	1.05106	0.0718467	0.885177	1
AC007556.3	0	0	0	NA	NA	NA	NA
AC007557.1	0	0	0	NA	NA	NA	NA
AC007557.2	0	0	0	NA	NA	NA	NA
AC007557.3	0	0	0	NA	NA	NA	NA
AC007557.4	0	0	0	NA	NA	NA	NA
AC007559.1	0	0	0	NA	NA	NA	NA
AC007560.1	0	0	0	NA	NA	NA	NA
AC007560.2	0	0	0	NA	NA	NA	NA
AC007562.1	0.143727	0	0.287455	Inf	Inf	0.962379	1
AC007563.1	0	0	0	NA	NA	NA	NA
AC007563.3	0.112623	0	0.225245	Inf	Inf	0.956789	1
AC007563.4	0	0	0	NA	NA	NA	NA
AC007563.5	25.2986	26.4363	24.161	0.913932	-0.129841	0.881326	1
AC007566.10	188.467	185.564	191.371	1.03129	0.0444568	0.821137	1
AC007566.11	0	0	0	NA	NA	NA	NA
AC007567.1	0	0	0	NA	NA	NA	NA
AC007568.1	0	0	0	NA	NA	NA	NA
AC007611.1	0	0	0	NA	NA	NA	NA
AC007618.3	0	0	0	NA	NA	NA	NA
AC007620.3	146.126	129.633	162.619	1.25446	0.327066	0.211537	1
AC007631.1	0	0	0	NA	NA	NA	NA
AC007652.1	0	0	0	NA	NA	NA	NA
AC007677.2	0	0	0	NA	NA	NA	NA
AC007679.1	0	0	0	NA	NA	NA	NA
AC007679.3	28.893	32.2163	25.5698	0.793692	-0.333348	0.587528	1
AC007679.4	0	0	0	NA	NA	NA	NA
AC007680.2	0	0	0	NA	NA	NA	NA
AC007682.1	11.3163	13.5108	9.12178	0.675147	-0.566727	0.386223	1
AC007682.2	0	0	0	NA	NA	NA	NA
AC007682.3	0	0	0	NA	NA	NA	NA
AC007690.1	0	0	0	NA	NA	NA	NA
AC007731.1	0	0	0	NA	NA	NA	NA
AC007740.1	0	0	0	NA	NA	NA	NA
AC007742.3	0	0	0	NA	NA	NA	NA
AC007742.7	0.112623	0	0.225245	Inf	Inf	0.939825	1
AC007743.1	1.78268	1.72922	1.83614	1.06183	0.0865497	1	1
AC007750.5	0.879503	0.73826	1.02075	1.38264	0.467423	0.988321	1
AC007773.1	0	0	0	NA	NA	NA	NA
AC007773.2	17.5288	19.2449	15.8127	0.82166	-0.283387	0.611317	1
AC007773.3	0.576008	0.242778	0.909238	3.74514	1.90502	0.644446	1
AC007787.2	0	0	0	NA	NA	NA	NA
AC007790.4	0	0	0	NA	NA	NA	NA
AC007795.1	0	0	0	NA	NA	NA	NA
AC007796.1	100.559	106.385	94.7327	0.890473	-0.167356	0.77864	1
AC007842.1	0	0	0	NA	NA	NA	NA
AC007875.2	0.270818	0.541636	0	0	#NAME?	0.865169	1
AC007875.3	0.238156	0	0.476313	Inf	Inf	0.682725	1
AC007879.1	5.7453	5.97638	5.51423	0.922671	-0.116111	0.890292	1
AC007879.2	0.262744	0.238034	0.287455	1.20762	0.272165	1	1
AC007879.3	0.119017	0.238034	0	0	#NAME?	1	1
AC007879.4	0.119078	0	0.238156	Inf	Inf	0.973342	1
AC007879.5	62.1157	63.0686	61.1628	0.969782	-0.0442671	0.888484	1
AC007879.6	0.257448	0.514896	0	0	#NAME?	0.870716	1
AC007879.7	4.35618	4.71157	4.00079	0.84914	-0.235925	0.865745	1
AC007880.1	1.32609	0.994408	1.65777	1.66709	0.737332	0.748065	1
AC007881.1	0	0	0	NA	NA	NA	NA
AC007881.2	0	0	0	NA	NA	NA	NA
AC007881.4	0.344323	0	0.688647	Inf	Inf	0.649721	1
AC007899.3	0	0	0	NA	NA	NA	NA
AC007919.1	0	0	0	NA	NA	NA	NA
AC007919.18	0.135409	0.270818	0	0	#NAME?	1	1
AC007919.19	0	0	0	NA	NA	NA	NA
AC007919.2	0	0	0	NA	NA	NA	NA
AC007948.1	0	0	0	NA	NA	NA	NA
AC007950.1	0.135409	0.270818	0	0	#NAME?	1	1
AC007952.1	0	0	0	NA	NA	NA	NA
AC007952.4	0.112623	0	0.225245	Inf	Inf	0.95381	1
AC007952.5	0	0	0	NA	NA	NA	NA
AC007952.6	0	0	0	NA	NA	NA	NA
AC007956.1	0	0	0	NA	NA	NA	NA
AC007965.1	0	0	0	NA	NA	NA	NA
AC007966.1	3.92558	3.98886	3.8623	0.968271	-0.0465176	1	1
AC007967.2	0	0	0	NA	NA	NA	NA
AC007967.3	0	0	0	NA	NA	NA	NA
AC007967.4	0	0	0	NA	NA	NA	NA
AC007969.4	0.112623	0	0.225245	Inf	Inf	0.939825	1
AC007969.5	6.2158	6.41407	6.01753	0.938175	-0.0920705	0.945454	1
AC007970.1	924.178	941.378	906.978	0.963457	-0.0537071	0.783703	1
AC008045.1	0	0	0	NA	NA	NA	NA
AC008060.5	0.119078	0	0.238156	Inf	Inf	0.954727	1
AC008060.7	0.262806	0	0.525611	Inf	Inf	0.686517	1
AC008060.8	6.64469	5.25539	8.034	1.52872	0.612322	0.436378	1
AC008063.2	13.3207	12.4713	14.1702	1.13623	0.184249	0.828563	1
AC008063.3	6.72734	6.9985	6.45617	0.922509	-0.116365	0.969424	1
AC008064.1	0	0	0	NA	NA	NA	NA
AC008065.1	0	0	0	NA	NA	NA	NA
AC008067.2	0.143727	0	0.287455	Inf	Inf	0.953784	1
AC008069.1	0.714333	0.75293	0.675736	0.897475	-0.156057	1	1
AC008069.2	0	0	0	NA	NA	NA	NA
AC008072.1	0	0	0	NA	NA	NA	NA
AC008073.7	0.256798	0.513596	0	0	#NAME?	0.686104	1
AC008073.9	0.369191	0.500226	0.238156	0.476098	-1.07067	1	1
AC008074.3	2.3898	2.94355	1.83604	0.62375	-0.68096	0.702082	1
AC008074.4	0.128724	0.257448	0	0	#NAME?	1	1
AC008074.5	0	0	0	NA	NA	NA	NA
AC008079.9	11.0902	13.5724	8.60803	0.634229	-0.656923	0.336451	1
AC008085.1	0	0	0	NA	NA	NA	NA
AC008088.4	0.111459	0	0.222918	Inf	Inf	0.966204	1
AC008122.1	0	0	0	NA	NA	NA	NA
AC008132.1	0.465696	0.485556	0.445837	0.918198	-0.123123	1	1
AC008132.12	0.695041	0.238034	1.15205	4.83984	2.27496	0.50412	1
AC008132.13	15.4236	16.8439	14.0033	0.83136	-0.266454	0.79389	1
AC008132.14	0	0	0	NA	NA	NA	NA
AC008147.1	0	0	0	NA	NA	NA	NA
AC008147.2	0	0	0	NA	NA	NA	NA
AC008154.4	0	0	0	NA	NA	NA	NA
AC008154.5	0.38315	0.7663	0	0	#NAME?	0.70182	1
AC008155.1	0	0	0	NA	NA	NA	NA
AC008155.2	0	0	0	NA	NA	NA	NA
AC008163.4	0.385522	0.771044	0	0	#NAME?	0.552737	1
AC008163.6	0	0	0	NA	NA	NA	NA
AC008166.1	0	0	0	NA	NA	NA	NA
AC008171.1	0	0	0	NA	NA	NA	NA
AC008173.1	0	0	0	NA	NA	NA	NA
AC008174.3	5.00805	4.5594	5.45669	1.1968	0.259184	0.846308	1
AC008175.1	0	0	0	NA	NA	NA	NA
AC008264.4	0	0	0	NA	NA	NA	NA
AC008265.2	0	0	0	NA	NA	NA	NA
AC008267.1	0	0	0	NA	NA	NA	NA
AC008268.1	2.61486	2.61457	2.61514	1.00022	0.000315692	1	1
AC008268.2	2.39451	1.98493	2.80409	1.41269	0.498443	0.758025	1
AC008269.2	0.121389	0.242778	0	0	#NAME?	1	1
AC008271.1	0.224082	0	0.448164	Inf	Inf	0.659733	1
AC008277.1	0.121389	0.242778	0	0	#NAME?	1	1
AC008278.2	0.95678	1.21433	0.699231	0.575817	-0.796318	0.863778	1
AC008278.3	0.128724	0.257448	0	0	#NAME?	1	1
AC008280.1	0	0	0	NA	NA	NA	NA
AC008280.3	0.111459	0	0.222918	Inf	Inf	0.956927	1
AC008281.1	0	0	0	NA	NA	NA	NA
AC008372.1	0.256798	0.513596	0	0	#NAME?	0.80768	1
AC008387.1	0.143727	0	0.287455	Inf	Inf	0.968615	1
AC008391.1	0	0	0	NA	NA	NA	NA
AC008394.1	0.121389	0.242778	0	0	#NAME?	1	1
AC008397.1	0	0	0	NA	NA	NA	NA
AC008410.1	0	0	0	NA	NA	NA	NA
AC008427.2	0.119078	0	0.238156	Inf	Inf	0.966933	1
AC008440.10	0.262744	0.238034	0.287455	1.20762	0.272165	1	1
AC008440.5	3.31164	2.98971	3.63356	1.21536	0.281381	0.947296	1
AC008443.1	0.119078	0	0.238156	Inf	Inf	0.971891	1
AC008498.1	0	0	0	NA	NA	NA	NA
AC008536.1	0	0	0	NA	NA	NA	NA
AC008555.1	0	0	0	NA	NA	NA	NA
AC008555.2	0	0	0	NA	NA	NA	NA
AC008565.1	0.121389	0.242778	0	0	#NAME?	1	1
AC008581.1	0	0	0	NA	NA	NA	NA
AC008592.3	1.97275	1.2799	2.6656	2.08267	1.05844	0.541552	1
AC008592.4	3.53791	4.23552	2.84029	0.670589	-0.5765	0.625739	1
AC008592.5	1.31091	0.756374	1.86545	2.4663	1.30235	0.481317	1
AC008592.7	0	0	0	NA	NA	NA	NA
AC008592.8	0	0	0	NA	NA	NA	NA
AC008625.1	0	0	0	NA	NA	NA	NA
AC008671.1	0	0	0	NA	NA	NA	NA
AC008674.1	0	0	0	NA	NA	NA	NA
AC008686.1	2.83976	2.28423	3.39529	1.4864	0.571827	0.708597	1
AC008691.1	0	0	0	NA	NA	NA	NA
AC008694.2	0	0	0	NA	NA	NA	NA
AC008694.3	0.222918	0	0.445837	Inf	Inf	0.723766	1
AC008697.1	0.911133	0.771044	1.05122	1.36338	0.447183	0.993648	1
AC008703.1	0.36913	0.73826	0	0	#NAME?	0.64845	1
AC008703.2	0	0	0	NA	NA	NA	NA
AC008706.1	0	0	0	NA	NA	NA	NA
AC008731.1	1.56892	2.24152	0.896327	0.399875	-1.32238	0.588087	1
AC008738.1	14.5575	16.6295	12.4856	0.750808	-0.413484	0.471624	1
AC008738.2	0	0	0	NA	NA	NA	NA
AC008746.10	0	0	0	NA	NA	NA	NA
AC008746.12	0.832577	0.743004	0.922149	1.24111	0.31163	1	1
AC008746.3	1.96101	2.00263	1.9194	0.958442	-0.0612368	1	1
AC008746.5	0	0	0	NA	NA	NA	NA
AC008746.9	0	0	0	NA	NA	NA	NA
AC008747.1	0	0	0	NA	NA	NA	NA
AC008752.1	0	0	0	NA	NA	NA	NA
AC008752.2	0	0	0	NA	NA	NA	NA
AC008752.3	0	0	0	NA	NA	NA	NA
AC008753.3	0.128724	0.257448	0	0	#NAME?	1	1
AC008753.4	0	0	0	NA	NA	NA	NA
AC008753.6	1.49446	0.994408	1.99452	2.00574	1.00413	0.66989	1
AC008780.1	0	0	0	NA	NA	NA	NA
AC008781.7	4.41277	4.24415	4.5814	1.07946	0.110314	0.975494	1
AC008834.1	4.74668	5.01045	4.48292	0.894715	-0.160501	0.893044	1
AC008834.2	0	0	0	NA	NA	NA	NA
AC008836.1	0	0	0	NA	NA	NA	NA
AC008850.3	0.111459	0	0.222918	Inf	Inf	0.939824	1
AC008865.1	1.6436	2.07294	1.21426	0.585767	-0.771601	0.757758	1
AC008869.1	0	0	0	NA	NA	NA	NA
AC008914.1	0	0	0	NA	NA	NA	NA
AC008937.2	0	0	0	NA	NA	NA	NA
AC008937.3	0.254426	0.508852	0	0	#NAME?	0.808264	1
AC008938.1	0	0	0	NA	NA	NA	NA
AC008940.1	0	0	0	NA	NA	NA	NA
AC008948.1	1.28615	1.19966	1.37264	1.14419	0.194329	1	1
AC008949.1	0	0	0	NA	NA	NA	NA
AC008964.1	0.240467	0.242778	0.238156	0.980963	-0.027729	1	1
AC008967.1	0	0	0	NA	NA	NA	NA
AC008982.2	0	0	0	NA	NA	NA	NA
AC008984.2	0.262744	0.238034	0.287455	1.20762	0.272165	1	1
AC008984.5	0	0	0	NA	NA	NA	NA
AC008984.6	0	0	0	NA	NA	NA	NA
AC008984.7	0	0	0	NA	NA	NA	NA
AC008991.1	0.580092	0.238034	0.922149	3.87402	1.95383	0.643791	1
AC008992.1	0.256798	0.513596	0	0	#NAME?	0.73705	1
AC009005.2	3.19511	3.00782	3.3824	1.12453	0.169328	0.951946	1
AC009009.1	0	0	0	NA	NA	NA	NA
AC009014.3	0.247741	0.495482	0	0	#NAME?	0.708804	1
AC009035.1	0	0	0	NA	NA	NA	NA
AC009041.1	0	0	0	NA	NA	NA	NA
AC009041.2	49.081	48.9	49.2619	1.0074	0.0106384	0.99622	1
AC009052.12	7.18519	8.14294	6.22744	0.764765	-0.386911	0.740399	1
AC009060.1	0	0	0	NA	NA	NA	NA
AC009061.1	0.487274	0.75163	0.222918	0.29658	-1.75351	0.780991	1
AC009065.1	3.23237	2.54384	3.9209	1.54133	0.624178	0.667304	1
AC009065.2	0	0	0	NA	NA	NA	NA
AC009065.3	0	0	0	NA	NA	NA	NA
AC009080.1	0	0	0	NA	NA	NA	NA
AC009081.1	0	0	0	NA	NA	NA	NA
AC009093.1	0.119078	0	0.238156	Inf	Inf	0.954052	1
AC009095.4	0	0	0	NA	NA	NA	NA
AC009107.1	1.55744	1.24711	1.86778	1.49768	0.582729	0.802699	1
AC009110.1	0	0	0	NA	NA	NA	NA
AC009120.10	0.119017	0.238034	0	0	#NAME?	1	1
AC009120.3	0	0	0	NA	NA	NA	NA
AC009120.4	88.2472	83.0672	93.4272	1.12472	0.169563	0.627456	1
AC009120.5	0.128724	0.257448	0	0	#NAME?	1	1
AC009120.6	369.396	350.44	388.351	1.10818	0.148195	0.486388	1
AC009120.8	0	0	0	NA	NA	NA	NA
AC009121.1	0	0	0	NA	NA	NA	NA
AC009132.1	0	0	0	NA	NA	NA	NA
AC009133.12	10.0261	12.6574	7.39482	0.584227	-0.775399	0.22275	1
AC009133.14	4.01227	4.59994	3.4246	0.744487	-0.425681	0.818003	1
AC009133.15	2.97206	3.00524	2.93889	0.977922	-0.0322087	1	1
AC009133.17	0.119017	0.238034	0	0	#NAME?	1	1
AC009133.20	134.758	116.077	153.438	1.32186	0.402572	0.287157	1
AC009133.21	0.121389	0.242778	0	0	#NAME?	1	1
AC009134.1	0.121389	0.242778	0	0	#NAME?	1	1
AC009142.1	0	0	0	NA	NA	NA	NA
AC009158.1	0	0	0	NA	NA	NA	NA
AC009159.1	0	0	0	NA	NA	NA	NA
AC009161.1	0	0	0	NA	NA	NA	NA
AC009166.5	0	0	0	NA	NA	NA	NA
AC009196.1	0	0	0	NA	NA	NA	NA
AC009227.2	4.97216	4.90173	5.04258	1.02874	0.0408721	0.949206	1
AC009227.3	0	0	0	NA	NA	NA	NA
AC009228.1	0	0	0	NA	NA	NA	NA
AC009229.4	0	0	0	NA	NA	NA	NA
AC009229.5	4.78163	6.21959	3.34367	0.537602	-0.89539	0.300769	1
AC009229.6	0.849192	0.999152	0.699231	0.699824	-0.514935	0.998916	1
AC009232.2	0	0	0	NA	NA	NA	NA
AC009234.1	0	0	0	NA	NA	NA	NA
AC009234.2	0	0	0	NA	NA	NA	NA
AC009236.1	1149.65	1090.82	1208.47	1.10786	0.147774	0.59884	1
AC009236.2	0.974974	1.21433	0.735618	0.605782	-0.72313	0.897643	1
AC009237.10	0.111459	0	0.222918	Inf	Inf	0.939824	1
AC009237.11	2.02222	1.71325	2.33118	1.36067	0.444318	0.825816	1
AC009237.13	0	0	0	NA	NA	NA	NA
AC009237.14	0	0	0	NA	NA	NA	NA
AC009237.16	0.119017	0.238034	0	0	#NAME?	1	1
AC009237.17	5.23514	5.88063	4.58966	0.780471	-0.357583	0.702801	1
AC009237.2	0.710908	0.238034	1.18378	4.97316	2.31416	0.539517	1
AC009237.4	0	0	0	NA	NA	NA	NA
AC009237.5	0.630952	1.02375	0.238156	0.232632	-2.10388	0.663674	1
AC009237.6	0	0	0	NA	NA	NA	NA
AC009237.8	77.4578	76.3607	78.5549	1.02873	0.0408711	0.886388	1
AC009238.6	0.360364	0.495482	0.225245	0.454598	-1.13734	1	1
AC009238.7	4.59539	4.67148	4.51931	0.967425	-0.0477778	0.950766	1
AC009238.8	0.378837	0.757674	0	0	#NAME?	0.590375	1
AC009245.3	0.111459	0	0.222918	Inf	Inf	0.939824	1
AC009262.2	0.355401	0.485556	0.225245	0.463891	-1.10814	1	1
AC009263.2	0.119078	0	0.238156	Inf	Inf	0.939831	1
AC009274.6	0.111459	0	0.222918	Inf	Inf	0.939824	1
AC009276.4	0.119017	0.238034	0	0	#NAME?	1	1
AC009297.1	0	0	0	NA	NA	NA	NA
AC009299.1	0	0	0	NA	NA	NA	NA
AC009299.2	2.03168	1.68522	2.37815	1.41118	0.496906	0.82311	1
AC009299.3	0	0	0	NA	NA	NA	NA
AC009299.4	0.257448	0.514896	0	0	#NAME?	0.870716	1
AC009299.5	0.579482	0.485556	0.673409	1.38688	0.471845	0.988255	1
AC009302.2	0.350718	0.238034	0.463402	1.94679	0.961094	0.97158	1
AC009302.4	0	0	0	NA	NA	NA	NA
AC009303.1	0	0	0	NA	NA	NA	NA
AC009303.3	0	0	0	NA	NA	NA	NA
AC009305.1	0	0	0	NA	NA	NA	NA
AC009305.2	0	0	0	NA	NA	NA	NA
AC009310.1	0	0	0	NA	NA	NA	NA
AC009312.1	0.973294	0.771044	1.17554	1.52461	0.608443	0.865055	1
AC009313.1	0.119078	0	0.238156	Inf	Inf	0.939831	1
AC009313.2	0	0	0	NA	NA	NA	NA
AC009336.1	0	0	0	NA	NA	NA	NA
AC009336.24	0	0	0	NA	NA	NA	NA
AC009362.2	0	0	0	NA	NA	NA	NA
AC009365.3	0.35309	0.242778	0.463402	1.90875	0.932625	0.983075	1
AC009365.4	0	0	0	NA	NA	NA	NA
AC009403.2	107.989	109.361	106.617	0.974913	-0.0366551	0.899539	1
AC009404.2	36.6456	37.5032	35.788	0.954265	-0.067538	0.865338	1
AC009410.1	0.262744	0.238034	0.287455	1.20762	0.272165	1	1
AC009411.1	0	0	0	NA	NA	NA	NA
AC009411.2	0	0	0	NA	NA	NA	NA
AC009413.2	0	0	0	NA	NA	NA	NA
AC009414.1	0	0	0	NA	NA	NA	NA
AC009469.1	1.55733	2.19018	0.924476	0.4221	-1.24434	0.504122	1
AC009473.1	0	0	0	NA	NA	NA	NA
AC009474.1	0	0	0	NA	NA	NA	NA
AC009474.2	0	0	0	NA	NA	NA	NA
AC009477.7	0	0	0	NA	NA	NA	NA
AC009478.1	1.20905	1.21907	1.19902	0.983551	-0.0239285	1	1
AC009478.2	0	0	0	NA	NA	NA	NA
AC009480.1	0	0	0	NA	NA	NA	NA
AC009480.3	0	0	0	NA	NA	NA	NA
AC009480.4	0	0	0	NA	NA	NA	NA
AC009487.4	0	0	0	NA	NA	NA	NA
AC009487.5	0.585877	0.72359	0.448164	0.619361	-0.691148	1	1
AC009492.1	173.809	186.515	161.102	0.863747	-0.21132	0.78654	1
AC009494.3	0	0	0	NA	NA	NA	NA
AC009495.1	0	0	0	NA	NA	NA	NA
AC009495.2	0.119017	0.238034	0	0	#NAME?	1	1
AC009495.3	0.264133	0.528266	0	0	#NAME?	0.867917	1
AC009495.4	3.74467	4.5059	2.98344	0.662118	-0.59484	0.648484	1
AC009498.1	0.119078	0	0.238156	Inf	Inf	0.954052	1
AC009499.1	1.7058	1.97675	1.43485	0.725864	-0.462229	0.874075	1
AC009499.2	0	0	0	NA	NA	NA	NA
AC009500.2	0	0	0	NA	NA	NA	NA
AC009501.4	0.473315	0.485556	0.461075	0.949581	-0.0746375	1	1
AC009502.1	0	0	0	NA	NA	NA	NA
AC009502.4	1.21384	0.733516	1.69415	2.30963	1.20766	0.689277	1
AC009505.2	0.232848	0.242778	0.222918	0.918198	-0.123123	1	1
AC009505.4	0	0	0	NA	NA	NA	NA
AC009506.1	27.8358	24.8008	30.8708	1.24475	0.315858	0.560169	1
AC009506.2	0	0	0	NA	NA	NA	NA
AC009508.1	0	0	0	NA	NA	NA	NA
AC009517.2	0	0	0	NA	NA	NA	NA
AC009518.2	0	0	0	NA	NA	NA	NA
AC009518.3	0	0	0	NA	NA	NA	NA
AC009518.4	0.224082	0	0.448164	Inf	Inf	0.681858	1
AC009518.8	0	0	0	NA	NA	NA	NA
AC009531.2	0	0	0	NA	NA	NA	NA
AC009541.1	0.119017	0.238034	0	0	#NAME?	1	1
AC009542.2	0.143727	0	0.287455	Inf	Inf	0.939855	1
AC009677.1	0	0	0	NA	NA	NA	NA
AC009695.1	0	0	0	NA	NA	NA	NA
AC009779.1	0	0	0	NA	NA	NA	NA
AC009784.1	0	0	0	NA	NA	NA	NA
AC009784.3	15.232	19.0922	11.3719	0.595633	-0.747504	0.183001	1
AC009784.4	0	0	0	NA	NA	NA	NA
AC009800.1	0	0	0	NA	NA	NA	NA
AC009802.1	0.128724	0.257448	0	0	#NAME?	1	1
AC009831.1	0	0	0	NA	NA	NA	NA
AC009835.1	0	0	0	NA	NA	NA	NA
AC009878.2	0.398914	0	0.797828	Inf	Inf	0.621501	1
AC009892.1	0	0	0	NA	NA	NA	NA
AC009892.10	0	0	0	NA	NA	NA	NA
AC009892.2	0	0	0	NA	NA	NA	NA
AC009892.5	0	0	0	NA	NA	NA	NA
AC009892.9	0	0	0	NA	NA	NA	NA
AC009941.1	0	0	0	NA	NA	NA	NA
AC009945.4	0	0	0	NA	NA	NA	NA
AC009947.2	0	0	0	NA	NA	NA	NA
AC009947.3	0	0	0	NA	NA	NA	NA
AC009947.5	0	0	0	NA	NA	NA	NA
AC009948.5	371.446	388.972	353.92	0.909885	-0.136244	0.51962	1
AC009948.7	0.378187	0.756374	0	0	#NAME?	0.704112	1
AC009950.2	18.5671	17.7666	19.3675	1.0901	0.124466	0.814627	1
AC009951.1	0	0	0	NA	NA	NA	NA
AC009951.2	0	0	0	NA	NA	NA	NA
AC009955.8	0.477344	0.508852	0.445837	0.876162	-0.190731	1	1
AC009960.1	0	0	0	NA	NA	NA	NA
AC009960.2	0.250113	0.500226	0	0	#NAME?	0.873846	1
AC009960.3	0	0	0	NA	NA	NA	NA
AC009960.4	0	0	0	NA	NA	NA	NA
AC009960.5	0	0	0	NA	NA	NA	NA
AC009960.6	0	0	0	NA	NA	NA	NA
AC009960.7	0	0	0	NA	NA	NA	NA
AC009961.2	0	0	0	NA	NA	NA	NA
AC009961.3	4.75376	6.33047	3.17705	0.501866	-0.994627	0.304668	1
AC009961.5	0	0	0	NA	NA	NA	NA
AC009963.3	0.112623	0	0.225245	Inf	Inf	0.95471	1
AC009963.4	0	0	0	NA	NA	NA	NA
AC009963.5	0	0	0	NA	NA	NA	NA
AC009963.6	0	0	0	NA	NA	NA	NA
AC009965.1	0	0	0	NA	NA	NA	NA
AC009965.2	0	0	0	NA	NA	NA	NA
AC009967.3	0.241347	0.257448	0.225245	0.874916	-0.192784	1	1
AC009969.1	0	0	0	NA	NA	NA	NA
AC009970.1	0	0	0	NA	NA	NA	NA
AC009974.11	0	0	0	NA	NA	NA	NA
AC009977.1	0	0	0	NA	NA	NA	NA
AC009987.1	0	0	0	NA	NA	NA	NA
AC009994.2	0	0	0	NA	NA	NA	NA
AC009997.1	0	0	0	NA	NA	NA	NA
AC010082.2	0	0	0	NA	NA	NA	NA
AC010084.1	0.238095	0.238034	0.238156	1.00051	0.00073992	1	1
AC010086.1	0	0	0	NA	NA	NA	NA
AC010086.5	0	0	0	NA	NA	NA	NA
AC010090.1	0.119078	0	0.238156	Inf	Inf	0.970058	1
AC010091.1	0.948942	1.21389	0.683993	0.563472	-0.827584	0.833514	1
AC010091.4	0	0	0	NA	NA	NA	NA
AC010092.1	0	0	0	NA	NA	NA	NA
AC010095.5	0	0	0	NA	NA	NA	NA
AC010095.6	0	0	0	NA	NA	NA	NA
AC010095.7	0	0	0	NA	NA	NA	NA
AC010096.1	0	0	0	NA	NA	NA	NA
AC010096.2	0	0	0	NA	NA	NA	NA
AC010105.1	0.135409	0.270818	0	0	#NAME?	1	1
AC010127.3	6.54595	4.33991	8.75199	2.01663	1.01195	0.234594	1
AC010127.5	0.119078	0	0.238156	Inf	Inf	0.939831	1
AC010132.10	0	0	0	NA	NA	NA	NA
AC010132.11	0.593273	0.500226	0.68632	1.37202	0.456301	0.998063	1
AC010136.2	0.224082	0	0.448164	Inf	Inf	0.794154	1
AC010139.1	0	0	0	NA	NA	NA	NA
AC010141.1	0	0	0	NA	NA	NA	NA
AC010141.4	0	0	0	NA	NA	NA	NA
AC010141.6	0	0	0	NA	NA	NA	NA
AC010141.8	0	0	0	NA	NA	NA	NA
AC010145.4	0.46686	0.485556	0.448164	0.92299	-0.115613	1	1
AC010146.1	0	0	0	NA	NA	NA	NA
AC010146.2	0	0	0	NA	NA	NA	NA
AC010148.1	1.42947	1.30794	1.55101	1.18585	0.245917	1	1
AC010149.4	96.3121	91.9869	100.637	1.09404	0.129662	0.721311	1
AC010150.1	0	0	0	NA	NA	NA	NA
AC010150.2	0	0	0	NA	NA	NA	NA
AC010153.3	0	0	0	NA	NA	NA	NA
AC010154.2	0	0	0	NA	NA	NA	NA
AC010170.1	0.478217	0.733516	0.222918	0.303904	-1.71831	0.861361	1
AC010196.1	0	0	0	NA	NA	NA	NA
AC010203.1	0	0	0	NA	NA	NA	NA
AC010207.1	0	0	0	NA	NA	NA	NA
AC010209.1	0	0	0	NA	NA	NA	NA
AC010226.4	102.16	92.9525	111.367	1.1981	0.260753	0.31731	1
AC010235.1	0	0	0	NA	NA	NA	NA
AC010240.2	0	0	0	NA	NA	NA	NA
AC010240.3	0	0	0	NA	NA	NA	NA
AC010243.1	0	0	0	NA	NA	NA	NA
AC010247.1	0	0	0	NA	NA	NA	NA
AC010295.1	0	0	0	NA	NA	NA	NA
AC010296.1	1.23993	0.995708	1.48415	1.49054	0.57584	0.878571	1
AC010297.1	0	0	0	NA	NA	NA	NA
AC010311.1	0	0	0	NA	NA	NA	NA
AC010319.1	0	0	0	NA	NA	NA	NA
AC010323.1	0	0	0	NA	NA	NA	NA
AC010327.1	0	0	0	NA	NA	NA	NA
AC010327.2	1.86317	3.26527	0.461075	0.141206	-2.82413	0.212201	1
AC010329.1	0	0	0	NA	NA	NA	NA
AC010335.1	0.884811	0.495482	1.27414	2.57152	1.36262	0.719622	1
AC010336.1	6.66414	7.01047	6.31781	0.901196	-0.150087	0.957042	1
AC010368.1	0	0	0	NA	NA	NA	NA
AC010368.2	0	0	0	NA	NA	NA	NA
AC010376.1	0	0	0	NA	NA	NA	NA
AC010422.1	0	0	0	NA	NA	NA	NA
AC010423.1	0.942889	0.500226	1.38555	2.76985	1.46981	0.55575	1
AC010441.1	324.652	331.347	317.958	0.959592	-0.0595064	0.902538	1
AC010455.1	0	0	0	NA	NA	NA	NA
AC010458.1	0	0	0	NA	NA	NA	NA
AC010468.1	1.89961	1.74259	2.05663	1.18021	0.239047	0.923084	1
AC010468.2	0	0	0	NA	NA	NA	NA
AC010468.3	0	0	0	NA	NA	NA	NA
AC010492.2	0	0	0	NA	NA	NA	NA
AC010492.4	0.143727	0	0.287455	Inf	Inf	0.939855	1
AC010492.5	0	0	0	NA	NA	NA	NA
AC010504.2	43.6037	43.9216	43.2859	0.985527	-0.021033	0.986279	1
AC010518.3	0	0	0	NA	NA	NA	NA
AC010522.1	0	0	0	NA	NA	NA	NA
AC010524.2	1.35569	1.21433	1.49706	1.23283	0.301972	1	1
AC010524.4	0	0	0	NA	NA	NA	NA
AC010525.1	0	0	0	NA	NA	NA	NA
AC010525.2	0	0	0	NA	NA	NA	NA
AC010525.4	0	0	0	NA	NA	NA	NA
AC010525.5	0	0	0	NA	NA	NA	NA
AC010525.6	0	0	0	NA	NA	NA	NA
AC010525.7	0	0	0	NA	NA	NA	NA
AC010528.1	0	0	0	NA	NA	NA	NA
AC010536.1	1.47792	1.75683	1.19902	0.682492	-0.551116	0.888407	1
AC010543.1	0	0	0	NA	NA	NA	NA
AC010546.1	0	0	0	NA	NA	NA	NA
AC010547.9	155.72	144.593	166.848	1.15392	0.206542	0.427334	1
AC010595.1	0	0	0	NA	NA	NA	NA
AC010609.1	0	0	0	NA	NA	NA	NA
AC010620.1	0.240406	0.480812	0	0	#NAME?	0.878088	1
AC010641.1	0.493282	0.238034	0.748529	3.14463	1.65289	0.786338	1
AC010642.1	666.807	670.2	663.414	0.989875	-0.0146811	0.94016	1
AC010642.2	2.57267	3.32221	1.82313	0.54877	-0.865726	0.655358	1
AC010646.3	2.53563	2.44333	2.62794	1.07556	0.105084	1	1
AC010649.1	0.254487	0.270818	0.238156	0.879397	-0.185414	1	1
AC010677.5	0	0	0	NA	NA	NA	NA
AC010723.1	0	0	0	NA	NA	NA	NA
AC010723.2	0	0	0	NA	NA	NA	NA
AC010724.1	0	0	0	NA	NA	NA	NA
AC010729.1	156.196	132.436	179.956	1.35882	0.44235	0.168384	1
AC010729.2	0.729829	1.01382	0.445837	0.439758	-1.18522	0.837122	1
AC010729.3	0	0	0	NA	NA	NA	NA
AC010731.2	0.128724	0.257448	0	0	#NAME?	1	1
AC010731.3	0	0	0	NA	NA	NA	NA
AC010731.4	0.143727	0	0.287455	Inf	Inf	0.969038	1
AC010731.6	0	0	0	NA	NA	NA	NA
AC010733.4	2.28492	2.01341	2.55642	1.2697	0.344483	0.836576	1
AC010733.5	0.970728	0.757674	1.18378	1.56239	0.643754	0.860237	1
AC010733.7	0	0	0	NA	NA	NA	NA
AC010739.1	0	0	0	NA	NA	NA	NA
AC010740.1	0	0	0	NA	NA	NA	NA
AC010744.1	0	0	0	NA	NA	NA	NA
AC010745.1	0	0	0	NA	NA	NA	NA
AC010745.2	0.495593	0.480812	0.510373	1.06148	0.0860783	1	1
AC010745.3	0	0	0	NA	NA	NA	NA
AC010745.4	0	0	0	NA	NA	NA	NA
AC010746.3	0	0	0	NA	NA	NA	NA
AC010747.2	0	0	0	NA	NA	NA	NA
AC010754.1	0	0	0	NA	NA	NA	NA
AC010760.1	0	0	0	NA	NA	NA	NA
AC010761.10	0.484963	0.508852	0.461075	0.906107	-0.142246	1	1
AC010761.13	0	0	0	NA	NA	NA	NA
AC010761.14	0	0	0	NA	NA	NA	NA
AC010761.6	4.4541	5.12693	3.78126	0.73753	-0.439226	0.755022	1
AC010761.8	0.525489	0.476069	0.574909	1.20762	0.272165	1	1
AC010761.9	0.58473	0.480812	0.688647	1.43226	0.51829	0.983624	1
AC010874.1	0	0	0	NA	NA	NA	NA
AC010877.1	0	0	0	NA	NA	NA	NA
AC010878.3	10.4425	11.1541	9.73086	0.872402	-0.196935	0.706504	1
AC010880.1	0.119017	0.238034	0	0	#NAME?	1	1
AC010883.5	5.27038	4.04364	6.49712	1.60675	0.684146	0.421516	1
AC010884.1	3.57415	3.66498	3.48332	0.950434	-0.0733424	0.941805	1
AC010884.2	0	0	0	NA	NA	NA	NA
AC010886.2	0	0	0	NA	NA	NA	NA
AC010887.1	0	0	0	NA	NA	NA	NA
AC010890.1	0	0	0	NA	NA	NA	NA
AC010891.2	0.111459	0	0.222918	Inf	Inf	0.939824	1
AC010894.3	18.7344	17.3574	20.1114	1.15866	0.212463	0.707308	1
AC010894.4	0	0	0	NA	NA	NA	NA
AC010894.5	0.481814	0.500226	0.463402	0.926384	-0.110317	1	1
AC010900.2	0	0	0	NA	NA	NA	NA
AC010904.1	0	0	0	NA	NA	NA	NA
AC010907.2	0.128724	0.257448	0	0	#NAME?	1	1
AC010907.5	0.135409	0.270818	0	0	#NAME?	1	1
AC010928.1	0	0	0	NA	NA	NA	NA
AC010930.1	0	0	0	NA	NA	NA	NA
AC010967.1	0	0	0	NA	NA	NA	NA
AC010967.2	0.602919	0.757674	0.448164	0.591499	-0.757552	1	1
AC010967.3	0	0	0	NA	NA	NA	NA
AC010969.1	0	0	0	NA	NA	NA	NA
AC010970.1	0	0	0	NA	NA	NA	NA
AC010970.2	13859.7	1182.34	26537.1	22.4446	4.4883	3.94518e-72	6.10083e-68
AC010971.1	0.119017	0.238034	0	0	#NAME?	1	1
AC010974.3	0.135409	0.270818	0	0	#NAME?	1	1
AC010975.1	0	0	0	NA	NA	NA	NA
AC010975.2	0	0	0	NA	NA	NA	NA
AC010976.2	1.69088	2.23203	1.14972	0.515101	-0.957074	0.668371	1
AC010980.2	1.5451	1.49463	1.59556	1.06752	0.0942687	1	1
AC010982.1	14.467	12.3072	16.6268	1.35098	0.434011	0.545801	1
AC010982.2	0	0	0	NA	NA	NA	NA
AC010983.1	4.85029	4.7625	4.93808	1.03687	0.052231	1	1
AC010984.3	0.87308	1.508	0.238156	0.157928	-2.66266	0.473613	1
AC010984.4	0.240467	0.242778	0.238156	0.980963	-0.027729	1	1
AC010987.5	0.949553	1.00045	0.898654	0.898248	-0.154814	1	1
AC010987.6	0.75008	0.75163	0.748529	0.995875	-0.00596409	1	1
AC010999.1	0	0	0	NA	NA	NA	NA
AC011073.1	0	0	0	NA	NA	NA	NA
AC011193.1	0	0	0	NA	NA	NA	NA
AC011196.3	0	0	0	NA	NA	NA	NA
AC011225.1	0	0	0	NA	NA	NA	NA
AC011233.2	0	0	0	NA	NA	NA	NA
AC011239.1	3.27443	4.65293	1.89592	0.407469	-1.29524	0.303969	1
AC011242.5	0	0	0	NA	NA	NA	NA
AC011242.6	2.16089	2.03757	2.28421	1.12104	0.164842	0.931515	1
AC011243.1	0	0	0	NA	NA	NA	NA
AC011247.3	0	0	0	NA	NA	NA	NA
AC011284.3	0	0	0	NA	NA	NA	NA
AC011286.1	0	0	0	NA	NA	NA	NA
AC011288.2	4.62093	5.56027	3.6816	0.662126	-0.594823	0.648652	1
AC011290.4	2.11865	3.0406	1.19669	0.393571	-1.34531	0.458969	1
AC011290.5	0	0	0	NA	NA	NA	NA
AC011293.1	0	0	0	NA	NA	NA	NA
AC011294.3	1.62314	1.45711	1.78917	1.22789	0.296182	1	1
AC011298.1	0	0	0	NA	NA	NA	NA
AC011298.2	0.238034	0.476069	0	0	#NAME?	0.879142	1
AC011306.1	0	0	0	NA	NA	NA	NA
AC011306.2	0.255187	0	0.510373	Inf	Inf	0.740748	1
AC011308.1	0	0	0	NA	NA	NA	NA
AC011313.1	0	0	0	NA	NA	NA	NA
AC011322.1	0	0	0	NA	NA	NA	NA
AC011330.5	13.9465	15.4368	12.4563	0.806928	-0.309489	0.726585	1
AC011330.6	0	0	0	NA	NA	NA	NA
AC011343.1	2.33137	1.50326	3.15948	2.10175	1.07159	0.481589	1
AC011357.1	0	0	0	NA	NA	NA	NA
AC011363.1	0	0	0	NA	NA	NA	NA
AC011366.3	0.852073	0.77967	0.924476	1.18573	0.245773	0.986607	1
AC011379.1	0	0	0	NA	NA	NA	NA
AC011385.1	1.85095	1.53734	2.16456	1.40798	0.493631	0.817257	1
AC011385.2	0.119017	0.238034	0	0	#NAME?	1	1
AC011406.2	0	0	0	NA	NA	NA	NA
AC011407.1	0	0	0	NA	NA	NA	NA
AC011410.1	0	0	0	NA	NA	NA	NA
AC011416.1	0	0	0	NA	NA	NA	NA
AC011431.1	0	0	0	NA	NA	NA	NA
AC011431.2	0	0	0	NA	NA	NA	NA
AC011450.1	0	0	0	NA	NA	NA	NA
AC011453.1	0	0	0	NA	NA	NA	NA
AC011456.1	0	0	0	NA	NA	NA	NA
AC011465.1	0	0	0	NA	NA	NA	NA
AC011467.1	0	0	0	NA	NA	NA	NA
AC011475.1	0	0	0	NA	NA	NA	NA
AC011477.1	0	0	0	NA	NA	NA	NA
AC011478.1	0	0	0	NA	NA	NA	NA
AC011484.1	0	0	0	NA	NA	NA	NA
AC011498.1	0	0	0	NA	NA	NA	NA
AC011499.1	0	0	0	NA	NA	NA	NA
AC011500.1	0	0	0	NA	NA	NA	NA
AC011513.4	0.63239	1.04186	0.222918	0.213962	-2.22458	0.69588	1
AC011515.2	0	0	0	NA	NA	NA	NA
AC011516.1	0	0	0	NA	NA	NA	NA
AC011516.2	0	0	0	NA	NA	NA	NA
AC011518.1	0	0	0	NA	NA	NA	NA
AC011518.2	0	0	0	NA	NA	NA	NA
AC011523.2	0.231701	0	0.463402	Inf	Inf	0.751899	1
AC011524.1	42.6782	39.0916	46.2649	1.1835	0.243059	0.615067	1
AC011524.2	0.112623	0	0.225245	Inf	Inf	0.939825	1
AC011524.3	1.29134	1.43295	1.14972	0.802346	-0.317703	0.95162	1
AC011525.2	0	0	0	NA	NA	NA	NA
AC011525.4	0	0	0	NA	NA	NA	NA
AC011526.1	0.367049	0.508852	0.225245	0.442654	-1.17575	1	1
AC011530.4	314.762	323.05	306.474	0.948687	-0.0759954	0.767643	1
AC011551.3	0.508852	1.0177	0	0	#NAME?	0.560991	1
AC011558.5	0.536584	0.785714	0.287455	0.365852	-1.45067	0.804442	1
AC011591.1	0	0	0	NA	NA	NA	NA
AC011625.1	0	0	0	NA	NA	NA	NA
AC011626.1	0	0	0	NA	NA	NA	NA
AC011648.1	0	0	0	NA	NA	NA	NA
AC011652.1	0	0	0	NA	NA	NA	NA
AC011652.2	0	0	0	NA	NA	NA	NA
AC011718.1	0.287455	0	0.574909	Inf	Inf	0.725668	1
AC011718.2	1.09579	1.04186	1.14972	1.10353	0.14212	1	1
AC011718.3	0.119017	0.238034	0	0	#NAME?	1	1
AC011737.2	1.44691	1.19966	1.69415	1.4122	0.497942	0.905694	1
AC011738.1	0	0	0	NA	NA	NA	NA
AC011738.4	0.349555	0.238034	0.461075	1.93701	0.953831	0.971659	1
AC011742.3	0	0	0	NA	NA	NA	NA
AC011742.5	0	0	0	NA	NA	NA	NA
AC011747.3	1.85304	1.48989	2.21618	1.48748	0.57287	0.829356	1
AC011747.4	0	0	0	NA	NA	NA	NA
AC011747.6	0.350657	0.476069	0.225245	0.473136	-1.07967	1	1
AC011747.7	21.2414	19.382	23.1008	1.19187	0.253228	0.591881	1
AC011748.1	0	0	0	NA	NA	NA	NA
AC011752.1	0.222918	0	0.445837	Inf	Inf	0.753651	1
AC011753.5	0	0	0	NA	NA	NA	NA
AC011753.6	0	0	0	NA	NA	NA	NA
AC011754.1	0.111459	0	0.222918	Inf	Inf	0.955539	1
AC011755.1	0	0	0	NA	NA	NA	NA
AC011816.1	0	0	0	NA	NA	NA	NA
AC011891.5	0.121389	0.242778	0	0	#NAME?	1	1
AC011893.3	0	0	0	NA	NA	NA	NA
AC011897.1	7.42179	8.24775	6.59583	0.799713	-0.322447	0.724961	1
AC011897.2	0.335541	0	0.671082	Inf	Inf	0.654624	1
AC011899.10	0	0	0	NA	NA	NA	NA
AC011899.9	0	0	0	NA	NA	NA	NA
AC011901.2	0	0	0	NA	NA	NA	NA
AC011933.1	1.60354	1.82153	1.38555	0.760652	-0.394692	0.983	1
AC011933.2	0	0	0	NA	NA	NA	NA
AC011994.1	0	0	0	NA	NA	NA	NA
AC011995.1	0	0	0	NA	NA	NA	NA
AC011995.3	0	0	0	NA	NA	NA	NA
AC011997.1	165.065	168.947	161.184	0.954048	-0.0678669	0.798516	1
AC011998.1	0.344307	0.242778	0.445837	1.8364	0.876877	0.97202	1
AC011998.2	0	0	0	NA	NA	NA	NA
AC011998.4	0	0	0	NA	NA	NA	NA
AC011999.1	0.112623	0	0.225245	Inf	Inf	0.939825	1
AC012003.1	0	0	0	NA	NA	NA	NA
AC012005.2	0	0	0	NA	NA	NA	NA
AC012047.1	0	0	0	NA	NA	NA	NA
AC012050.1	0	0	0	NA	NA	NA	NA
AC012065.4	0	0	0	NA	NA	NA	NA
AC012065.5	0	0	0	NA	NA	NA	NA
AC012065.7	0.645895	1.00433	0.287455	0.286214	-1.80483	0.665964	1
AC012066.1	0	0	0	NA	NA	NA	NA
AC012067.1	0	0	0	NA	NA	NA	NA
AC012074.1	0	0	0	NA	NA	NA	NA
AC012074.2	1.64588	2.47869	0.813066	0.328022	-1.60814	0.332164	1
AC012075.1	0	0	0	NA	NA	NA	NA
AC012075.2	0	0	0	NA	NA	NA	NA
AC012078.2	0	0	0	NA	NA	NA	NA
AC012119.1	0	0	0	NA	NA	NA	NA
AC012123.1	0	0	0	NA	NA	NA	NA
AC012146.7	67.3334	69.9733	64.6934	0.924544	-0.113186	0.717414	1
AC012150.1	0	0	0	NA	NA	NA	NA
AC012175.1	0	0	0	NA	NA	NA	NA
AC012181.1	0	0	0	NA	NA	NA	NA
AC012215.1	0.111459	0	0.222918	Inf	Inf	0.939824	1
AC012305.1	0	0	0	NA	NA	NA	NA
AC012306.2	0	0	0	NA	NA	NA	NA
AC012307.2	0.119017	0.238034	0	0	#NAME?	1	1
AC012307.3	202.599	197.834	207.364	1.04817	0.0678725	0.786724	1
AC012309.5	96.2263	98.9247	93.5279	0.945445	-0.0809349	0.95429	1
AC012313.1	0.36688	0.257448	0.476313	1.85013	0.887628	0.963622	1
AC012314.19	0	0	0	NA	NA	NA	NA
AC012314.20	0	0	0	NA	NA	NA	NA
AC012314.8	1.54692	1.28594	1.80789	1.40589	0.491486	0.814365	1
AC012317.1	0.636948	0.476069	0.797828	1.67587	0.744908	0.976006	1
AC012318.3	0	0	0	NA	NA	NA	NA
AC012322.1	0	0	0	NA	NA	NA	NA
AC012353.1	0	0	0	NA	NA	NA	NA
AC012354.6	4.06514	3.53953	4.59075	1.29699	0.37517	0.760038	1
AC012354.8	0.112623	0	0.225245	Inf	Inf	0.939825	1
AC012358.4	0.967477	0.73826	1.19669	1.62096	0.696852	0.874798	1
AC012358.7	0	0	0	NA	NA	NA	NA
AC012358.8	2.691	1.43769	3.9443	2.74349	1.45601	0.28718	1
AC012360.1	0.287455	0	0.574909	Inf	Inf	0.732884	1
AC012360.2	0	0	0	NA	NA	NA	NA
AC012360.4	0.936595	0.961625	0.911565	0.947943	-0.0771281	1	1
AC012360.6	0.512919	0.500226	0.525611	1.05075	0.0714155	1	1
AC012361.1	0	0	0	NA	NA	NA	NA
AC012362.1	0	0	0	NA	NA	NA	NA
AC012362.3	0	0	0	NA	NA	NA	NA
AC012363.10	0	0	0	NA	NA	NA	NA
AC012363.13	0.349616	0	0.699231	Inf	Inf	0.592492	1
AC012363.4	34.7708	36.3713	33.1704	0.911995	-0.132902	0.6821	1
AC012363.7	0	0	0	NA	NA	NA	NA
AC012363.8	0.143727	0	0.287455	Inf	Inf	0.939855	1
AC012365.3	0	0	0	NA	NA	NA	NA
AC012368.1	0	0	0	NA	NA	NA	NA
AC012370.2	0	0	0	NA	NA	NA	NA
AC012370.3	0	0	0	NA	NA	NA	NA
AC012379.1	1069.16	1038.63	1099.7	1.05881	0.0824375	0.804303	1
AC012391.1	0	0	0	NA	NA	NA	NA
AC012414.1	1.12352	1.49852	0.748529	0.499514	-1.0014	0.756067	1
AC012441.1	0.745067	1.01382	0.476313	0.469819	-1.08982	0.892381	1
AC012442.5	12.9335	10.9614	14.9057	1.35984	0.443435	0.429063	1
AC012442.6	0.513798	0.514896	0.5127	0.995735	-0.00616616	1	1
AC012445.1	0	0	0	NA	NA	NA	NA
AC012451.1	0	0	0	NA	NA	NA	NA
AC012454.4	0	0	0	NA	NA	NA	NA
AC012456.3	0	0	0	NA	NA	NA	NA
AC012456.4	0.112623	0	0.225245	Inf	Inf	0.939825	1
AC012457.2	0	0	0	NA	NA	NA	NA
AC012462.1	0.234012	0.242778	0.225245	0.927782	-0.108142	1	1
AC012462.2	2.3238	2.18026	2.46734	1.13167	0.178457	0.958165	1
AC012462.3	0	0	0	NA	NA	NA	NA
AC012467.1	0	0	0	NA	NA	NA	NA
AC012485.1	0	0	0	NA	NA	NA	NA
AC012485.2	0.111459	0	0.222918	Inf	Inf	0.954835	1
AC012487.2	63.6282	65.8884	61.368	0.931394	-0.102537	0.757278	1
AC012493.1	0	0	0	NA	NA	NA	NA
AC012493.2	0	0	0	NA	NA	NA	NA
AC012494.1	0.232848	0.242778	0.222918	0.918198	-0.123123	1	1
AC012497.2	0	0	0	NA	NA	NA	NA
AC012499.1	0.112623	0	0.225245	Inf	Inf	0.939825	1
AC012501.1	0	0	0	NA	NA	NA	NA
AC012501.2	19.1729	19.696	18.6498	0.946883	-0.0787423	0.860663	1
AC012501.3	0.121389	0.242778	0	0	#NAME?	1	1
AC012506.1	0	0	0	NA	NA	NA	NA
AC012506.2	0.637698	0.799084	0.476313	0.596074	-0.746438	1	1
AC012506.3	0	0	0	NA	NA	NA	NA
AC012506.4	0	0	0	NA	NA	NA	NA
AC012507.3	0	0	0	NA	NA	NA	NA
AC012507.4	0	0	0	NA	NA	NA	NA
AC012512.1	0.128724	0.257448	0	0	#NAME?	1	1
AC012513.4	0	0	0	NA	NA	NA	NA
AC012513.6	0.121389	0.242778	0	0	#NAME?	1	1
AC012531.23	3.60017	3.71934	3.481	0.935917	-0.0955473	0.960521	1
AC012531.25	0.270818	0.541636	0	0	#NAME?	0.735731	1
AC012564.1	0	0	0	NA	NA	NA	NA
AC012593.1	0.361795	0.72359	0	0	#NAME?	0.537419	1
AC012594.1	0	0	0	NA	NA	NA	NA
AC012603.1	0	0	0	NA	NA	NA	NA
AC012613.2	2.44613	2.77109	2.12117	0.765465	-0.385592	0.886424	1
AC012615.1	17.1101	18.6797	15.5406	0.831954	-0.265424	0.546716	1
AC012627.1	0	0	0	NA	NA	NA	NA
AC012667.1	0	0	0	NA	NA	NA	NA
AC012668.1	0	0	0	NA	NA	NA	NA
AC012668.2	3.71141	2.6421	4.78073	1.80944	0.855547	0.523261	1
AC012668.3	0	0	0	NA	NA	NA	NA
AC012671.1	0	0	0	NA	NA	NA	NA
AC012671.2	0	0	0	NA	NA	NA	NA
AC012671.3	0	0	0	NA	NA	NA	NA
AC012671.4	0	0	0	NA	NA	NA	NA
AC013248.2	0	0	0	NA	NA	NA	NA
AC013262.1	0	0	0	NA	NA	NA	NA
AC013264.2	0	0	0	NA	NA	NA	NA
AC013267.1	0	0	0	NA	NA	NA	NA
AC013268.1	0	0	0	NA	NA	NA	NA
AC013268.2	2.22729	1.76675	2.68782	1.52133	0.605338	0.746826	1
AC013268.3	0.135409	0.270818	0	0	#NAME?	1	1
AC013268.4	0	0	0	NA	NA	NA	NA
AC013268.5	26.2296	18.1771	34.282	1.886	0.915327	0.058948	1
AC013269.1	0	0	0	NA	NA	NA	NA
AC013269.3	0	0	0	NA	NA	NA	NA
AC013269.4	0	0	0	NA	NA	NA	NA
AC013269.5	0	0	0	NA	NA	NA	NA
AC013271.3	43.8538	48.8421	38.8655	0.795738	-0.329634	0.396147	1
AC013275.1	0	0	0	NA	NA	NA	NA
AC013275.2	0	0	0	NA	NA	NA	NA
AC013283.1	0	0	0	NA	NA	NA	NA
AC013394.2	483.242	479.819	486.666	1.01427	0.0204412	0.947172	1
AC013399.3	0	0	0	NA	NA	NA	NA
AC013401.1	0	0	0	NA	NA	NA	NA
AC013401.2	0	0	0	NA	NA	NA	NA
AC013402.1	0	0	0	NA	NA	NA	NA
AC013402.2	0	0	0	NA	NA	NA	NA
AC013402.3	0	0	0	NA	NA	NA	NA
AC013402.4	0	0	0	NA	NA	NA	NA
AC013402.5	0	0	0	NA	NA	NA	NA
AC013403.13	0	0	0	NA	NA	NA	NA
AC013404.1	0	0	0	NA	NA	NA	NA
AC013406.1	0	0	0	NA	NA	NA	NA
AC013410.1	0	0	0	NA	NA	NA	NA
AC013410.2	0	0	0	NA	NA	NA	NA
AC013429.4	0	0	0	NA	NA	NA	NA
AC013429.5	0	0	0	NA	NA	NA	NA
AC013436.6	0	0	0	NA	NA	NA	NA
AC013437.2	0	0	0	NA	NA	NA	NA
AC013437.4	0	0	0	NA	NA	NA	NA
AC013437.6	0	0	0	NA	NA	NA	NA
AC013437.7	0	0	0	NA	NA	NA	NA
AC013439.4	0.238034	0.476069	0	0	#NAME?	0.636322	1
AC013442.1	0	0	0	NA	NA	NA	NA
AC013444.1	0	0	0	NA	NA	NA	NA
AC013444.2	0	0	0	NA	NA	NA	NA
AC013448.1	0.111459	0	0.222918	Inf	Inf	0.939824	1
AC013448.2	0	0	0	NA	NA	NA	NA
AC013449.1	0	0	0	NA	NA	NA	NA
AC013460.1	0	0	0	NA	NA	NA	NA
AC013463.2	10.6027	14.8101	6.39534	0.431822	-1.21149	0.0873889	1
AC013467.1	0	0	0	NA	NA	NA	NA
AC013468.1	0	0	0	NA	NA	NA	NA
AC013469.1	7.44796	8.03854	6.85739	0.853063	-0.229275	0.831628	1
AC013470.6	0	0	0	NA	NA	NA	NA
AC013470.8	0	0	0	NA	NA	NA	NA
AC013472.3	0	0	0	NA	NA	NA	NA
AC013472.4	7.48667	7.93761	7.03574	0.88638	-0.174003	0.847418	1
AC013474.4	0	0	0	NA	NA	NA	NA
AC013476.1	0	0	0	NA	NA	NA	NA
AC013477.1	0	0	0	NA	NA	NA	NA
AC013480.2	0	0	0	NA	NA	NA	NA
AC013489.1	0	0	0	NA	NA	NA	NA
AC013558.1	0	0	0	NA	NA	NA	NA
AC013717.3	0	0	0	NA	NA	NA	NA
AC013718.1	0.135409	0.270818	0	0	#NAME?	1	1
AC013727.1	0	0	0	NA	NA	NA	NA
AC013727.2	0	0	0	NA	NA	NA	NA
AC013731.1	0	0	0	NA	NA	NA	NA
AC013733.3	0	0	0	NA	NA	NA	NA
AC013733.4	0	0	0	NA	NA	NA	NA
AC013733.5	0	0	0	NA	NA	NA	NA
AC013737.1	0	0	0	NA	NA	NA	NA
AC013751.1	0	0	0	NA	NA	NA	NA
AC013791.2	0	0	0	NA	NA	NA	NA
AC015600.1	0	0	0	NA	NA	NA	NA
AC015660.1	0	0	0	NA	NA	NA	NA
AC015688.3	16.271	17.8861	14.6559	0.819402	-0.287357	0.581746	1
AC015691.13	2.21717	1.51535	2.919	1.92629	0.945824	0.563567	1
AC015726.1	0	0	0	NA	NA	NA	NA
AC015815.1	0	0	0	NA	NA	NA	NA
AC015815.2	0	0	0	NA	NA	NA	NA
AC015815.3	0	0	0	NA	NA	NA	NA
AC015815.4	0	0	0	NA	NA	NA	NA
AC015815.5	0	0	0	NA	NA	NA	NA
AC015815.6	0.121389	0.242778	0	0	#NAME?	1	1
AC015815.7	0	0	0	NA	NA	NA	NA
AC015815.8	0	0	0	NA	NA	NA	NA
AC015818.3	0.351926	0.242778	0.461075	1.89916	0.925362	0.992706	1
AC015818.5	0	0	0	NA	NA	NA	NA
AC015818.6	0	0	0	NA	NA	NA	NA
AC015820.1	0	0	0	NA	NA	NA	NA
AC015849.12	0	0	0	NA	NA	NA	NA
AC015849.13	0.62939	0.238034	1.02075	4.28823	2.10038	0.702719	1
AC015849.14	0	0	0	NA	NA	NA	NA
AC015849.16	0.232848	0.242778	0.222918	0.918198	-0.123123	1	1
AC015849.19	0.119017	0.238034	0	0	#NAME?	1	1
AC015849.2	3.81891	3.03068	4.60714	1.52017	0.604232	0.539766	1
AC015871.1	0	0	0	NA	NA	NA	NA
AC015884.1	0	0	0	NA	NA	NA	NA
AC015922.5	3.15125	3.74608	2.55642	0.682426	-0.551256	0.765671	1
AC015922.6	1.33369	1.48126	1.18611	0.800741	-0.320593	0.996044	1
AC015922.7	0.247741	0.495482	0	0	#NAME?	0.874872	1
AC015923.1	2.32557	2.74823	1.9029	0.692411	-0.530299	0.805041	1
AC015933.2	0.135409	0.270818	0	0	#NAME?	1	1
AC015936.3	5.15644	4.77069	5.54219	1.16172	0.216257	0.786119	1
AC015969.3	1.23674	0.73826	1.73522	2.35041	1.23291	0.646655	1
AC015971.1	0	0	0	NA	NA	NA	NA
AC015971.2	0.577156	0.485556	0.668755	1.3773	0.46184	0.995635	1
AC015977.5	0	0	0	NA	NA	NA	NA
AC015977.6	0	0	0	NA	NA	NA	NA
AC015987.1	55.9244	40.5269	71.3219	1.75987	0.815466	0.031787	1
AC015987.2	6.6142	6.0165	7.21189	1.19868	0.261452	0.78854	1
AC015989.1	0	0	0	NA	NA	NA	NA
AC015989.2	0	0	0	NA	NA	NA	NA
[truncated: 55,774 more rows]
