# Supplementary material for: Statin-induced myopathic changes in primary human muscle cells and reversal by a prostaglandin F2 alpha analogue
Source: Sci Rep. 2020 Feb 7;10:2158. doi: 10.1038/s41598-020-58668-2 (PMC7005895; doi:10.1038/s41598-020-58668-2)
Supplement: Supplementary file 5 — Dataset File S3. [file 41598_2020_58668_MOESM5_ESM.xlsx]

## Sheet: Tabelle1
Protein.IDs	Protein.names	Gene.names	Simvastatin (Ratio.H.L.normalized)	Rosuvastatin (Ratio.M.L.normalized)
B5MCX3;Q15019;C9J2Q4;C9IY94;C9J938;C9JB25;C9IZU3;C9JQJ4;H7C2Y0;B5MD47;C9JZI2;H7C310;C9JFT1;F8WB65	Septin-2	SEPT2	1.1051	1.1302
J3QRU3;J3QLR2;J3QLA8;J3QRT6;J3KSZ7;O43236	Septin-4	SEPT4	NA	NA
Q99719;E7EX32;G3XAH0;E7EQM7;C9JM82;E7EPG2;B4DJ62;F8W9E5;I3L2M1;H3BS52;Q8WYJ6;J3KNL2	Septin-5	SEPT5	0.92109	0.83218
B1AMS2;Q14141;F5H1J5	Septin-6	SEPT6	NA	NA
H0Y3Y4;H0YFF6;E7ES33;E7EPK1;Q16181;F5GZE5;G3V1Q4;Q6ZU15	Septin-7	SEPT7	1.2019	1.1574
A6NMH6;A6NFQ9;F6W7K9;F8W8I8;Q92599;C9JV02;C9J4G8	Septin-8	SEPT8	NA	NA
Q9UHD8;K7EL40;K7EK18;K7ER52;K7EIE4;K7EQD7;K7ELJ9;K7EIR4;K7EKN4;K7EN52;K7ENQ5;K7EJZ2;K7ER14;K7EJV0;K7EPY1;K7ENL0;K7EJ51;K7EJL9	Septin-9	SEPT9	0.99311	1.0458
B7Z277;B7Z371;E7EW69;Q9P0V9;E7EX04;B5ME97	Septin-10	SEPT10	0.9446	1.21
D6RGI3;Q9NVA2;D6RER5;D6RDU5;H0Y961;B4E049;D6RDP1;D6R9Y6;H0Y9G8	Septin-11	SEPT11	1.1968	1.0711
O60613	15 kDa selenoprotein	SEPT15	1.1815	0.75471
P01023;H0YGH6	Alpha-2-macroglobulin	A2M	0.78778	0.70222
Q6PD74	Alpha- and gamma-adaptin-binding protein p34	AAGAB	2.4019	1.6971
Q2M2I8;E9PG46	AP2-associated protein kinase 1	AAK1	0.46606	1.1233
H7C0R2;C9JG97;Q13685;C9JEH3	Angio-associated migratory cell protein	AAMP	0.28235	0.47056
P49588;H3BPK7	Alanine--tRNA ligase, cytoplasmic	AARS	1.0395	0.96418
Q9BTE6;C9J5N1;L7N2F4	Alanyl-tRNA editing protein Aarsd1	AARSD1;PTGES3L-AARSD1	1.1527	0.61605
E9PLW6;Q9NRN7;E9PNF3	L-aminoadipate-semialdehyde dehydrogenase-phosphopantetheinyl transferase	AASDHPPT	0.4738	0.741
F8WAH1;Q9UDR5	Alpha-aminoadipic semialdehyde synthase, mitochondrial;Lysine ketoglutarate reductase;Saccharopine dehydrogenase	AASS	1.006	1.1519
P80404;H3BRN4;H3BNQ7	4-aminobutyrate aminotransferase, mitochondrial	ABAT	1.2904	1.7987
H7BXK9;Q9NP58	ATP-binding cassette sub-family B member 6, mitochondrial	ABCB6	0.92687	0.84277
B4DGL8;O75027;E9PJR8;E9PNQ5;G3XAC4	ATP-binding cassette sub-family B member 7, mitochondrial	ABCB7	0.52741	0.62585
I3L4X2;P33527	Multidrug resistance-associated protein 1	ABCC1	1.1817	0.91745
H0Y7L9;P33897	ATP-binding cassette sub-family D member 1	ABCD1	1.2393	0.79057
F5GYC1;P28288;E7EUE1	ATP-binding cassette sub-family D member 3	ABCD3	0.98563	0.99556
P61221;D6R9I9;H0Y990;D6RGF4	ATP-binding cassette sub-family E member 1	ABCE1	0.80185	1.1544
Q8NE71;H0YGW7;Q5STZ7;Q5STZ8	ATP-binding cassette sub-family F member 1	ABCF1	0.81563	0.97818
Q9UG63;Q75MJ1;C9JHK9;C9JZV3	ATP-binding cassette sub-family F member 2	ABCF2	0.63726	0.99958
Q9NUQ8	ATP-binding cassette sub-family F member 3	ABCF3	0.8081	0.816
Q9NUJ1;B7Z6A8;C9IZX5	Mycophenolic acid acyl-glucuronide esterase, mitochondrial	ABHD10	0.91332	0.88155
Q8NFV4;H0YC52;H7C396;C9J7Q4;H7BZ58	Alpha/beta hydrolase domain-containing protein 11	ABHD11	0.32104	1.7165
Q96IU4;B4DQI4;F8W9U3	Alpha/beta hydrolase domain-containing protein 14B	ABHD14B	0.98255	0.84345
F5H1G9;F8WA55;F8WA56;Q8IZP0;A6NFN2;H0Y6B5;F8WAL6;E9PEZ7;E7EW77;E7EP65;Q9NYB9;J3KNB2	Abl interactor 1;Abl interactor 2	ABI1;ABI2	1.1499	0.97396
Q7Z7G0;D3YTG3;Q5JPC9;H7C4X4;H0YEA0;B4DSV9;H0Y897	Target of Nesh-SH3	ABI3BP;DKFZp667H216	0.77545	0.82977
H0Y3K7;Q5T6N2;F8W8M4;O14639;Q5T6N4	Actin-binding LIM protein 1	ABLIM1	0.69942	0.9739
O94929;D6RHE7	Actin-binding LIM protein 3	ABLIM3	0.64597	1.0395
I3L2P5;Q12979;I3L4Y1;I3L3W0;I3L1U8;H0Y554;B7Z683;P11274	Active breakpoint cluster region-related protein	ABR	1.2966	0.98714
Q5SZC9;Q9P1F3	Costars family protein ABRACL	ABRACL	NA	NA
H7C131;P09110;C9JDE9;H0Y4D4;B4E072;B4DVF4	3-ketoacyl-CoA thiolase, peroxisomal	ACAA1	1.2504	1.2495
P42765;K7EME0	3-ketoacyl-CoA thiolase, mitochondrial	ACAA2	1.1744	1.219
Q13085;Q59FY4;K4DID9;F6QQI9;H0YGH5;F8W8T8;O00763	Acetyl-CoA carboxylase 1;Biotin carboxylase	ACACA	1.4982	1.2755
Q9H845;H0Y8Z9	Acyl-CoA dehydrogenase family member 9, mitochondrial	ACAD9	0.87013	1.2147
B7Z9I1;P11310;Q5T4U5;B4DJE7;E9PJM9;E9PRX4	Medium-chain specific acyl-CoA dehydrogenase, mitochondrial	ACADM	1.0012	1.1798
E9PE82;P16219	Short-chain specific acyl-CoA dehydrogenase, mitochondrial	ACADS	0.88295	0.29531
B4DQ51;P45954	Short/branched chain specific acyl-CoA dehydrogenase, mitochondrial	ACADSB	0.75177	0.89615
P49748;G3V1M7;K7EQP4;J3QRJ8;J3QKU9;K7EJW8;J3KSR4;K7EMF8;J3KS89	Very long-chain specific acyl-CoA dehydrogenase, mitochondrial	ACADVL	1.136	1.0593
H7C3K3;Q15057	Arf-GAP with coiled-coil, ANK repeat and PH domain-containing protein 2	ACAP2	NA	NA
P24752;H0YEL7;E9PRQ6;G3XAB4	Acetyl-CoA acetyltransferase, mitochondrial	ACAT1	0.97587	1.0489
Q9BWD1;B7Z233	Acetyl-CoA acetyltransferase, cytosolic	ACAT2	1.4903	1.4176
Q9H3P7	Golgi resident protein GCP60	ACBD3	0.813	1.1323
Q5T8E0;B7Z2A7;Q5T8D3	Acyl-CoA-binding domain-containing protein 5	ACBD5	1.3367	0.67734
G3V3B0;E7EQT4;Q9UKV3	Apoptotic chromatin condensation inducer in the nucleus	ACIN1	NA	NA
P53396;B4E3P0;K7ESG8;K7EIE7	ATP-citrate synthase	ACLY	1.1848	1.3517
Q99798;A2A274	Aconitate hydratase, mitochondrial	ACO2	1.0921	1.012
G3V4F2;Q86TX2;P49753;B3KSA0	Acyl-coenzyme A thioesterase 1;Acyl-coenzyme A thioesterase 2, mitochondrial	ACOT1;ACOT2	1.7519	1.2165
Q9NPJ3	Acyl-coenzyme A thioesterase 13	ACOT13	1.0755	0.98341
B4DUX0;O00154;K7EKP8;F5GWE2	Cytosolic acyl coenzyme A thioester hydrolase	ACOT7	0.94946	0.9799
Q9Y305;H7C5Q2;C9J7L8	Acyl-coenzyme A thioesterase 9, mitochondrial	ACOT9	1.0572	0.87965
Q15067;I3L2U4;K7ENF1;K7ESC7;K7ELT1;I3L0T4	Peroxisomal acyl-coenzyme A oxidase 1	ACOX1	1.0509	1.0044
O15254;D6RJ89	Peroxisomal acyl-coenzyme A oxidase 3	ACOX3	1.1596	1.3256
P24666;F2Z2Q9;G5E9R5;D3YTI2;B5MCC7	Low molecular weight phosphotyrosine protein phosphatase	ACP1	0.98592	1.0173
F5GWV7;E9PP23;E9PHY0;B7Z7D2;E9PQY3;P11117	Lysosomal acid phosphatase	ACP2	0.48459	1.0095
B4DUF5;E9PF16;B4DHT5;Q96CM8;B4DFQ6	Acyl-CoA synthetase family member 2, mitochondrial	ACSF2	1.3786	1.0418
E7EPM6;P33121;B7Z452;B7Z3Z9;D6RER0;H0Y9U7;H0Y9Z9;D6RG07;B4DX30;G3V1S9;E7ERD7;Q9ULC5;Q9UKU0	Long-chain-fatty-acid--CoA ligase 1	ACSL1	1.1866	1.3993
O95573;H7BYZ7;F5GWH2;H7C260	Long-chain-fatty-acid--CoA ligase 3	ACSL3	1.3508	1.1134
O60488;D6RF95;D6RFW9;D6RDA8;D6RD96	Long-chain-fatty-acid--CoA ligase 4	ACSL4	0.67143	0.76576
Q9NR19;F8WCJ4;C9IYL0;B4DEH9;C9JY31;E7EWU3;F8WDJ9;C9JXD9;C9J7L5	Acetyl-coenzyme A synthetase, cytoplasmic	ACSS2	1.4103	1.5118
P68133;Q5T8M7;Q5T8M8;A6NL76	Actin, alpha skeletal muscle	ACTA1	1.3304	1.3799
P62736;P63267;C9JFL5;F6UVQ4;F6QUT6;F8WB63;B8ZZJ2	Actin, aortic smooth muscle;Actin, gamma-enteric smooth muscle	ACTA2;ACTG2	0.25349	0.92962
P68032	Actin, alpha cardiac muscle 1	ACTC1	0.84147	1.0501
P12814;B7TY16;H9KV75;G3V2N5;G3V2W4;H7C5W8;H0YJW3;H0YJ11;G3V5M4;G3V2X9;G3V2E8;G3V380	Alpha-actinin-1	ACTN1	0.95234	1.0157
P35609;B2RCS5;B7Z4P8;D6RH00	Alpha-actinin-2	ACTN2	0.76671	1.0334
K7EJH8		ACTN4	0.81795	1.0197
O43707;D6PXK4;F5GXS2;K7EP19	Alpha-actinin-4	ACTN4	1.1024	1.0237
H7C144		ACTN4	NA	NA
Q9NZ32;G3V2Q5;H0YJR3;G3V5Y4;F6S9Y6;G3V524;H0YJD9	Actin-related protein 10	ACTR10	0.90511	0.86125
P61163;R4GMT0;F5H3I4;B4DXP9	Alpha-centractin	ACTR1A	1.0568	1.0486
P42025	Beta-centractin	ACTR1B	0.99623	0.95427
P61160;F5H6T1	Actin-related protein 2	ACTR2	1.0833	1.068
F5H3P5;B4DXW1;P61158	Actin-related protein 3	ACTR3	1.1014	1.1548
Q9P1U1	Actin-related protein 3B	ACTR3B	0.11137	2.4102
Q03154;B4DNW0;C9JMV9;F8WC59;C9JYZ0	Aminoacylase-1	ACY1;ABHD14A-ACY1	0.96683	0.98766
P07311;G3V2U7	Acylphosphatase-1;Acylphosphatase	ACYP1	NA	NA
P14621;E9PF46;F8WA34	Acylphosphatase-2;Acylphosphatase	ACYP2	1.0701	0.79739
F5GWI4;P00813;F5GYD4;F5GXW0	Adenosine deaminase	ADA	1.4284	1.4353
Q6DHV7	Adenosine deaminase-like protein	ADAL	0.63334	0.86731
O14672;H0YK87;C9J9B4	Disintegrin and metalloproteinase domain-containing protein 10	ADAM10	0.99416	1.0398
Q9UHI8	A disintegrin and metalloproteinase with thrombospondin motifs 1	ADAMTS1	NA	NA
Q9UNA0	A disintegrin and metalloproteinase with thrombospondin motifs 5	ADAMTS5	1.0429	1.1762
Q5T7A2;Q5T7A4;Q8NI60	Chaperone activity of bc1 complex-like, mitochondrial	ADCK3	NA	NA
E7EV99;A2A3N8;E7ENY0;P35611;H0Y9H2;Q86XM2	Alpha-adducin	ADD1	2.8051	2.7586
P11766;H0YAG8;D6RAY0;D6R9G2;D6RFE4	Alcohol dehydrogenase class-3	ADH5	1.1006	0.99999
Q9BV57	1,2-dihydroxy-3-keto-5-methylthiopentene dioxygenase	ADI1	NA	NA
P55263	Adenosine kinase	ADK	0.95381	0.9851
Q9NX46	Poly(ADP-ribose) glycohydrolase ARH3	ADPRHL2	1.0537	1.1187
Q16186	Proteasomal ubiquitin receptor ADRM1	ADRM1	0.78409	1.0109
P30566;E7ERF4	Adenylosuccinate lyase	ADSL	0.87203	0.92713
P30520	Adenylosuccinate synthetase isozyme 2	ADSS	0.97199	1.1101
Q8TED9	Actin filament-associated protein 1-like 1	AFAP1L1	1.0668	0.83073
Q9Y4W6;K7EP56	AFG3-like protein 2	AFG3L2	0.82103	0.60967
C9J8Z2;H7C4F1;C9J975;E9PAL8;E7ESL9;Q9UPQ3;Q96P47;E7EUN2	Arf-GAP with GTPase, ANK repeat and PH domain-containing protein 1;Arf-GAP with GTPase, ANK repeat and PH domain-containing protein 3	AGAP1;AGAP3	NA	NA
P52594;B8ZZY2	Arf-GAP domain and FG repeat-containing protein 1	AGFG1	12.427	4.6811
E9PG39;E9PC15;Q53H12	Acylglycerol kinase, mitochondrial	AGK	0.92594	0.74297
P35573	Glycogen debranching enzyme;4-alpha-glucanotransferase;Amylo-alpha-1,6-glucosidase	AGL	0.87781	0.89429
Q9NRZ7;C9JL26	1-acyl-sn-glycerol-3-phosphate acyltransferase gamma	AGPAT3	0.49041	0.65742
Q9NUQ2;H0YC22	1-acyl-sn-glycerol-3-phosphate acyltransferase epsilon	AGPAT5	0.98631	1.3057
O00116;B8ZZ81	Alkyldihydroxyacetonephosphate synthase, peroxisomal	AGPS	1.2193	1.0168
Q8IUZ5;D6RCB8;D6RAR0;H7BYK2	5-phosphohydroxy-L-lysine phospho-lyase	AGXT2L2	0.72592	0.76776
P23526	Adenosylhomocysteinase	AHCY	0.81876	0.90331
O43865;D7UEQ7;H0Y8B3;F8W7N8;Q96HN2	Putative adenosylhomocysteinase 2;Adenosylhomocysteinase;Putative adenosylhomocysteinase 3	AHCYL1;AHCYL2	1.5758	1.2363
Q5TGY3	AT-hook DNA-binding motif-containing protein 1	AHDC1	0.75364	1.5532
Q09666	Neuroblast differentiation-associated protein AHNAK	AHNAK	1.1942	1.0393
Q8IVF2	Protein AHNAK2	AHNAK2	1.6092	0.98409
O95433;B4DUR9;G3V438;H0YJG7;H0YJU2;H0YJ63;G3V3W9;H0YJG6	Activator of 90 kDa heat shock protein ATPase homolog 1	AHSA1	0.75559	0.85405
F5H715;Q96BJ3	Axin interactor, dorsalization-associated protein	AIDA	NA	NA
Q9BQI0;F5GYC9;A6PVM9;Q5JUP3	Allograft inflammatory factor 1-like	AIF1L	0.63533	1.3482
O95831;E9PMA0	Apoptosis-inducing factor 1, mitochondrial	AIFM1	1.0605	1.0813
Q12904;D6R937	Aminoacyl tRNA synthase complex-interacting multifunctional protein 1;Endothelial monocyte-activating polypeptide 2	AIMP1	0.97116	1.0327
A8MU58;F8W950;Q13155	Aminoacyl tRNA synthase complex-interacting multifunctional protein 2	AIMP2	1.0236	1.3445
P00568;Q5T9B7;H0Y4J6;H0YID2	Adenylate kinase isoenzyme 1	AK1	0.91236	0.96567
F8W1A4;P54819;F8VZG5;F8VY04;G3V213;F8VPP1	Adenylate kinase 2, mitochondrial	AK2	1.1007	1.066
Q9UIJ7	GTP:AMP phosphotransferase AK3, mitochondrial	AK3	0.98863	0.88269
P27144;D3DQ64	GTP:AMP phosphotransferase AK4, mitochondrial	AK4	1.6375	1.0505
Q9Y6K8;E9PIS7	Adenylate kinase isoenzyme 5	AK5	NA	NA
Q02952	A-kinase anchor protein 12	AKAP12	1.4118	0.85897
Q12802;A8MYJ1;H0YMW2	A-kinase anchor protein 13	AKAP13	0.95163	0.6678
C9JVY5;Q9Y2D5	A-kinase anchor protein 2	AKAP2	1.4498	1.8361
G3V3H7;Q13023	A-kinase anchor protein 6	AKAP6	NA	NA
O43823	A-kinase anchor protein 8	AKAP8	1.5828	0.84551
Q9ULX6	A-kinase anchor protein 8-like	AKAP8L	1.073	1.1276
Q99996	A-kinase anchor protein 9	AKAP9	0.78093	0.87922
P14550;Q5T621	Alcohol dehydrogenase [NADP(+)]	AKR1A1	1.1658	1.005
P15121;E9PCX2;E9PEF9	Aldose reductase	AKR1B1	1.293	1.088
Q04828;A6NHU4;H0Y804	Aldo-keto reductase family 1 member C1	AKR1C1	1.9637	1.0699
P52895;B4DK69	Aldo-keto reductase family 1 member C2	AKR1C2	0.88077	1.0111
P42330;B4DL37;P17516;H7C4R4	Aldo-keto reductase family 1 member C3	AKR1C3	1.3439	1.1235
P51857	3-oxo-5-beta-steroid 4-dehydrogenase	AKR1D1	1.4139	1.2665
O43488;H3BLU7;Q8NHP1;H7C5H7	Aflatoxin B1 aldehyde reductase member 2	AKR7A2	1.1106	1.0226
B7Z5R1;P31749;G3V3X1;G3V2I6	RAC-alpha serine/threonine-protein kinase	AKT1	1.059	0.74495
M0R0P9;P31751;J3QKW1;Q0VAN0;J3KTC6	RAC-beta serine/threonine-protein kinase	AKT2	0.56389	0.9619
B7Z3I9;P13716	Delta-aminolevulinic acid dehydratase	ALAD	1.2409	1.1226
F5GXJ9;Q13740	CD166 antigen	ALCAM	1.9481	1.1223
Q8IZ83;F8WBH3;F5H4B6	Aldehyde dehydrogenase family 16 member A1	ALDH16A1	0.58836	1.2192
P54886	Delta-1-pyrroline-5-carboxylate synthase;Glutamate 5-kinase;Gamma-glutamyl phosphate reductase	ALDH18A1	1.1865	1.0714
P00352;Q5SYQ7;Q5SYQ9;Q5SYQ8;H0Y2X5	Retinal dehydrogenase 1	ALDH1A1	1.1533	1.03
P30837;P47895;H0YKF9	Aldehyde dehydrogenase X, mitochondrial	ALDH1B1	0.9545	0.97391
Q3SY69;H0YHN9	Mitochondrial 10-formyltetrahydrofolate dehydrogenase	ALDH1L2	0.99638	1.136
P05091;F8VP50;F8W0A9	Aldehyde dehydrogenase, mitochondrial	ALDH2	0.96721	0.78794
C9JMC5;E9PNN6;P30838;I3L3I9;A8MYB8;C9JKT2;I3L4E5;I3L1H6;I3L3W9;E9PJV0;P48448;P43353	Aldehyde dehydrogenase, dimeric NADP-preferring	ALDH3A1	2.0821	1.1126
J3QRD1;P51648;J3KTD9;I3L2W1;J3QS00;I3L1M4	Fatty aldehyde dehydrogenase	ALDH3A2	1.7557	1.043
P30038;D2D4A3	Delta-1-pyrroline-5-carboxylate dehydrogenase, mitochondrial	ALDH4A1	1.0732	1.0223
J3KNU8;Q02252	Methylmalonate-semialdehyde dehydrogenase [acylating], mitochondrial	ALDH6A1	NA	NA
P49419;F8VS02;H0YHM6;F8VVF2	Alpha-aminoadipic semialdehyde dehydrogenase	ALDH7A1	0.9834	0.97331
P49189;B4DXY7	4-trimethylaminobutyraldehyde dehydrogenase	ALDH9A1	0.9499	1.0025
P04075;H3BQN4;J3KPS3;H3BPS8;H3BU78;H3BUH7;H3BR04;H3BMQ8;H3BR68;Q5T7D5;P05062	Fructose-bisphosphate aldolase A;Fructose-bisphosphate aldolase	ALDOA	1.1124	1.1323
P09972;A8MVZ9;C9J8F3;J3KSV6;J3QKP5;J3QKK1;K7EKH5	Fructose-bisphosphate aldolase C;Fructose-bisphosphate aldolase	ALDOC	1.366	1.4772
Q2TAA5	GDP-Man:Man(3)GlcNAc(2)-PP-Dol alpha-1,2-mannosyltransferase	ALG11	0.32198	0.32949
Q9H553	Alpha-1,3/1,6-mannosyltransferase ALG2	ALG2	6.8716	0.69783
B4DR67;Q9Y673	Dolichyl-phosphate beta-glucosyltransferase	ALG5	NA	NA
I3L1D5;O15296	Arachidonate 15-lipoxygenase B	ALOX15B	NA	NA
Q96L96	Alpha-protein kinase 3	ALPK3	0.69383	1.0115
P05186;B1ANL0;REV__Q86WI3	Alkaline phosphatase, tissue-nonspecific isozyme	ALPL	1.8399	1.1542
Q86V81;E9PB61	THO complex subunit 4	ALYREF	0.95829	1.0252
H0Y360;Q01433;E9PIJ1;E9PJF6;H0YCL9;H0YF16	AMP deaminase 2	AMPD2	1.1245	1.0702
I6L894;Q01484;D6RHE1;E9PHW9;B7Z651;E9PCH6;H0Y931;H0Y8Y2;D6RIY9;D6R9U4	Ankyrin-2	ANK2	1.0519	1.0719
Q12955;H0YA66;H0YAH5;H0Y3A4	Ankyrin-3	ANK3	1.1863	0.9233
Q9P2R3;I3L1Z9	Ankyrin repeat and FYVE domain-containing protein 1	ANKFY1	0.91775	0.86019
E9PDP5;Q8IWZ3;D6RHC4;H7C2F5;H3BLS9;H0YLQ3;H0YM23;E7EUV3;O75179	Ankyrin repeat and KH domain-containing protein 1;Ankyrin repeat domain-containing protein 17	ANKHD1;ANKRD17	NA	NA
Q15327	Ankyrin repeat domain-containing protein 1	ANKRD1	0.71714	1.0731
H0YIN8;Q8IZ07;F8VZZ3;F8VXL4;B3KMT9;Q6ZTN6	Ankyrin repeat domain-containing protein 13A;Ankyrin repeat domain-containing protein 13D	ANKRD13A;ANKRD13D	0.72314	0.84775
Q5T457;Q9GZV1	Ankyrin repeat domain-containing protein 2	ANKRD2	0.55037	1.4613
H7C209;H7BXV4;J3KN93;Q8N8A2	Serine/threonine-protein phosphatase 6 regulatory ankyrin repeat subunit B	ANKRD44	0.64772	0.93932
Q92625	Ankyrin repeat and SAM domain-containing protein 1A	ANKS1A	1.3547	2.1653
Q9NW15;H7C3N6;C9IZD0;C9JA49;C9IYD3;C9JQC9;C9JPY2;C9JH90;C9J670	Anoctamin-10;Anoctamin	ANO10	1.2299	1.8044
H0YN26;P39687;O43423;H7BZ09;O95626	Acidic leucine-rich nuclear phosphoprotein 32 family member A	ANP32A	1.0846	0.90944
Q92688;Q5T6W8	Acidic leucine-rich nuclear phosphoprotein 32 family member B	ANP32B	0.80537	0.69701
Q9BTT0;Q5TB19;E9PLC4;E9PPH5	Acidic leucine-rich nuclear phosphoprotein 32 family member E	ANP32E	1.4159	1.0903
P15144;H0YLZ8;H0YMC1	Aminopeptidase N	ANPEP	1.0216	1.0543
Q9H6X2;H0YC24	Anthrax toxin receptor 1	ANTXR1	1.272	1.1784
P58335;J3KPY9	Anthrax toxin receptor 2	ANTXR2	0.94413	1.0611
P04083;Q5T3N1;Q5T3N0	Annexin A1	ANXA1	1.2492	1.1002
B4DVE7;P50995;H0Y6E1;E5RIN3;P27216	Annexin;Annexin A11	ANXA11	1.1835	1.0435
P07355;H0YN42;H0YMD0;H0YMU9;A6NMY6;H0YM50;H0YKS4;H0YN28;H0YL33;H0YMM1;H0YNP5;H0YKZ7;H0YLV6;H0YMT9;H0YKX9;H0YMW4;H0YKL9;H0YNA0;H0YKV8;H0YN52;H0YMD9;H0YNB8;H0YKN4;H0YLE2	Annexin A2;Annexin;Putative annexin A2-like protein	ANXA2;ANXA2P2	1.2816	1.0357
Q6P452;P09525;B4DDF9	Annexin;Annexin A4	ANXA4	1.6547	1.3287
P08758;E9PHT9;D6RBL5;D6RBE9;D6RCN3	Annexin A5;Annexin	ANXA5	1.2182	1.0084
A6NN80;P08133;E5RK69;E7EMC6;E5RJF5;E5RK63;E5RFF0;E5RI05;E5RIU8;E5RJR0;H0YC77	Annexin;Annexin A6	ANXA6	0.98919	1.0643
B4DT77;P20073	Annexin;Annexin A7	ANXA7	1.1329	1.0054
Q10567;C9J1E7;H7C034	AP-1 complex subunit beta-1	AP1B1	0.7394	0.82854
O43747;J3KQU9;B3KXW5;H3BN71;B4DGE1;H3BR36;H3BUN9;H3BNR4;B3KNW1	AP-1 complex subunit gamma-1	AP1G1	0.83821	1.012
H0YJ47;O75843	AP-1 complex subunit gamma-like 2	AP1G2	NA	NA
Q9BXS5;B4DDG7;E7ENJ6;K7EJL1;K7EPJ8;K7ENA7;K7ER75;K7EQX3;Q9Y6Q5;K7EK69;K7EQ90;K7ERH5;K7EL08;K7EPR4;K7EJJ1	AP-1 complex subunit mu-1	AP1M1	0.90823	1.0325
O95782	AP-2 complex subunit alpha-1	AP2A1	1.1189	1.0077
O94973;E9PR62;M0R2D9;E9PQP4;E9PNC4;H0YEG0;H0YDE9	AP-2 complex subunit alpha-2	AP2A2	1.0041	1.0424
K7EJT8;P63010;Q7Z451;K7EN71;K7ERB2;K7EJX1;K7ERE4;K7EKZ5;K7EJ01	AP-2 complex subunit beta	AP2B1	0.97836	0.99876
Q96CW1;E9PFW3;C9JJ47;C9JTK4;C9JGT8;C9JJD3;C9JPV8;H7C4C3	AP-2 complex subunit mu	AP2M1	1.1476	0.97878
P53680;M0R0N4;M0QYZ2;M0R1S0;M0QZ21	AP-2 complex subunit sigma	AP2S1	1.0668	0.90195
E5RJ68;O00203;B7ZKR7;Q13367;B7ZKS0	AP-3 complex subunit beta-1	AP3B1	1.0675	1.0423
O14617;G5E988;E7EMM2;K7ERW8;K7ELX8	AP-3 complex subunit delta-1	AP3D1	0.96301	0.96974
Q9Y2T2	AP-3 complex subunit mu-1	AP3M1	0.81795	1.0381
Q92572	AP-3 complex subunit sigma-1	AP3S1	0.98573	0.833
Q9UPM8;H0YK94;H0YK95;H0YL95	AP-4 complex subunit epsilon-1	AP4E1	1.5425	0.9847
C9JLV4;O14727	Apoptotic protease-activating factor 1	APAF1	0.7228	0.78048
P13798;C9JIF9;H7C393;C9JLK2;H7C1U0;F8WEH5	Acylamino-acid-releasing enzyme	APEH	1.057	1.0132
G3V3M6;P27695;G3V3C7;G3V5Q1;G3V5M0;G3V359;G3V5D9;H7C4A8;G3V3Y6	DNA-(apurinic or apyrimidinic site) lyase;DNA-(apurinic or apyrimidinic site) lyase, mitochondrial	APEX1	0.83547	1.0003
G3V1C3;B4E283;Q9BZZ5;H0YER7;E9PQK6	Apoptosis inhibitor 5	API5	0.92096	0.75879
Q9HDC9;H0Y512	Adipocyte plasma membrane-associated protein	APMAP	1.2321	1.4415
Q8NCW5;Q5T3I4;Q5T3I3	NAD(P)H-hydrate epimerase	APOA1BP	1.3329	1.1546
Q9Y235	Probable C->U-editing enzyme APOBEC-2	APOBEC2	0.9712	0.76421
Q9NRW3	DNA dC->dU-editing enzyme APOBEC-3C	APOBEC3C	1.3	0.97997
G3V1B6;H7C1U8;C9J574;Q9BUR5	Apolipoprotein O	APOO	0.81553	0.80664
Q6UXV4	Apolipoprotein O-like	APOOL	0.87159	0.89088
E9PG40;P05067;H7C0V9;E9PEV0;H7C2L2;H7C104	Amyloid beta A4 protein;N-APP;Soluble APP-alpha;Soluble APP-beta;C99;Beta-amyloid protein 42;Beta-amyloid protein 40;C83;P3(42);P3(40);C80;Gamma-secretase C-terminal fragment 59;Gamma-secretase C-terminal fragment 57;Gamma-secretase C-terminal fragment 50;C31	APP	2.023	1.2723
Q9UKG1	DCC-interacting protein 13-alpha	APPL1	NA	NA
Q8NEU8	DCC-interacting protein 13-beta	APPL2	NA	NA
P07741;H3BQF1;H3BQZ9;H3BQB1;H3BSW3	Adenine phosphoribosyltransferase	APRT	1.0513	0.79591
P48444;B0YIW6;E9PK34	Coatomer subunit delta	ARCN1	0.82213	0.97027
P84077;P61204;F5H423;B7ZB63;F5H0C7;F5H1V1;F5H6T5;F8WCJ5;F8WDB3;H0YGG7	ADP-ribosylation factor 1;ADP-ribosylation factor 3	ARF1;ARF3	0.79284	1.0078
P18085;C9JPM4;C9JAK5	ADP-ribosylation factor 4	ARF4	1.0415	1.1915
C9J1Z8;P84085	ADP-ribosylation factor 5	ARF5	1.2306	0.82068
P62330	ADP-ribosylation factor 6	ARF6	0.94301	1.0151
E5RHH7;E5RHT6;F8W1U7;B7Z8H8;F8VWH9;E7EV62;Q8N6T3	ADP-ribosylation factor GTPase-activating protein 1	ARFGAP1	NA	NA
H0YDN9;B7Z9M7;E9PQP3;G5E9L0;B4DX29;Q8N6H7;E9PIY6	ADP-ribosylation factor GTPase-activating protein 2	ARFGAP2	1.1852	1.1138
Q9Y6D5	Brefeldin A-inhibited guanine nucleotide-exchange protein 2	ARFGEF2	0.60459	0.79532
Q07960;H0YE29;E9PNR6	Rho GTPase-activating protein 1	ARHGAP1	1.2284	1.0528
Q8IWW6	Rho GTPase-activating protein 12	ARHGAP12	0.72044	0.65859
C9IZD3;Q68EM7	Rho GTPase-activating protein 17	ARHGAP17	1.1269	0.74103
B7Z8H7;H7BYE6;B4DN07;O43182	Rho GTPase-activating protein 6	ARHGAP6	0.75862	0.94375
P52565;J3KTF8;J3QQX2;J3KRE2;J3KRY1;J3KS60	Rho GDP-dissociation inhibitor 1	ARHGDIA	1.1393	1.0187
Q92888;M0QZR4	Rho guanine nucleotide exchange factor 1	ARHGEF1	1.214	1.012
Q96PE2	Rho guanine nucleotide exchange factor 17	ARHGEF17	NA	NA
Q92974;Q5VY93	Rho guanine nucleotide exchange factor 2	ARHGEF2	1.1229	1.0099
B7Z3C7;Q15052	Rho guanine nucleotide exchange factor 6	ARHGEF6	0.71344	0.81929
B1ALK7;B7Z6G2;Q14155;E7EUY6;E9PDQ5;C9JAD7;C9JDI6;B1ANY6;E7ENL8;E7EU80;B7Z6D9	Rho guanine nucleotide exchange factor 7	ARHGEF7	0.88775	0.82681
Q9Y4X5;H3BSK4;H3BNB9	E3 ubiquitin-protein ligase ARIH1	ARIH1	1.1796	1.1042
C9JCL4;F8WCS4;C9JBC5;C9JZ71;O95376	E3 ubiquitin-protein ligase ARIH2	ARIH2	NA	NA
B4DWW1;P40616;F8VYN9;F8VP99;F8VP63;B4DZG7	ADP-ribosylation factor-like protein 1	ARL1	1.0112	1.2139
P36404	ADP-ribosylation factor-like protein 2	ARL2	0.6829	0.79557
Q9Y2Y0;H3BM52	ADP-ribosylation factor-like protein 2-binding protein	ARL2BP	0.86213	0.78597
P36405	ADP-ribosylation factor-like protein 3	ARL3	0.88073	0.82648
O75915;F8WF90;C9JQU6;F8WF33	PRA1 family protein 3	ARL6IP5	1.377	1.1697
Q96BM9	ADP-ribosylation factor-like protein 8A	ARL8A	1.0909	1.0712
Q9NVJ2;B4DI85	ADP-ribosylation factor-like protein 8B	ARL8B	0.9348	0.92155
H7BXQ8;C9J5N7;Q8N2F6	Armadillo repeat-containing protein 10	ARMC10	NA	NA
B7Z637;A8MTG8;Q8IUR7;G5E9V7;G5E9V6;H7C4J4;H7C5B7;C9J8P8;C9JAA7;C9JBY2;C9J2I1	Armadillo repeat-containing protein 8	ARMC8	0.74313	1.4462
Q9P291	Armadillo repeat-containing X-linked protein 1	ARMCX1	0.87256	1.0851
Q7L311	Armadillo repeat-containing X-linked protein 2	ARMCX2	0.68101	1.0119
Q9UH62;H3BV87	Armadillo repeat-containing X-linked protein 3	ARMCX3	0.80108	0.93826
Q92747;E9PF58;B4DLQ7	Actin-related protein 2/3 complex subunit 1A	ARPC1A	1.0489	1.0597
O15143;C9JTT6;C9JBJ7;C9K057;C9J4Z7;C9JEY1;C9JQM8;C9JFG9;C9J6C8	Actin-related protein 2/3 complex subunit 1B	ARPC1B	1.4004	0.98035
O15144;C9JTV5;G5E9J0;G5E9S7;H7C3F9	Actin-related protein 2/3 complex subunit 2	ARPC2	1.1707	0.9912
O15145;F8VR50;C9JZD1	Actin-related protein 2/3 complex subunit 3	ARPC3	1.2457	1.1663
P59998;F8WCF6;R4GN08;H7C0A3;F8WDD7	Actin-related protein 2/3 complex subunit 4	ARPC4;ARPC4-TTLL3	1.1182	0.99778
O15511;B1ALC0	Actin-related protein 2/3 complex subunit 5	ARPC5	1.4014	1.0653
Q9BPX5	Actin-related protein 2/3 complex subunit 5-like protein	ARPC5L	1.0907	1.0753
H3BQ52;H3BTD3;P56211;O43768;H3BMD8;A6NMQ3;C9JUF4;Q5T5H1	cAMP-regulated phosphoprotein 19;Alpha-endosulfine	ARPP19;ENSA	1.3142	1.0379
H7C0P9;H7C1B6;H7C2X8;Q9UBL0	cAMP-regulated phosphoprotein 21	ARPP21	0.60727	1.0937
P15289	Arylsulfatase A;Arylsulfatase A component B;Arylsulfatase A component C	ARSA	1.1262	1.4444
P15848	Arylsulfatase B	ARSB	0.97511	0.81831
E7EMM4;Q13510;E7ERV9	Acid ceramidase;Acid ceramidase subunit alpha;Acid ceramidase subunit beta	ASAH1	0.8763	0.95775
O43150	Arf-GAP with SH3 domain, ANK repeat and PH domain-containing protein 2	ASAP2	1.0156	1.8984
Q8N3C0	Activating signal cointegrator 1 complex subunit 3	ASCC3	0.94696	1.0163
P04424	Argininosuccinate lyase	ASL	2.9943	0.86589
O95671;E7ER97	N-acetylserotonin O-methyltransferase-like protein	ASMTL	0.90604	0.8981
O43681	ATPase ASNA1	ASNA1	1.2064	1.1363
P08243;F8WEJ5;C9J057;C9JM09;C9JT45;C9JLN6	Asparagine synthetase [glutamine-hydrolyzing]	ASNS	0.97006	0.92567
Q12797;E5RHK2	Aspartyl/asparaginyl beta-hydroxylase	ASPH	1.4473	1.2906
P00966;Q5T6L5;Q5T6L6;Q5T6L7	Argininosuccinate synthase	ASS1	1.2564	1.173
B4E2J1;Q8NBU5	ATPase family AAA domain-containing protein 1	ATAD1	0.56372	0.68887
H0Y2W2		ATAD3A	0.96547	0.90745
O94817;C1IDX9	Ubiquitin-like protein ATG12	ATG12	0.87547	1.0568
C9JAY7;C9JK97;C9J1B2;Q676U5;E7EVC7	Autophagy-related protein 16-1	ATG16L1	NA	NA
Q9NT62;F8WDI0	Ubiquitin-like-conjugating enzyme ATG3	ATG3	1.3188	1.1135
C9JIK8;Q9Y4P1;F2Z2K8;C9JQ72;H0Y2Y0;H7C2A6;F8WD71;F5H7P2	Cysteine protease ATG4B	ATG4B	1.1224	1.3407
O95352;C9JFF4;C9J415;C9JGL2;F8WDY9;H7C369;C9JNU2;C9JKA3;H7C2R3;H7BZ92;H7C059;C9JE55;H7C2J8	Ubiquitin-like modifier-activating enzyme ATG7	ATG7	1.3388	1.1015
Q7Z3C6;C9JD65;H7C1G6	Autophagy-related protein 9A	ATG9A	1.5049	1.1051
P31939;E9PBU3;F5GWY2;H7C1S2;H7C084;C9JLK0;F8WEF0;H7BZU3	Bifunctional purine biosynthesis protein PURH;Phosphoribosylaminoimidazolecarboxamide formyltransferase;IMP cyclohydrolase	ATIC	0.92101	1.0094
Q8WXF7;F8WD04	Atlastin-1	ATL1	NA	NA
B7Z7X8;Q8NHH9;C9JQQ5;C9JC25;H7C3A2;B5MCN0	Atlastin-2	ATL2	1.7338	1.0842
F5H6I7;Q6DD88;C9JUU1;F5GWF8	Atlastin-3	ATL3	1.3389	1.0614
H0YCK8;E9PIN0;Q13315	Serine-protein kinase ATM	ATM	NA	NA
E5RGN3;O00244;E5RIM7	Copper transport protein ATOX1	ATOX1	0.94513	0.87638
Q9HD20;H7C3H2	Probable cation-transporting ATPase 13A1	ATP13A1	0.92966	1.0442
P05023;M0R116;P13637;Q13733;P20648;Q5TC01;P54707;Q5TC02;M0QXF2;E9PRA5	Sodium/potassium-transporting ATPase subunit alpha-1	ATP1A1	1.15	1.0672
P50993;B1AKY9;H0Y7C1	Sodium/potassium-transporting ATPase subunit alpha-2	ATP1A2	1.2866	0.95287
P54709;C9JXZ1;C9JA36;B7Z1N7;H7C547;F8WBY4	Sodium/potassium-transporting ATPase subunit beta-3	ATP1B3	1.0156	1.0059
B7ZKW0;Q9UN42	Protein ATP1B4	ATP1B4	0.68226	1.2621
O14983;B3KY17;Q93084;H3BVB2;H3BUT9	Sarcoplasmic/endoplasmic reticulum calcium ATPase 1	ATP2A1	1.746	1.468
P16615;H7C5W9;F8VSH0	Sarcoplasmic/endoplasmic reticulum calcium ATPase 2	ATP2A2	0.82642	1.1685
P20020;E7ERY9;H0Y7S3;Q01814;H0YHH6;F8W1V5;H0YDG5;H7BZS8;H7BY13	Plasma membrane calcium-transporting ATPase 1	ATP2B1	1.3658	1.0723
Q16720	Plasma membrane calcium-transporting ATPase 3	ATP2B3	1.4339	1.023
P23634	Plasma membrane calcium-transporting ATPase 4	ATP2B4	NA	NA
P25705;K7ENP3;K7EK77;K7ERX7;K7EJP1;K7ENJ4;K7EQH4;K7ESA0	ATP synthase subunit alpha, mitochondrial;ATP synthase subunit alpha	ATP5A1	1.0235	1.0459
P06576;F8VPV9;H0YH81;F8W079;F8W0P7;H0YI37;F8VQY0	ATP synthase subunit beta, mitochondrial;ATP synthase subunit beta	ATP5B	0.97595	1.0001
B4DL14;P36542	ATP synthase subunit gamma;ATP synthase subunit gamma, mitochondrial	ATP5C1	0.96208	1.0666
P30049	ATP synthase subunit delta, mitochondrial	ATP5D	0.83895	0.95694
Q5VTU8;P56381	ATP synthase subunit epsilon-like protein, mitochondrial;ATP synthase subunit epsilon, mitochondrial	ATP5EP2;ATP5E	NA	NA
P24539;Q5QNZ2	ATP synthase subunit b, mitochondrial	ATP5F1	0.892	0.87945
O75947;F5H608	ATP synthase subunit d, mitochondrial	ATP5H	1.1094	1.0445
P56385	ATP synthase subunit e, mitochondrial	ATP5I	0.89591	1.0067
P18859;A8MUH2	ATP synthase-coupling factor 6, mitochondrial	ATP5J	1.4572	1.0508
O75964;E9PN17	ATP synthase subunit g, mitochondrial	ATP5L	0.93326	1.0707
P48047;H7C0C1;H7C086;H7C068	ATP synthase subunit O, mitochondrial	ATP5O	0.90419	0.97713
Q15904;A6QRJ1;H7C2Y8;H7C0T7;F2Z3L8;A6NLC6	V-type proton ATPase subunit S1	ATP6AP1	1.5872	2.2956
Q93050;F5H569;B7Z641;B7Z2A9;K7EM24;K7EPG4;F5H1T6;K7EN36;K7EQW2;K7ELZ6	V-type proton ATPase 116 kDa subunit a isoform 1	ATP6V0A1	1.0255	0.99078
Q9Y487;F5H847;F5GX48	V-type proton ATPase 116 kDa subunit a isoform 2	ATP6V0A2	22.944	1.416
P27449	V-type proton ATPase 16 kDa proteolipid subunit	ATP6V0C	1.0922	0.99373
P61421;F5GYQ1;R4GN72;J3QL14;H3BQJ1;H3BQB4;H3BSG7	V-type proton ATPase subunit d 1	ATP6V0D1	1.0772	0.93604
Q8N8Y2	V-type proton ATPase subunit d 2	ATP6V0D2	1.0743	1.0639
B7Z1R5;P38606;C9JA17;C9JVW8	V-type proton ATPase catalytic subunit A	ATP6V1A	1.1855	1.0233
P21281;H0YC04;C9JL73;P15313;E5RGH6	V-type proton ATPase subunit B, brain isoform	ATP6V1B2	0.94863	0.89912
P21283;E7EV59	V-type proton ATPase subunit C 1	ATP6V1C1	1.0183	0.94388
G3V2S6;Q9Y5K8;H0YJ55;H0YJS0;G3V559;G3V5S7;G3V3T8;G3V2V6;H0YJH8	V-type proton ATPase subunit D	ATP6V1D	1.0557	0.94428
P36543;Q96A05;C9J8H1	V-type proton ATPase subunit E 1;V-type proton ATPase subunit E 2	ATP6V1E1;ATP6V1E2	1.2255	0.97601
O75348;F2Z307;O95670;C9JRT2	V-type proton ATPase subunit G 1	ATP6V1G1	1.0319	1.3716
G3V126;Q9UI12	V-type proton ATPase subunit H	ATP6V1H	1.1878	0.87466
Q9UII2	ATPase inhibitor, mitochondrial	ATPIF1	NA	NA
O75882	Attractin	ATRN	NA	0.8851
Q9UBB4;B1AHE3;B1AHE4;H0Y7N2	Ataxin-10	ATXN10	0.96424	0.99359
H3BSK9;H3BUF6;Q8WWM7;H3BSQ5;H3BUE3	Ataxin-2-like protein	ATXN2L	0.62371	0.98352
Q96GX2	Putative ataxin-7-like protein 3B	ATXN7L3B	1.4897	1.3972
Q9Y679	Ancient ubiquitous protein 1	AUP1	0.40335	0.58
Q8N6Z3;H7C0I1;B8ZZW5;Q8NBF6	Late secretory pathway protein AVL9 homolog	AVL9	NA	NA
H0YLF3;P61769;F5H6I0	Beta-2-microglobulin;Beta-2-microglobulin form pI 5.3	B2M	1.2832	1.2775
Q99933;J3QTA2	BAG family molecular chaperone regulator 1	BAG1	1.6268	1.0055
O95816;B4DXE2;A2A296	BAG family molecular chaperone regulator 2	BAG2	1.1252	1.1823
O95817;C9JFK9	BAG family molecular chaperone regulator 3	BAG3	0.94712	1.1081
Q9UL15	BAG family molecular chaperone regulator 5	BAG5	0.57529	0.76726
B0UX83;P46379;F6S6P2;F6UR09;F6U1F2;F6XTU0;F6RG75;F6WML8;F6VEM6;F6X9W3;F6U341;H0Y4L1;F6TC96;H0Y710	Large proline-rich protein BAG6	BAG6	0.77262	0.84592
O75531;E9PJJ8	Barrier-to-autointegration factor	BANF1	0.97095	0.8823
P80723	Brain acid soluble protein 1	BASP1	NA	NA
Q07812	Apoptosis regulator BAX	BAX	0.77034	0.94846
P50895;K7ENU8;K7ERB7	Basal cell adhesion molecule	BCAM	1.1668	1.1327
C9JTE9;Q9UHQ4;H7C5E2;C9JGJ9;B7Z2L0;A6NME1;H0Y7N8;F8WB99;C9IYK6	B-cell receptor-associated protein 29	BCAP29	1.0745	1.3494
P51572;C9JSP1;C9JQ75;C9J0M4;C9JMD7;C9JM14	B-cell receptor-associated protein 31	BCAP31	1.2877	1.1727
H7C1E7;B4DFL4;H0Y542;G3XAF7;O75363	Breast carcinoma-amplified sequence 1	BCAS1	0.3551	1.0721
O75934	Pre-mRNA-splicing factor SPF27	BCAS2	0.80921	0.69199
K7ESE9;Q9H6U6	Breast carcinoma-amplified sequence 3	BCAS3	NA	NA
P54687;F5H2F2	Branched-chain-amino-acid aminotransferase, cytosolic	BCAT1	0.96804	0.9938
F5GXU9;P12694;F5H5P2	2-oxoisovalerate dehydrogenase subunit alpha, mitochondrial	BCKDHA	1.1957	1.3932
Q5T2J3;P21953	2-oxoisovalerate dehydrogenase subunit beta, mitochondrial	BCKDHB	0.94741	0.88523
H3BTL2;H3BS02;Q96G95;A8MY43;O14874	[3-methyl-2-oxobutanoate dehydrogenase [lipoamide]] kinase, mitochondrial	BCKDK	NA	NA
Q9BXK5;B7Z238;E9PDD6;F2Z2C3;Q8IZP5	Bcl-2-like protein 13	BCL2L13	1.1005	1.1237
Q9Y276;H7BZF6;C9J1S9;H7C492	Mitochondrial chaperone BCS1	BCS1L	NA	NA
Q9BUT1;D6R9P2;D6R9U8;D6RIR6;D6RBF6;D6RFG2	3-hydroxybutyrate dehydrogenase type 2	BDH2;SLC9B2	0.9445	0.93016
Q96EA0;C9JTT8;O15155;Q68DU7;H7C1N3	BET1 homolog	BET1;DKFZp781C0425	0.88784	1.3167
Q8TD16;Q6PML9	Protein bicaudal D homolog 2	BICD2	0.97814	0.94965
P55957	BH3-interacting domain death agonist;BH3-interacting domain death agonist p15;BH3-interacting domain death agonist p13;BH3-interacting domain death agonist p11	BID	0.86539	0.73733
O00499;F5H0W4;Q9UBW5;F5H533;P49418	Myc box-dependent-interacting protein 1	BIN1	1.0087	1.0139
Q9NR09	Baculoviral IAP repeat-containing protein 6	BIRC6	0.18097	1.0772
H0YNU5;P54132	Bloom syndrome protein	BLM	1.0994	0.88274
K7ESE8;J3KSD8;E7EMN3;Q13867;K7ES02	Bleomycin hydrolase	BLMH	0.85513	1.0561
G8JLQ3;P78537	Biogenesis of lysosome-related organelles complex 1 subunit 1	BLOC1S1	0.63157	0.78351
P53004;C9J1E1	Biliverdin reductase A	BLVRA	0.95669	0.92789
Q14692	Ribosome biogenesis protein BMS1 homolog	BMS1	NA	1.0618
Q12981	Vesicle transport protein SEC20	BNIP1	0.82775	1.0565
Q9H3K6;H3BV85;H3BTW0;H3BVE0	BolA-like protein 2	BOLA2	0.74594	1.1357
P07738	Bisphosphoglycerate mutase	BPGM	0.061013	0.35981
Q49AI2;B4DML3;Q86WA6	Valacyclovir hydrolase	BPHL	2.196	0.77937
B4DUS9;O95861;F8W1J0;B4DPS5;A6NF51;F8VZG4;F8VVW8;F8VRY7	3(2),5-bisphosphate nucleotidase 1	BPNT1	1.0141	0.95202
F8W733;Q9NXR7;C9J2G0	BRCA1-A complex subunit BRE	BRE	0.85373	0.77743
Q8TDN6	Ribosome biogenesis protein BRX1 homolog	BRIX1	1.0779	0.89437
P35613;R4GN83;R4GMX5;I3L192	Basigin	BSG	0.97189	1.3164
H0Y9Q9;H0Y8G4;H0Y984;Q10588;A6NC48	ADP-ribosyl cyclase 2	BST1	NA	NA
H0Y9Y1;D6RDG3;P20290	Transcription factor BTF3	BTF3	0.7305	0.93953
E9PL10;Q96K17	Transcription factor BTF3 homolog 4	BTF3L4	1.0419	0.93671
Q7KYR7	Butyrophilin subfamily 2 member A1	BTN2A1	NA	NA
B4DDM6;J3QT28;O43684	Mitotic checkpoint protein BUB3	BUB3	0.49346	0.82193
Q7L1Q6;C9IZ80;C9JFN4;H0Y503;C9J188;C9JWF5	Basic leucine zipper and W2 domain-containing protein 1	BZW1	0.97904	1.0121
B5MCE7;B5MCH7;E7ETZ4;Q9Y6E2;Q75MG1	Basic leucine zipper and W2 domain-containing protein 2	BZW2	0.87065	0.95858
Q9H7M9	Platelet receptor Gi24	C10orf54	1.2025	0.9275
Q5T2E6	UPF0668 protein C10orf76	C10orf76	NA	NA
Q9H3H3	UPF0696 protein C11orf68	C11orf68	NA	NA
F8VR84;Q9HB07;F8VQQ3	UPF0160 protein MYG1, mitochondrial	C12orf10	1.1285	1.0923
Q8WUH6	UPF0444 transmembrane protein C12orf23	C12orf23	0.87146	0.89464
Q99622;F5GXW5	Protein C10	C12orf57	0.29716	0.78984
Q9BXV9	Uncharacterized protein C14orf142	C14orf142	1.0201	1.1389
Q9Y224;G3V4C6;H0YJB9;G3V4E7	UPF0568 protein C14orf166	C14orf166	0.79076	0.93093
Q96S19	UPF0585 protein C16orf13	C16orf13	NA	NA
G5E9I3;F5H7K1;Q7Z3J2;E7EWW0;H3BVG8;H3BV68;C9J7I2	UPF0505 protein C16orf62	C16orf62	0.91919	0.94628
H3BSG0;Q9BSU1	UPF0183 protein C16orf70	C16orf70	NA	NA
F8W038;F8W1H0;Q8IXM2;H0YIS7	Chromatin complexes subunit BAP18	C17orf49;BAP18;RNASEK-C17orf49	NA	NA
M0QXF7;Q969H8;M0QYN0	UPF0556 protein C19orf10	C19orf10	1.3532	1.2015
Q96EU7	C1GALT1-specific chaperone 1	C1GALT1C1	NA	NA
Q9NWV4;B1ARP7	UPF0587 protein C1orf123	C1orf123	1.1792	0.96834
Q9H425;E5RFY9;E5RI90	Uncharacterized protein C1orf198	C1orf198	0.28357	1.1362
Q9BV19	Uncharacterized protein C1orf50	C1orf50	0.34367	0.72927
Q07021;I3L3Q7;I3L3B0	Complement component 1 Q subcomponent-binding protein, mitochondrial	C1QBP	1.0681	1.0775
Q9GZN8	UPF0687 protein C20orf27	C20orf27	0.68124	0.74144
P30042;H7C2G3;H7C455;H7C1F6;F2Z2Q0;H7BYH1	ES1 protein homolog, mitochondrial	C21orf33	1.0068	1.0553
Q9Y3I0;E7EQS9	tRNA-splicing ligase RtcB homolog	C22orf28	0.91949	0.95888
Q9H6R7	WD repeat-containing protein C2orf44	C2orf44	0.55331	0.48623
H7C0V0;Q8WWC4	Uncharacterized protein C2orf47, mitochondrial	C2orf47	1.1685	0.65639
A6NDU8	UPF0600 protein C5orf51	C5orf51	1.2997	1.0022
Q9P0P8;J3KQ88	Uncharacterized protein C6orf203	C6orf203	NA	NA
F5GZY1;Q9H993	UPF0364 protein C6orf211	C6orf211	0.71519	0.73572
C9JBT1;Q8N3F0	UPF0452 protein C7orf41	C7orf41	0.62292	0.8781
Q96HJ9	UPF0562 protein C7orf55	C7orf55	NA	NA
Q6P1X6;H0YF29	UPF0598 protein C8orf82	C8orf82	NA	NA
Q9BUH6	Uncharacterized protein C9orf142	C9orf142	NA	NA
Q5T6V5	UPF0553 protein C9orf64	C9orf64	NA	NA
Q9Y376	Calcium-binding protein 39	CAB39	1.1246	1.1007
B7ZBJ4;Q5TAW7;Q9H9S4	Calcium-binding protein 39-like	CAB39L	0.89991	0.84892
B1ALM3;Q13698	Voltage-dependent L-type calcium channel subunit alpha-1S	CACNA1S	0.68998	0.94563
P54289;E7ERK3;B7Z658;H0Y715	Voltage-dependent calcium channel subunit alpha-2/delta-1;Voltage-dependent calcium channel subunit alpha-2-1;Voltage-dependent calcium channel subunit delta-1	CACNA2D1	1.0428	1.025
Q02641;E7EN11;F8WA06;H0Y476;O00305;Q08289;F8VU10;F8VUW8;P54284	Voltage-dependent L-type calcium channel subunit beta-1;Voltage-dependent L-type calcium channel subunit beta-4;Voltage-dependent L-type calcium channel subunit beta-2	CACNB1;CACNB4;CACNB2	0.7607	0.75287
Q06432	Voltage-dependent calcium channel gamma-1 subunit	CACNG1	1.2839	2.0283
Q9HB71;B2ZWH1	Calcyclin-binding protein	CACYBP	0.88353	0.98667
F8VPD4;P27708;H7C3Z5	CAD protein;Glutamine-dependent carbamoyl-phosphate synthase;Aspartate carbamoyltransferase;Dihydroorotase	CAD	0.93161	1.0385
Q9P1Z2	Calcium-binding and coiled-coil domain-containing protein 1	CALCOCO1	1.1124	1.2198
E9PGZ1;F5H1Z9;E7EX44;Q05682;C9J813;C9JEK3	Caldesmon	CALD1	1.2232	1.0423
P62158;E7ETZ0;H0Y7A7;E7EMB3;G3V361;Q96HY3;F8WBR5;G3V226;M0QZ52;G3V479;P27482	Calmodulin	CALM1;CALM2;CALM3	1.4464	1.7125
P27797;K7EJB9;K7EL50;K7EM77	Calreticulin	CALR	1.1865	1.1339
O43852;H0Y875	Calumenin	CALU	1.2743	1.0974
D6R938;Q13557;E9PF82;E9PBG7;H0Y9J2;H0Y9C2;Q9UQM7;D6RHX9;E9PBE8;E7EQE4	Calcium/calmodulin-dependent protein kinase type II subunit delta	CAMK2D	1.5011	1.0901
Q8WU40;Q5SWX3;Q13555;B7Z1Z6;H0Y6G2;H7BXS4;Q13554;H7BZC6	Calcium/calmodulin-dependent protein kinase type II subunit gamma;Calcium/calmodulin-dependent protein kinase type II subunit beta	CAMK2G;CAMK2B	1.3694	0.91753
Q86VP6;H0YH27;F5H6I6	Cullin-associated NEDD8-dissociated protein 1	CAND1	1.023	0.93015
O75155;F8WBB8	Cullin-associated NEDD8-dissociated protein 2	CAND2	0.6793	0.99702
P27824;B4DGP8;B4E2T8;H0Y9Q7;D6RB85;D6RDP7;D6RFL1;D6RAU8;D6RGY2;H0Y9H1;D6RAQ8;D6RHJ3;D6RD16	Calnexin	CANX	1.172	1.2103
Q01518;Q5T0R1;Q5T0R9;Q5T0R7;Q5T0R6;Q5T0R5;Q5T0R4;Q5T0R3;Q5T0R2;Q5T0S3;Q5T0R8	Adenylyl cyclase-associated protein 1	CAP1	1.2836	0.89485
P40123;E9PDI2;B7Z1C4;B7Z385;F8WDB9;B7Z214;F8WEW0	Adenylyl cyclase-associated protein 2;Adenylyl cyclase-associated protein	CAP2	0.86697	0.98383
P40121;E7ENU9;H7C0X8;B8ZZL6	Macrophage-capping protein	CAPG	1.3677	1.0678
P07384;E9PL37;E9PRM1;E9PLX0;E9PJJ3;E9PLC9;E9PMC6;E9PJA6;E9PSA6;E9PLQ6;E9PQB3;E9PIA9	Calpain-1 catalytic subunit	CAPN1	1.0911	0.99226
P17655	Calpain-2 catalytic subunit	CAPN2	1.4009	1.2389
Q9Y6W3	Calpain-7	CAPN7	NA	NA
P04632;K7EIV0;K7ELJ7;K7EKD8;K7ES82;K7EP80;K7EM73;K7EK10;Q96L46;K7ES78;K7EMQ1	Calpain small subunit 1	CAPNS1	1.3378	1.2314
Q14444;E9PLA9;G3V153;E9PP31	Caprin-1	CAPRIN1	0.9272	0.92941
P52907	F-actin-capping protein subunit alpha-1	CAPZA1	1.1393	1.0679
P47755;C9JUG7;B4DG50;F8W9N7	F-actin-capping protein subunit alpha-2	CAPZA2	0.91481	1.0533
B1AK87;B1AK88;F6USW4;B1AK85;F6Q0E3		CAPZB	1.1616	1.1862
P47756	F-actin-capping protein subunit beta	CAPZB	NA	NA
Q86X55;K7EQA8;K7EQB9	Histone-arginine methyltransferase CARM1	CARM1	0.7483	1.1785
A5YM72;E9PK38;F5H427	Carnosine synthase 1	CARNS1	0.93247	0.89326
P49589;A8MVQ3;B4DKY1;E9PRS8;C9JLN0;E9PLP0	Cysteine--tRNA ligase, cytoplasmic	CARS	0.99633	1.0502
P42574;C9JXR7;A8MVM1	Caspase-3;Caspase-3 subunit p17;Caspase-3 subunit p12	CASP3	0.83773	1.0713
D6RHU3;P55212	Caspase-6;Caspase-6 subunit p18;Caspase-6 subunit p11	CASP6	NA	NA
P55210;Q5SVL1;Q5SVL2	Caspase-7;Caspase-7 subunit p20;Caspase-7 subunit p11	CASP7	1.0183	1.2777
O14958;B4DIB0	Calsequestrin-2;Calsequestrin	CASQ2	0.71567	0.92254
E7EQ12;H0Y7F0;H0Y9H6;E9PDE4;E7ES10;E9PCH5;E7EVY3;B7Z574;P20810;B7Z468;E7ESM9;E7EQA0;H0YD33;D6RAA8;D6RC54;F8W7E0	Calpastatin	CAST	1.1067	0.78295
P04040	Catalase	CAT	1.1987	1.2639
Q03135;E9PCT5	Caveolin-1;Caveolin	CAV1	1.2086	0.98127
E9PCT3;P51636	Caveolin;Caveolin-2	CAV2	1.2277	0.83378
P56539	Caveolin-3	CAV3	1.0064	1.2583
P16152;B4DFK7;E9PQ63;A8MTM1;O75828	Carbonyl reductase [NADPH] 1	CBR1	1.1867	0.80812
B5MD17;J3KS05;P83916;K7ELA4;C9JWS9	Chromobox protein homolog 1	CBX1	0.66061	0.94143
Q13185;C9JMM0;B8ZZ43	Chromobox protein homolog 3	CBX3	1.0611	0.90713
P45973;F8VNY3	Chromobox protein homolog 5	CBX5	0.81729	1.0264
K7EMP1;Q6P1N0	Coiled-coil and C2 domain-containing protein 1A	CC2D1A	1.0181	1.1353
Q8IX12;F5H3E1;F5H2E6	Cell division cycle and apoptosis regulator protein 1	CCAR1	0.36535	0.46081
Q16773;B7Z4W5	Kynurenine--oxoglutarate transaminase 1	CCBL1	NA	NA
Q6YP21	Kynurenine--oxoglutarate transaminase 3	CCBL2	0.70347	1.1266
Q9NWR8	Coiled-coil domain-containing protein 109B	CCDC109B	0.70053	1.2306
Q96CT7;M0R2F5	Coiled-coil domain-containing protein 124	CCDC124	0.79597	1.127
B4DS55;Q96JG6;H7BZP1;Q75N11;H0Y7Q2;Q5JPD9	Coiled-coil domain-containing protein 132	CCDC132;FLJ20097;DKFZp313I2429	0.94413	0.88266
H7C0P1;Q6ZP82;J3KNW6;E7ERF0;C9JR62;B8ZZB3	Coiled-coil domain-containing protein 141	CCDC141	0.75734	1.1239
O60826	Coiled-coil domain-containing protein 22	CCDC22	0.60295	0.93655
G3V121;B7Z2L8;Q86WR0	Coiled-coil domain-containing protein 25	CCDC25	1.0181	1.076
Q5VYV9;Q9BQI4	Coiled-coil domain-containing protein 3	CCDC3	3.057	0.83228
Q96MW1;Q86WV7	Coiled-coil domain-containing protein 43	CCDC43	NA	NA
Q96A33;J3QR89	Coiled-coil domain-containing protein 47	CCDC47	0.98532	0.93276
H0YGN0;F5GWI9;F5GXZ7;F5GZ97;Q9Y3C0	WASH complex subunit CCDC53	CCDC53	1.1103	0.95891
Q16204	Coiled-coil domain-containing protein 6	CCDC6	1.2659	0.91275
H7C5K4;Q76M96	Coiled-coil domain-containing protein 80	CCDC80	1.8725	1.0846
Q3V6T2;H0Y7U8;H0Y470;H7C2C6	Girdin	CCDC88A	1.0247	1.2422
E9PPJ7;J3KN19;E9PKQ5;Q9GZT6	Coiled-coil domain-containing protein 90B, mitochondrial	CCDC90B	2.1966	1.5847
H3BR23;O95273	Cyclin-D1-binding protein 1	CCNDBP1	0.62272	0.91062
F8WDY7;F2Z2C9;O60583	Cyclin-T2	CCNT2	NA	NA
Q8ND76	Cyclin-Y	CCNY	0.89235	1.6165
P78371;F5GWF6;F8VQ14	T-complex protein 1 subunit beta	CCT2	0.88658	0.94631
B4DUR8;P49368;Q5SZX6;E9PRC8;Q5SZX9;Q5SZW8;E9PQ35;E9PM09	T-complex protein 1 subunit gamma	CCT3	0.86963	0.94307
P50991;B7Z9L0;B7Z2F4	T-complex protein 1 subunit delta	CCT4	0.82678	0.89942
P48643;E7ENZ3;B7ZAR1;E9PCA1;B4DYD8;D6RIZ7;H0Y914	T-complex protein 1 subunit epsilon	CCT5	0.9256	0.99799
P40227;B4DPJ8;J3KRI6	T-complex protein 1 subunit zeta	CCT6A	0.89013	0.92582
Q92526	T-complex protein 1 subunit zeta-2	CCT6B	0.96838	0.93404
Q99832;F5GZK5;B7Z1C9;F8WAM2	T-complex protein 1 subunit eta	CCT7	0.91836	0.91559
B4DEM7;P50990;B4DQH4;H7C4C8;H7C2U0	T-complex protein 1 subunit theta	CCT8	0.95147	0.97594
Q6YHK3	CD109 antigen	CD109	1.1178	0.71378
E9PMR4;P48509;E9PRJ3	CD151 antigen	CD151	0.88643	0.9407
Q5ZPR3;H0YK40;H0YK59;H0YL10	CD276 antigen	CD276	0.36763	0.81766
D9IX68;D9IX66;D9IX69;E7EU05;P16671;E9PJX8;E9PC45;E7EVU1;E7ERZ9;E7EWI4;E7EX47;E9PLT1	Platelet glycoprotein 4	CD36	0.59306	1.0142
H0YD13;E7EPC6;P16070;H0Y2P0;H0YE40;H0YDW7;H0YCV9;H0Y5E4;E9PKC6;Q86UZ1;H0YDX6;H0YD17	CD44 antigen	CD44	1.586	1.0349
Q08722	Leukocyte surface antigen CD47	CD47	0.77607	0.62587
H7BY55;B1AP15;H3BLV0;E9PSH2;P08174;B1AP13	Complement decay-accelerating factor	CD55	NA	NA
E9PNW4;P13987;E9PR17	CD59 glycoprotein	CD59	1.3411	1.0925
F8VNT9;F8VV56;F8W022;F8VWK8;C9JV86;P08962	CD63 antigen	CD63	1.0369	1.1126
E9PM31;H0YEE2;E9PJK1;E9PRJ8;H0YDL9;H0YDJ9;P60033;E9PIF1;A6NMH8	CD81 antigen	CD81	1.7654	1.0599
E9PJC7;P27701;E9PP61;E9PJB7;E9PJK9;E9PJ45;E9PM43	CD82 antigen	CD82	1.3476	1.1242
A6NNI4;P21926;G8JLH6;F5GXT1	CD9 antigen	CD9	1.7035	1.038
P48960	CD97 antigen;CD97 antigen subunit alpha;CD97 antigen subunit beta	CD97	1.6572	2.3436
P14209	CD99 antigen	CD99	1.0919	1.2468
H0Y4H3;Q8TCZ2	CD99 antigen-like protein 2	CD99L2	NA	NA
O75794	Cell division cycle protein 123 homolog	CDC123	NA	NA
Q9UJX2	Cell division cycle protein 23 homolog	CDC23	0.82021	0.74257
Q8NHZ8	Anaphase-promoting complex subunit CDC26	CDC26	NA	NA
Q16543;K7EQA9;K7EL68;K7EKQ2;K7EIU0	Hsp90 co-chaperone Cdc37	CDC37	1.1519	1.048
B1AL69;Q7L3B6	Hsp90 co-chaperone Cdc37-like 1	CDC37L1	NA	NA
P60953;E7ETU3;Q5JYX0	Cell division control protein 42 homolog	CDC42	1.6793	0.97266
H0YLY0;Q9Y5S2	Serine/threonine-protein kinase MRCK beta	CDC42BPB	NA	NA
Q99459	Cell division cycle 5-like protein	CDC5L	0.62893	0.68818
Q6P1J9	Parafibromin	CDC73	3.1673	1.8157
B7Z590;P55290	Cadherin-13	CDH13	1.624	1.1503
P55291	Cadherin-15	CDH15	0.53035	1.0724
A8MWK3;P19022;P55283	Cadherin-2	CDH2	1.0392	1.0585
H0YBX5;E5RJM2;E5RGN0;F5H6Z0;Q00536;Q00537	Cyclin-dependent kinase 16;Cyclin-dependent kinase 17	CDK16;CDK17	NA	NA
Q07002;D6RA44;E9PMF2	Cyclin-dependent kinase 18	CDK18	0.74314	0.87949
Q00535	Cyclin-dependent kinase 5	CDK5	0.95006	1.0196
Q96JB5;F5H3I5;J3QRM1;J3QL86;J3QQY1	CDK5 regulatory subunit-associated protein 3	CDK5RAP3	1.0813	1.1829
P42771;J3QRG6;K7ES20;G3XAG3;K7ENC6;P42772	Cyclin-dependent kinase inhibitor 2A, isoforms 1/2/3	CDKN2A	0.99281	0.9365
Q9NXV6	CDKN2A-interacting protein	CDKN2AIP	0.55465	0.72551
Q16878	Cysteine dioxygenase type 1	CDO1	0.87798	1.3642
O95674;F6VWC5;E7EQ83	Phosphatidate cytidylyltransferase 2;Phosphatidate cytidylyltransferase	CDS2	1.1089	0.91166
Q9UKY7;H0Y8K3;D6R9V8;D6RFH2;D6RDN0;D6R973;D6RAV0	Protein CDV3 homolog	CDV3	0.81599	1.0477
Q9BXW7	Cat eye syndrome critical region protein 5	CECR5	1.132	1.0354
E9PKA1;F5H4Y5;E9PQK4;E9PSH0;F5H0D8;E9PKU1;Q92879;G5EA30	CUGBP Elav-like family member 1	CELF1	NA	NA
Q5VZZ6;O95319;E9PC62	CUGBP Elav-like family member 2	CELF2	0.78087	0.76548
Q9HC77	Centromere protein J	CENPJ	1.0115	1.0784
H0Y2V6;Q5SW79	Centrosomal protein of 170 kDa	CEP170	0.28318	0.96198
G3V1A4;P23528;E9PK25;E9PQB7;E9PP50;E9PLJ3;E9PS23	Cofilin-1	CFL1	0.98839	0.9609
Q9Y281;F8WDN3	Cofilin-2	CFL2	0.71874	0.85798
Q8WUX2	Cation transport regulator-like protein 2	CHAC2	NA	NA
Q9NX63;C9JRZ6;F8WAR4;G3V1K1;F8WD73	Coiled-coil-helix-coiled-coil-helix domain-containing protein 3, mitochondrial	CHCHD3	0.4846	1.0947
F5GWX5;Q14839;F5H6N4	Chromodomain-helicase-DNA-binding protein 4	CHD4	0.46595	0.48929
E9PI70;E9PIP0;E9PRL3;E9PPH0;E9PPA0;Q9BWS9;J3KNL3;E9PKF1	Chitinase domain-containing protein 1	CHID1	0.74553	0.79257
B4DRL9;P24386	Rab proteins geranylgeranyltransferase component A 1	CHM	1.1952	0.93516
F8VUA2;F8VVT7;Q9HD42	Charged multivesicular body protein 1a	CHMP1A	NA	NA
C9J0A7;Q9UQN3	Charged multivesicular body protein 2b	CHMP2B	0.96904	0.79585
Q9Y3E7	Charged multivesicular body protein 3	CHMP3	0.9522	0.83335
Q9H444;P59074	Charged multivesicular body protein 4b	CHMP4B	0.99962	1.167
E5RJI3;B4DKJ6;E5RIU9;Q8WUX9	Charged multivesicular body protein 7	CHMP7	NA	0.33723
C9J3G1;C9J3V9;F8W6K2;B8ZZ96;P15882	N-chimaerin	CHN1	NA	NA
Q9UHD1;E9PHZ2;E9PPQ5	Cysteine and histidine-rich domain-containing protein 1	CHORDC1	0.95254	0.97771
Q99653;H0YLX1;H0YKE7;F5GX29;H0YNG9	Calcineurin B homologous protein 1	CHP1	2.0725	1.4864
P02708;G5E9G9;E7ENE5;B8ZZD3	Acetylcholine receptor subunit alpha	CHRNA1	1.461	0.92103
Q9Y3Y2	Chromatin target of PRMT1 protein	CHTOP	NA	NA
B4E1A0;P49356;B4DL54;H0YHI0;G3V4C9	Protein farnesyltransferase subunit beta	CHURC1-FNTB;FNTB	2.9336	2.866
H3BV90;Q6FI81	Anamorsin	CIAPIN1	0.96389	0.8748
K7ELV6;K7ENX8;K7EJV5;K7ELT6;K7EMY9;K7EPM4;Q14011;K7ER40;K7EQR7;B4E2X2;D6W5Y5;K7EQX4;K7ENN6;K7EIF7;K7EQL0	Cold-inducible RNA-binding protein	CIRBP	0.98093	0.98841
Q9NZ45	CDGSH iron-sulfur domain-containing protein 1	CISD1	1.1119	1.2376
Q07065;H3BUW6;H3BN64;H3BRM1;H3BRF9;Q96K21	Cytoskeleton-associated protein 4	CKAP4	1.2202	1.1046
Q14008;H0YDX5;E9PQH5	Cytoskeleton-associated protein 5	CKAP5	0.9141	0.9715
P12277;G3V4N7;H0YJG0;G3V461	Creatine kinase B-type	CKB	1.3132	1.0275
P06732	Creatine kinase M-type;Creatine kinase M-type, N-terminally processed	CKM	1.0861	1.0365
P17540	Creatine kinase S-type, mitochondrial	CKMT2	1.054	1.4926
B7ZLX3;F5GWS0;F8WA11;Q7Z460;F5H2E2;F5GWM7;H0Y5T1;C9J151;C9JP76;H7C5M8;C9J668;H7C4X8;D6RBU8;B3KR06;E7ENG2	CLIP-associating protein 1	CLASP1	0.71254	0.86168
E3W994;J3KR49;O75122;F5H604;E7ERI8;E7EW49;E9PBA6;F5H3X0	CLIP-associating protein 2	CLASP2	NA	NA
Q96S66	Chloride channel CLIC-like protein 1	CLCC1	NA	NA
B7Z5Z4;G3XAG5;P51793	H(+)/Cl(-) exchange transporter 4	CLCN4	NA	NA
Q2KHT3;H7BZJ9;H7BZI2;H7BXG1	Protein CLEC16A	CLEC16A	0.68507	0.88987
O00299	Chloride intracellular channel protein 1	CLIC1	1.4128	1.0506
Q9Y696;A6PVS0;O15247;Q9NZA1;Q96NY7	Chloride intracellular channel protein 4	CLIC4	0.9098	0.95289
Q14677	Clathrin interactor 1	CLINT1	0.85074	0.93606
F5H0N7;P30622;F5H6A0;J3KP58	CAP-Gly domain-containing linker protein 1	CLIP1	1.0594	1.1046
M0R208;Q16740;M0QYV5	ATP-dependent Clp protease proteolytic subunit;Putative ATP-dependent Clp protease proteolytic subunit, mitochondrial	CLPP	1.122	1.0299
B4DDS3;F5H8J3;O96005;K7EQQ1	Cleft lip and palate transmembrane protein 1	CLPTM1	1.0439	1.0208
G5E9Z2;Q96KA5	Cleft lip and palate transmembrane protein 1-like protein	CLPTM1L	0.49122	1.8039
O76031;H0YM48	ATP-dependent Clp protease ATP-binding subunit clpX-like, mitochondrial	CLPX	0.47244	0.83064
Q9H4D0	Calsyntenin-2	CLSTN2	0.39749	0.30642
C9J8P9;P09496;F8WF69	Clathrin light chain A	CLTA	1.5569	1.0857
P09497;D6RJD1	Clathrin light chain B	CLTB	1.2754	1.2484
Q00610;J3KS13;P53675;J3KR87;K7EJJ5;J3KRF5;J3KSQ2;J3QL20;F5H5N6	Clathrin heavy chain 1	CLTC	1.1062	1.0529
Q8NFW8;F5GYM0	N-acylneuraminate cytidylyltransferase	CMAS	1.1718	1.1468
Q96DG6	Carboxymethylenebutenolidase homolog	CMBL	NA	0.25821
Q7Z7K0	COX assembly mitochondrial protein homolog	CMC1	NA	NA
P30085;Q5T0D2	UMP-CMP kinase	CMPK1	1.1691	1.0566
Q96KP4;J3KSV5;J3QKT2;J3QQN6;J3QR27;J3QLU1;J3QKQ0;J3QRD0;J3QRA8;J3QL02;J3KSS4;J3KRD5;J3QRP4;J3QRH4	Cytosolic non-specific dipeptidase	CNDP2	1.0614	1.0362
A6NLH6;Q9P003	Protein cornichon homolog 4	CNIH4	1.4949	1.3991
B4DDF4;Q99439;B4DUT8;K7ES69;H3BTZ5;H3BQH0;H3BVI6;H3BQR6	Calponin-2	CNN2	0.70742	0.95215
Q15417;F8WA86;B4DFK6;E9PDU6	Calponin-3	CNN3	0.90504	0.89838
A5YKK6;B5MDN3;H3BMZ2;H3BVC9	CCR4-NOT transcription complex subunit 1	CNOT1	0.8569	0.82423
H7C148;O75175	CCR4-NOT transcription complex subunit 3	CNOT3	NA	NA
P09543;K7ERC4;B4DFN6;K7EN66;C9K0L8;K7ERZ0	2,3-cyclic-nucleotide 3-phosphodiesterase	CNP	1.1139	0.93353
Q9Y2R0;K7EPV0	Cytochrome c oxidase assembly protein 3 homolog, mitochondrial	COA3	0.61274	0.96493
Q13057	Bifunctional coenzyme A synthase;Phosphopantetheine adenylyltransferase;Dephospho-CoA kinase	COASY	1.1756	0.87084
Q96JB2	Conserved oligomeric Golgi complex subunit 3	COG3	1.2628	3.1377
Q9UP83	Conserved oligomeric Golgi complex subunit 5	COG5	0.46137	0.62921
P83436	Conserved oligomeric Golgi complex subunit 7	COG7	0.26838	0.29189
H3BMQ9;H3BQV3;Q96MW5	Conserved oligomeric Golgi complex subunit 8	COG8	NA	NA
P02452;CON__Q862S4	Collagen alpha-1(I) chain	COL1A1	1.6822	1.1564
P08123	Collagen alpha-2(I) chain	COL1A2	1.5163	1.2783
Q9Y5P4;H0Y9J1	Collagen type IV alpha-3-binding protein	COL4A3BP	1.3481	1.6184
P20908	Collagen alpha-1(V) chain	COL5A1	1.269	0.72929
P25940	Collagen alpha-3(V) chain	COL5A3	NA	NA
P12109	Collagen alpha-1(VI) chain	COL6A1	0.91215	0.87131
E7ENL6;E9PCV6;P12111;C9JNG9	Collagen alpha-3(VI) chain	COL6A3	1.0908	0.83056
P27658	Collagen alpha-1(VIII) chain;Vastatin	COL8A1	0.95257	0.80723
Q8NBJ5;M0QYH0	Procollagen galactosyltransferase 1	COLGALT1	1.0543	1.6022
F8WBW1;Q86X83;F8WC41	COMM domain-containing protein 2	COMMD2	1.2466	1.1505
Q9UBI1;R4GN06;Q5T8Z1;R4GNF2;R4GN54;H0Y4E5;R4GMW6;H0Y4W0;H0Y6Z9;R4GMX3	COMM domain-containing protein 3	COMMD3;BMI1	1.1046	1.0141
Q9H0A8;H3BUL2;H3BQF2;H3BM91;H3BRX0;H3BPG2	COMM domain-containing protein 4	COMMD4	1.1327	0.92881
H0YEQ6;Q9GZQ3	COMM domain-containing protein 5	COMMD5	0.76447	0.65261
Q86VX2	COMM domain-containing protein 7	COMMD7	0.9022	0.73734
E9PJ95;Q9P000	COMM domain-containing protein 9	COMMD9	NA	NA
P21964;E7EMS6;E7EUU8;F8WBW9;H7BZ45	Catechol O-methyltransferase	COMT	1.1042	1.0524
P53621	Coatomer subunit alpha;Xenin;Proxenin	COPA	0.87516	0.9739
P53618;E9PP73;E9PP63;E9PKQ1	Coatomer subunit beta	COPB1	0.77945	0.9889
B4DZI8;P35606;D6R997;D6RBZ7;D6RCL6;D6RBG7;D6RBT6;H0YAC7;H0Y938	Coatomer subunit beta	COPB2	0.87773	0.98523
O14579;M0QXB4;M0R061	Coatomer subunit epsilon	COPE	0.73296	0.95501
Q9Y678;H0Y8X7	Coatomer subunit gamma-1	COPG1	0.84472	0.98588
Q9UBF2;F6X838;H7C1T7	Coatomer subunit gamma-2	COPG2	1.1192	0.79467
P61201;B4DIH5;H0YKU5;H0YM03	COP9 signalosome complex subunit 2	COPS2	1.0111	0.97129
Q9UNS2;H7C3P9;C9JLV5;J3QL22;J3QS85;J3KTQ1;J3QKR0	COP9 signalosome complex subunit 3	COPS3	0.99945	1.0957
Q9BT78;D6RAX7;D6RFN0;D6RD63;D6REK7	COP9 signalosome complex subunit 4	COPS4	1.0571	1.0287
Q92905;E5RHH5;E5RHF2	COP9 signalosome complex subunit 5	COPS5	0.93026	1.1134
E7EM64;Q7L5N1	COP9 signalosome complex subunit 6	COPS6	1.7398	1.2729
Q9UBW8;F5H4U8;F5H7C6;F5GYF7;F5H248;F5H4Z0;F5H3M6;G3XAP1;F5GXT7	COP9 signalosome complex subunit 7a	COPS7A	0.85141	1.594
E9PGT6;Q99627;H7C3S9;B8ZZP3	COP9 signalosome complex subunit 8	COPS8	1.0017	0.99789
P61923;F8VWL5;F8VVA7;F8VXB1;F8VUC5;F8W156;F8W651;F8VXR1;F8VS17;F8VYZ4;F8VYK5;B4DHZ0;B4DDX8	Coatomer subunit zeta-1	COPZ1	0.77306	0.98215
O75208;H3BPY0;H3BRC0;H3BSJ5;H3BNT2	Ubiquinone biosynthesis protein COQ9, mitochondrial	COQ9	0.57746	0.78972
Q9BR76;F5H390;E7EW44	Coronin-1B	CORO1B	1.204	1.081
Q9ULV4;A7MAP0;A7MAP1;B4E3S0;F8W1H8;F8VUX3;F8VSA4;F8VRE9;H0YHL7;F8VTT6;F8VVB7;F8VV53	Coronin-1C;Coronin	CORO1C	1.3842	0.9808
J3KSS5;J3QLV6;Q6QEF8;K7ERF4;J3QRV4	Coronin;Coronin-6	CORO6	1.8251	0.97214
P57737;B3KSY4;I3L167;I3L442;E7EP81;I3L2Y6;I3L212;I3L359;I3L351;I3L1M1;I3L0X8;I3NI06;I3L426;I3L1G9	Coronin-7;Coronin	CORO7	0.7516	0.86956
Q14019;H3BT58	Coactosin-like protein	COTL1	1.7766	1.2595
I3L4E7;B4DI26;Q9Y6N1	Cytochrome c oxidase assembly protein COX11, mitochondrial	COX11	NA	NA
P13073;Q86WV2;H3BN72;H3BNV9;H3BNI5;H3BPG0	Cytochrome c oxidase subunit 4 isoform 1, mitochondrial	COX4I1	0.94281	1.0214
P20674;H3BNX8;H3BRM5;H3BV69	Cytochrome c oxidase subunit 5A, mitochondrial	COX5A	0.87321	0.96061
P10606	Cytochrome c oxidase subunit 5B, mitochondrial	COX5B	0.79303	0.88339
P09669	Cytochrome c oxidase subunit 6C	COX6C	0.70659	1.0287
P24310	Cytochrome c oxidase subunit 7A1, mitochondrial	COX7A1	0.71286	0.74522
P14406;D6RIE3;D6RGV5;H0UI06;D6R9C3	Cytochrome c oxidase subunit 7A2, mitochondrial	COX7A2	0.82692	1.9639
D6R9Z7;P15954	Cytochrome c oxidase subunit 7C, mitochondrial	COX7C	1.0019	0.92205
H0Y9D9;Q7Z5Q1;J3KN18;Q8NE35;E7EPM3;F5H659;F5H160	Cytoplasmic polyadenylation element-binding protein 2;Cytoplasmic polyadenylation element-binding protein 3	CPEB2;CPEB3	NA	NA
E7ENH5;A6PVH9;F2Z2V0;Q99829;B0QZ18;Q5JX54;Q5JX55;Q5JX56;Q5JX58;Q5JX59;Q5JX60;Q5JX44;Q5JX45;Q5JX57;E7EV27;Q5JX61;Q5JX52;H0Y524	Copine-1	CPNE1	1.0682	0.98081
O75131;E5RG68;E5RJ85;E5RHZ0;H0YB26;E5RG97;Q86VY2;Q7Z6C8;E7ENV7;Q8IYJ1;Q96A23;O95741;Q86YQ8;Q9HCH3;F5GXN1;Q9UBL6	Copine-3	CPNE3	1.1759	1.1203
P36551	Coproporphyrinogen-III oxidase, mitochondrial	CPOX	1.3293	1.0454
Q9BRF8;B4DQ68	Calcineurin-like phosphoesterase domain-containing protein 1	CPPED1	1.5663	1.3343
Q9Y646;E5RH35;E5RJZ7;E5RJP8;E5RJA8	Carboxypeptidase Q	CPQ	1.0867	1.1074
P31327	Carbamoyl-phosphate synthase [ammonia], mitochondrial	CPS1	0.94163	0.76315
P50416	Carnitine O-palmitoyltransferase 1, liver isoform	CPT1A	4.787	12.818
P23786	Carnitine O-palmitoyltransferase 2, mitochondrial	CPT2	0.75187	0.83097
P43155;B7ZBP5;A6PVN3;H0Y4Z7	Carnitine O-acetyltransferase	CRAT	1.4847	1.3448
O75629	Protein CREG1	CREG1	0.73547	0.99063
F8WBY3;Q96HD1	Cysteine-rich with EGF-like domain protein 1	CRELD1	NA	NA
A6PWM2;Q6UXH1	Cysteine-rich with EGF-like domain protein 2	CRELD2	0.98267	8.6815
P50238	Cysteine-rich protein 1	CRIP1	0.73287	0.62745
P52943;H0YFA4;H0YHD8	Cysteine-rich protein 2	CRIP2	1.0817	1.0829
P46108;I3L297	Adapter molecule crk	CRK	1.3356	0.89043
P46109	Crk-like protein	CRKL	1.2086	1.0119
E9PD68;Q14194	Dihydropyrimidinase-related protein 1	CRMP1	0.77509	0.86095
C9JP16;O75718	Cartilage-associated protein	CRTAP	0.89685	0.9484
E9PR44;P02511;E9PNH7;E9PJL7;E9PRA8;H0YCW8;E9PS12;E9PRS4	Alpha-crystallin B chain	CRYAB	1.255	1.0889
Q08257;A6NP24;C9JH92	Quinone oxidoreductase	CRYZ	1.1066	1.0796
B4DJV2;O75390;H0YIC4;F8VTT8;F8W4S1;H0YH82;F8W642;F8VZK9;F8VX07;F8VRP1;F8VX68;F8VPF9;F8VU34;F8VPA1;F8W1S4;F8W0J2;F8VWQ5;F8VR34	Citrate synthase;Citrate synthase, mitochondrial	CS	0.92061	0.98908
O75534;G5E9Q2;E9PLT0;E9PNG3;E9PJK7;E9PLD4	Cold shock domain-containing protein E1	CSDE1	0.84124	0.98226
P55060;B4DUC5	Exportin-2	CSE1L	0.86798	0.91391
P41240;H3BU69;H3BUM9	Tyrosine-protein kinase CSK	CSK	1.017	0.91011
Q71TU5;P48729;D6REM4;E5RG27;D6RGE5;H0Y9X2;E7ETM0;Q8N752	Casein kinase I isoform alpha	CSNK1A1	0.55941	0.98727
H0Y2N6;J3QQI9;B0QY36;H0Y645;B0QY35;B0QY34;P48730;P49674;H7BYT1	Casein kinase I isoform delta;Casein kinase I isoform epsilon	CSNK1D;CSNK1E	1.0649	0.93379
E7EU96;P68400;Q8NEV1	Casein kinase II subunit alpha;Casein kinase II subunit alpha 3	CSNK2A1;CSNK2A3	0.91826	0.94886
P19784;H3BSA1;H3BV19;H3BNI9	Casein kinase II subunit alpha	CSNK2A2	1.1358	0.92982
P67870;Q5SRQ6;Q5SRQ3	Casein kinase II subunit beta	CSNK2B	1.1964	0.96025
Q6UVK1	Chondroitin sulfate proteoglycan 4	CSPG4	1.8238	1.0723
E9PP21;P21291;E9PND2;E9PS42	Cysteine and glycine-rich protein 1	CSRP1	1.6468	1.217
P50461	Cysteine and glycine-rich protein 3	CSRP3	0.88575	0.83155
P01034	Cystatin-C	CST3	1.0207	1.3219
P04080	Cystatin-B	CSTB	1.0282	1.08
Q05048;A3KFI9	Cleavage stimulation factor subunit 1	CSTF1	1.3226	2.4724
P33240;E7EWR4;E9PID8;Q9H0L4	Cleavage stimulation factor subunit 2	CSTF2	0.72263	0.84077
Q12996;E9PLP8	Cleavage stimulation factor subunit 3	CSTF3	0.53315	0.59081
Q13363;E9PGB1;E7ESU7;H0Y8U5;D6RAX2;E7EPF8;H0Y8W7	C-terminal-binding protein 1	CTBP1	2.2171	1.8186
P35221;F8W845;G3XAM7;Q8N1C0;E5RIB1;E5RG03;E5RIC3;E5RJL0;E5RIE0;E5RHV7;E5RGY7;E5RGY6;E5RJ41;E5RFM3;E5RJP7;E5RGD2;H0YBB8	Catenin alpha-1	CTNNA1	0.75371	0.98041
P26232;C9IZ88;C9J144	Catenin alpha-2	CTNNA2	0.75152	0.98065
Q5JTQ6;Q9UBT7	Alpha-catulin	CTNNAL1	NA	NA
B4DGU4;P35222;C9JTX4;C9J826;C9JK18;C9JKY1	Catenin beta-1	CTNNB1	0.80089	0.84894
B4DE16;Q8WYA6;A2A2P1	Beta-catenin-like protein 1	CTNNBL1	0.97001	1.0685
C9JZR2;O60716;E9PKY0;E9PRE2;H0YC95	Catenin delta-1	CTNND1	0.61198	0.8883
B7Z9C4;P17812	CTP synthase 1	CTPS1	0.8719	1.078
P10619;Q5JZG9;Q5JZH0	Lysosomal protective protein;Lysosomal protective protein 32 kDa chain;Lysosomal protective protein 20 kDa chain	CTSA	1.0743	1.0269
P07858;R4GMQ5	Cathepsin B;Cathepsin B light chain;Cathepsin B heavy chain	CTSB	1.4911	1.3798
P53634;H0YCY8	Dipeptidyl peptidase 1;Dipeptidyl peptidase 1 exclusion domain chain;Dipeptidyl peptidase 1 heavy chain;Dipeptidyl peptidase 1 light chain	CTSC	0.19786	0.14899
P07339;H7C469;F8WD96;C9JH19;H7C1V0;F8W787	Cathepsin D;Cathepsin D light chain;Cathepsin D heavy chain	CTSD	0.82017	0.94548
P09668;E9PKT6	Pro-cathepsin H;Cathepsin H mini chain;Cathepsin H;Cathepsin H heavy chain;Cathepsin H light chain	CTSH	1.4095	1.2686
P07711;Q5NE16;Q5T8F0;Q5QP40;P43235;O60911	Cathepsin L1;Cathepsin L1 heavy chain;Cathepsin L1 light chain;Putative inactive cathepsin L-like protein CTSL3P;Cathepsin K;Cathepsin L2	CTSL1;CTSL3P;CTSK;CTSL2	1.2551	1.0088
Q9UBR2	Cathepsin Z	CTSZ	1.1834	0.90592
Q14247;B4E358;H7C314;H0YCD9;E9PKG3;E9PP90;H0YEV2	Src substrate cortactin	CTTN	1.0955	1.0629
Q13616	Cullin-1	CUL1	0.92439	1.2217
Q5T2B5;Q13617;R4GNH8;Q5T2B7;Q5T2B4	Cullin-2	CUL2	1.2224	1.4603
Q13618;H7C1L6	Cullin-3	CUL3	0.85884	0.95303
Q13619;K4DI93;Q13620;A6NE76	Cullin-4A	CUL4A	0.89709	0.93064
Q93034;H0YCA0	Cullin-5	CUL5	0.9045	0.91331
O60888;C9IZG4	Protein CutA	CUTA	0.98604	1.0394
P00167	Cytochrome b5	CYB5A	1.23	1.2903
D6RFH4;H3BUX2;O43169;J3KNF8;J3QR91	Cytochrome b5 type B	CYB5B	1.0632	1.3328
Q9UHQ9;H7C0R7	NADH-cytochrome b5 reductase 1	CYB5R1	1.0006	0.99786
P00387;B1AHF3	NADH-cytochrome b5 reductase 3;NADH-cytochrome b5 reductase 3 membrane-bound form;NADH-cytochrome b5 reductase 3 soluble form	CYB5R3	1.1639	1.0984
P08574	Cytochrome c1, heme protein, mitochondrial	CYC1	0.97324	1.029
C9JFR7;P99999;CON__P62894	Cytochrome c	CYCS	0.89698	1.013
Q7L576;F5H583;E7EVJ5;E7EVF4;Q96F07;E7EWA4;E7EW33;H7C229;H0YL50;H0YLJ5;H0YL39;H0YN93	Cytoplasmic FMR1-interacting protein 1;Cytoplasmic FMR1-interacting protein 2	CYFIP1;CYFIP2	0.94363	0.95096
K7EIM9;Q8WWM9	Cytoglobin	CYGB	NA	NA
Q16850;C9IYR8;H7C0D0	Lanosterol 14-alpha demethylase	CYP51A1	2.2315	3.1904
P98082;D6RFF7;D6REB1;D6RIA5	Disabled homolog 2	DAB2	1.1492	1.1056
F5GXX5;P61803;F5H895	Dolichyl-diphosphooligosaccharide--protein glycosyltransferase subunit DAD1	DAD1	1.2349	1.0947
Q14118;C9JYS1;C9J196;C9JQL4	Dystroglycan;Alpha-dystroglycan;Beta-dystroglycan	DAG1	1.1402	0.87028
H0YCY6;Q3LXA3;I3L252	Bifunctional ATP-dependent dihydroxyacetone kinase/FAD-AMP lyase (cyclizing);ATP-dependent dihydroxyacetone kinase;FAD-AMP lyase (cyclizing)	DAK	1.4314	1.3545
P51398	28S ribosomal protein S29, mitochondrial	DAP3	0.70535	0.70315
O43293;M0QYW5;M0R0D0	Death-associated protein kinase 3	DAPK3	0.57583	0.92804
P14868;Q68CR9;H7BZ35;C9JQM9;C9J7S3;C9JLC1;H7C278	Aspartate--tRNA ligase, cytoplasmic	DARS;DKFZp781B11202	0.953	0.94248
Q6PI48	Aspartate--tRNA ligase, mitochondrial	DARS2	0.91144	1.0261
P07108	Acyl-CoA-binding protein	DBI	1.3945	0.89774
Q16643;A8MV58;D6R9W4;D6RFI1;D6RCR4	Drebrin	DBN1	0.72776	0.94756
Q9UJU6;B4DDD6;F8WBG8;B4DEM2;C9J7P1;H0Y5J4;B4DDP6	Drebrin-like protein	DBNL	1.0655	0.98423
P11182;Q5VVL7	Lipoamide acyltransferase component of branched-chain alpha-keto acid dehydrogenase complex, mitochondrial	DBT	0.93058	1.0127
E9PCY4;P61962	DDB1- and CUL4-associated factor 7	DCAF7	0.60913	1.3257
K7ESP4;Q8WVC6	Dephospho-CoA kinase domain-containing protein	DCAKD	1.6486	0.92684
O15075;Q5VZY9;H3BLV5;O43602	Serine/threonine-protein kinase DCLK1	DCLK1	0.88937	1.0312
G5E9L9;Q8N568	Serine/threonine-protein kinase DCLK2	DCLK2	0.97766	0.98436
Q9NPI6	mRNA-decapping enzyme 1A	DCP1A	0.95187	0.8303
D6RBJ9;P32321	Deoxycytidylate deaminase	DCTD	1.4044	1.2341
E7EX90;Q14203;Q6AWB1;E7EWF7;C9JJD0;C9JKG6;E9PCY0;C9J1B7;C9JZA4;C9JTE5;C9JJN7	Dynactin subunit 1	DCTN1;DKFZp686E0752	1.0906	1.0046
F5H223;Q13561;F5H2S7;H0YI98;F8W1I6;F8VW18;H0YHL1;F8VX93;F8VRV7	Dynactin subunit 2	DCTN2	0.99713	1.0321
O75935;F8W786;Q8NB28	Dynactin subunit 3	DCTN3	1.1032	1.1552
Q9UJW0;E5RK21;H9KVE0;E5RI97;E5RGG1	Dynactin subunit 4	DCTN4	1.3072	1.0776
H3BUD2;H3BS05;H3BR94;Q9BTE1	Dynactin subunit 5	DCTN5	1.0406	0.9278
C9JVE2;Q96GG9	DCN1-like protein 1	DCUN1D1	1.6921	1.3171
O94760;B4DYP1;B4DGT0	N(G),N(G)-dimethylarginine dimethylaminohydrolase 1	DDAH1	1.0735	1.0441
A3KGN5;Q5SSV3;Q5SRR8;O95865;H0Y7N1	N(G),N(G)-dimethylarginine dimethylaminohydrolase 2	DDAH2	1.0673	1.1294
Q16531;F5GY55;B4DG00;F5GWI0;F5H2L3;F5H0Y5;F5GZY8;F5H7A0;F5H4N9;F5GYG8;F5H775;F5H581;F5H6C5;F8WF81;F5H198;F5GZ34;F5H238	DNA damage-binding protein 1	DDB1	0.94274	0.95094
H0YII4;H0YI90;Q5TDH0	Protein DDI1 homolog 2	DDI2	NA	NA
P39656;E7EWT1	Dolichyl-diphosphooligosaccharide--protein glycosyltransferase 48 kDa subunit	DDOST	0.74699	0.90097
Q16832	Discoidin domain-containing receptor 2	DDR2	1.3623	1.2843
Q96HY6	DDRGK domain-containing protein 1	DDRGK1	1.0579	1.0224
P30046;J3KQ18;H7C342;B7Z522;A6NHG4;B5MC82	D-dopachrome decarboxylase	DDT	0.92067	0.94647
Q92499	ATP-dependent RNA helicase DDX1	DDX1	0.86103	0.91585
Q92841;H3BLZ8;C9JMU5	Probable ATP-dependent RNA helicase DDX17	DDX17	0.92208	0.98722
Q9NVP1;H7C452	ATP-dependent RNA helicase DDX18	DDX18	0.78466	1.4739
B4DRZ7;I3L352;I3L0H8;Q9NUU7;Q9UMR2;H3BQK0;H3BN59	ATP-dependent RNA helicase DDX19A;ATP-dependent RNA helicase DDX19B	DDX19A;DDX19B	0.85524	1.1394
Q9NR30	Nucleolar RNA helicase 2	DDX21	0.56133	0.94173
Q9BUQ8;F8VVA2	Probable ATP-dependent RNA helicase DDX23	DDX23	0.89256	0.91052
Q13838;F8VQ10;Q5STU3;F6WLT2;B4DP52;F6UN21;F6TRA5;F6S4E6;B4DIJ6;F6UJC5;F6QYI9;F6R6M7;H0Y400;H0YCC6	Spliceosome RNA helicase DDX39B	DDX39B	0.93049	0.8755
O00571	ATP-dependent RNA helicase DDX3X	DDX3X	0.84161	0.97998
B4DXX7;O15523;B4E132;B4DLA0;C9J8G5;C9J081;B4E3C4;D6RCM4;Q9NQI0	ATP-dependent RNA helicase DDX3Y	DDX3Y	NA	NA
D6RJA6;Q7L014	Probable ATP-dependent RNA helicase DDX46	DDX46	0.47768	0.58422
Q9H0S4	Probable ATP-dependent RNA helicase DDX47	DDX47	NA	NA
B4DLW8;P17844;J3KTA4;J3QSF1;J3KRZ1;J3QR02;J3KRX8;J3QRQ7	Probable ATP-dependent RNA helicase DDX5	DDX5	0.54572	0.94614
Q9BQ39	ATP-dependent RNA helicase DDX50	DDX50	0.53434	1.0614
Q8TDD1	ATP-dependent RNA helicase DDX54	DDX54	NA	NA
P26196	Probable ATP-dependent RNA helicase DDX6	DDX6	0.82752	0.95638
B7Z6B8;Q16698;E5RJG7;E5RFV2;E5RID6;E5RJD2;H0YAW3	2,4-dienoyl-CoA reductase, mitochondrial	DECR1	0.94176	1.1084
B4DFG0;P35659;D6RDA2;H0Y993;D6R9L5;H0Y8X0	Protein DEK	DEK	0.69451	0.93798
G3V158;Q9Y315;E9PMH9;E9PML7;E9PPM8	Putative deoxyribose-phosphate aldolase	DERA	1.1719	0.92365
B4E1G1;Q9BUN8;E5RGY0	Derlin-1	DERL1	1.0989	1.5548
P17661;Q16352;E7EMV2;E7ESP9;P07197;P07196;P12036	Desmin	DES	1.0524	1.1962
O00273	DNA fragmentation factor subunit alpha	DFFA	1.1438	0.9389
H7BZJ0;H7C147;O60443	Non-syndromic hearing impairment protein 5	DFNA5	NA	NA
B7Z817;Q15392;H7C4B7	Delta(24)-sterol reductase	DHCR24	1.4864	1.318
Q9UBM7;E9PMT8;E9PM00;E9PJ54;E9PLZ2;E9PRL8;E9PQ71;E9PIP9	7-dehydrocholesterol reductase	DHCR7	1.385	1.2925
I3NI32;Q02127	Dihydroorotate dehydrogenase (quinone), mitochondrial	DHODH	NA	NA
Q9Y394;H0YJ66;H0YJR8;H0YJE4	Dehydrogenase/reductase SDR family member 7	DHRS7	1.1587	1.2311
Q6IAN0	Dehydrogenase/reductase SDR family member 7B	DHRS7B	1.1784	1.2563
O43143	Putative pre-mRNA-splicing factor ATP-dependent RNA helicase DHX15	DHX15	0.82756	0.87818
Q7Z478	ATP-dependent RNA helicase DHX29	DHX29	1.0323	1.1232
H7BXY3;Q7L2E3	Putative ATP-dependent RNA helicase DHX30	DHX30	NA	0.57915
Q7L7V1	Putative pre-mRNA-splicing factor ATP-dependent RNA helicase DHX32	DHX32	NA	0.71052
F5H3Y4;Q8IY37	Probable ATP-dependent RNA helicase DHX37	DHX37	NA	NA
J3KTG2;Q92620	Pre-mRNA-splicing factor ATP-dependent RNA helicase PRP16	DHX38	NA	NA
Q14562;K7EQH7;F5H658	ATP-dependent RNA helicase DHX8	DHX8	0.53045	0.8283
Q08211	ATP-dependent RNA helicase A	DHX9	0.9022	0.86086
F5H0Q4;F5GYH3;F5GX50;F5H796;H7BZK7;Q9NR28;H7BZQ7;F5GXT8	Diablo homolog, mitochondrial	DIABLO	1.168	1.0652
E7ERW8;B9ZVX0;E9PHQ0;E7ET75;E9PEZ3;O60610;H9KV28;E7EMV0	Protein diaphanous homolog 1	DIAPH1	0.73413	0.44116
Q9BTC0	Death-inducer obliterator 1	DIDO1	NA	NA
Q9Y2E4;F6XJ20;B4DPI5;E7EPU2	Disco-interacting protein 2 homolog C	DIP2C	0.83509	0.62911
G3V1J5;Q9Y2L1;F2Z2C0	Exosome complex exonuclease RRP44	DIS3	0.66015	0.96629
H7C440;Q8IYB7	DIS3-like exonuclease 2	DIS3L2	NA	NA
O60832;H7C2Q9;H7C0M1;C9IYT0	H/ACA ribonucleoprotein complex subunit 4	DKC1	1.0082	0.78676
F5H7M3;H0YDD4;E9PEJ4;P10515	Dihydrolipoyllysine-residue acetyltransferase component of pyruvate dehydrogenase complex, mitochondrial	DLAT	1.064	0.94945
B4DT69;E9PEX6;P09622;B4DHG0;F8WDM5;F2Z2E3	Dihydrolipoyl dehydrogenase;Dihydrolipoyl dehydrogenase, mitochondrial	DLD	1.0962	1.0978
F8WF49;Q9Y2H0	Disks large-associated protein 4	DLGAP4	1.2359	1.3093
P36957;B7Z5W8;Q86SW4;H0YJF9;G3V3F0;G3V5M3	Dihydrolipoyllysine-residue succinyltransferase component of 2-oxoglutarate dehydrogenase complex, mitochondrial	DLST	1.0972	1.0219
P11532;E9PDN5;E7EQS5;F8VX32;E7ESB2;H0Y304;H0Y8D5;F5GZY3;E7EQR9;Q4G0X0;Q14174;H0Y3E8;Q14172;H0Y864;Q13474	Dystrophin	DMD	0.9691	1.0752
Q09013;M0R333;M0QYC6;M0QX08;M0QZ00	Myotonin-protein kinase	DMPK	1.3913	1.3812
Q9P2D7	Dynein heavy chain 1, axonemal	DNAH1	NA	NA
Q9GZS0;J3QRG2	Dynein intermediate chain 2, axonemal	DNAI2	NA	NA
P31689;B7Z5C0	DnaJ homolog subfamily A member 1	DNAJA1	0.82452	0.96481
O60884;I3L320;H3BMW5	DnaJ homolog subfamily A member 2	DNAJA2	1.1108	0.98097
Q96EY1;I3L1T6	DnaJ homolog subfamily A member 3, mitochondrial	DNAJA3	0.81273	1.326
P25685;B4DX52;M0R080	DnaJ homolog subfamily B member 1	DNAJB1	1.2341	0.8385
Q9UBS4;H7C2Y5	DnaJ homolog subfamily B member 11	DNAJB11	1.0291	0.97682
Q9UDY4;C9JUL4	DnaJ homolog subfamily B member 4	DNAJB4	1.0863	1.1211
O75190;C9JB42;C9JDR7;C9JDX6;F8WCZ4;Q8WWF6;C9J2P2;E9PH18;C9J2C4;B4DN73	DnaJ homolog subfamily B member 6;DnaJ homolog subfamily B member 3	DNAJB6;DNAJB3	1.203	0.81578
Q8IXB1	DnaJ homolog subfamily C member 10	DNAJC10	1.2136	0.86014
F5H1N1;Q9NVH1;Q9UMU8;B1AK20;Q5TH61;B4DGD5	DnaJ homolog subfamily C member 11	DNAJC11	0.77906	1.1647
O75165;H0YA63	DnaJ homolog subfamily C member 13	DNAJC13	1.2448	1.1536
Q5TDG9;Q5TDH4;Q9Y2G8	DnaJ homolog subfamily C member 16	DNAJC16	NA	NA
G5E9V2;F2Z3A7;Q96DA6	Mitochondrial import inner membrane translocase subunit TIM14	DNAJC19	NA	NA
Q13217	DnaJ homolog subfamily C member 3	DNAJC3	1.2233	1.0231
Q99615;K7EPP7;K7ESP1;K7EIH8;K7EJL5;K7EN19;K7EJV7;K7ER44	DnaJ homolog subfamily C member 7	DNAJC7	0.77789	0.99548
O75937	DnaJ homolog subfamily C member 8	DNAJC8	0.86007	0.8689
O00429;G8JLD5;J3KPI2;B4DGC9;F8VZ52;B4DPZ9;F8W1W3;B4DDQ3;F8VUJ9;F8VR28;F8VYL3	Dynamin-1-like protein	DNM1L	1.2745	1.0012
F5H4R9;E5RHK8;Q9UQ16;E5RIK2;K7ELR1;Q6P2G1;Q05193;K7EPK9		DNM2	0.85506	0.93044
P50570	Dynamin-2	DNM2	0.92101	1.0061
B4E0Q3;Q6XZF7;Q5SVK8	Dynamin-binding protein	DNMBP	NA	NA
F8WE91;Q9Y6K1	DNA (cytosine-5)-methyltransferase 3A	DNMT3A	NA	NA
Q96N67;Q96NI0;H0Y7L2	Dedicator of cytokinesis protein 7	DOCK7	0.84994	0.8396
D6R951;D6R977;D6RC22;D6RAM3;Q7L591	Docking protein 3	DOK3	NA	NA
Q9Y3R5	Protein dopey-2	DOPEY2	NA	NA
E7EW40;Q9H3H5	UDP-N-acetylglucosamine--dolichyl-phosphate N-acetylglucosaminephosphotransferase	DPAGT1	1.3935	1.139
Q9H2P9	Diphthine synthase	DPH5	0.57529	0.70525
E9PHH5;O60762;Q5QPK2;H0Y368	Dolichol-phosphate mannosyltransferase	DPM1	NA	NA
Q9NY33;G3V1D3;G3V180;E9PQ14;E9PKK8;E9PPK9;E9PQF2;E9PNX5	Dipeptidyl peptidase 3	DPP3	0.98537	1.0291
P27487;F8WE17;H7C1N5;F8WBB6	Dipeptidyl peptidase 4;Dipeptidyl peptidase 4 membrane form;Dipeptidyl peptidase 4 soluble form	DPP4	1.0441	1.0059
Q9UHL4;R4GMR2;R4GNE8;R4GMV4;R4GN05	Dipeptidyl peptidase 2	DPP7	1.063	1.133
Q86TI2;M0R2A8;M0R3C4;M0R2G6;M0R1L4	Dipeptidyl peptidase 9	DPP9	1.081	0.94725
Q9C005;B4DIS3	Protein dpy-30 homolog	DPY30	NA	NA
Q16555;E5RFU4	Dihydropyrimidinase-related protein 2	DPYSL2	1.335	1.0894
Q14195;H0YBT4;F5GWI3;H0YB87	Dihydropyrimidinase-related protein 3	DPYSL3	1.5818	1.6822
O14531;Q5T0Q6	Dihydropyrimidinase-related protein 4	DPYSL4	0.90503	1.191
Q9BPU6;E7EWB4;E9PHT0;E7ESV0	Dihydropyrimidinase-related protein 5	DPYSL5	0.9365	1.1725
E9PNC7;E9PQX9;Q14919;C9JCC6;E9PMW2	Dr1-associated corepressor	DRAP1	0.90234	1.0011
Q9Y295;H0YI06	Developmentally-regulated GTP-binding protein 1	DRG1	0.6959	0.77836
P55039;A8MZF9;J3QRI9;J3QKW7;J3KRL5;J3QR71;J3QLF3;J3QL90;J3QKV7	Developmentally-regulated GTP-binding protein 2	DRG2	0.90787	1.4051
A8MTY9;E7EWN9;B7Z6B1;O14972;A8MY26;B7Z606	Down syndrome critical region protein 3	DSCR3	1.1714	1.2354
Q02413	Desmoglein-1	DSG1	3.5184	3.0841
Q03001;F8W9J4;E7ERU2;E9PEB9;J3QTQ0;E7ERU0;E9PHM6;F6QMI7;E7ETB9;Q6P0N6;Q5T0V7;H0YAT7;H0YC82	Dystonin	DST	0.9767	0.97506
F6RFD5;P60981	Destrin	DSTN	1.0107	1.1916
C9J9G6;Q6XUX3	Dual serine/threonine and tyrosine protein kinase	DSTYK	NA	NA
M0QZ28;A8K541;M0QYX6;Q9Y4J8;F8WE01;K7ERH7;M0R021	Dystrobrevin alpha	DTNA	0.41305	0.73652
Q5VZP5	Inactive dual specificity phosphatase 27	DUSP27	1.1025	1.2514
P51452;K7ES89;Q8IYJ9;K7ELG5	Dual specificity protein phosphatase 3	DUSP3	1.1109	1.0082
Q14204;H0YJ21	Cytoplasmic dynein 1 heavy chain 1	DYNC1H1	1.0442	1.015
B7ZA04;Q13409;F8W8S0;E7ESD3;E7EMU4;E7ET01;E7EU01;E7EUM4;E7ERR6;E7ERH4	Cytoplasmic dynein 1 intermediate chain 2	DYNC1I2	1.4214	1.2244
E7EQL5;E7EV09;E7EQU2;E7ETL8;E9PGG1		DYNC1I2	NA	NA
Q9Y6G9;E9PHI6;C9JGM7;C9JLW1	Cytoplasmic dynein 1 light intermediate chain 1	DYNC1LI1	1.3333	1.2064
B4DZP4;O43237;J3KRI4;B4E2E0;J3KSD2;J3KRZ2;H3BUM4;E7EPL8	Cytoplasmic dynein 1 light intermediate chain 2	DYNC1LI2	1.0641	1.0534
P63167;F8VXL2;F8VRV5	Dynein light chain 1, cytoplasmic	DYNLL1	0.94389	0.95608
Q96FJ2	Dynein light chain 2, cytoplasmic	DYNLL2	1.0133	1.1097
Q9NP97;B4DFR2;B1AKR6;Q8TF09;H3BNG9;H3BPA0;Q7Z4M1;H3BQI1	Dynein light chain roadblock-type 1;Dynein light chain roadblock-type 2	DYNLRB1;DYNLRB2	1.0235	0.84215
Q5VTU3;P63172	Dynein light chain Tctex-type 1	DYNLT1	0.94151	1.0951
E7EMI5;M0R2X3;M0R131;F8W9I9;Q9Y463;Q13627	Dual specificity tyrosine-phosphorylation-regulated kinase 1B;Dual specificity tyrosine-phosphorylation-regulated kinase 1A	DYRK1A;DYRK1B	NA	NA
O75923	Dysferlin	DYSF	1.1354	1.0632
H3BTB7;Q5JPH6;H3BRF5	Probable glutamate--tRNA ligase, mitochondrial	EARS2	NA	NA
C9J719;C9JJ78;Q15125	3-beta-hydroxysteroid-Delta(8),Delta(7)-isomerase	EBP	NA	NA
B4DKB2;P42892	Endothelin-converting enzyme 1	ECE1	NA	NA
Q13011;M0R248;M0QZW4	Delta(3,5)-Delta(2,4)-dienoyl-CoA isomerase, mitochondrial	ECH1	1.1699	1.2348
Q9NTX5;J3KP84;E9PPG7;E9PRU6;F2Z2D6;E9PJS8;E9PLY6;H0Y5L2;H0Y525	Ethylmalonyl-CoA decarboxylase	ECHDC1	1.0763	0.98372
P30084	Enoyl-CoA hydratase, mitochondrial	ECHS1	1.0857	1.1073
P42126;H3BS70;Q96DC0	Enoyl-CoA delta isomerase 1, mitochondrial	ECI1;DCI	1.748	1.2975
O75521;F1LLU7;F8WAW4;F8W6J1;C9JB63;C9J000	Enoyl-CoA delta isomerase 2, mitochondrial	ECI2	1.2487	1.1623
Q16610	Extracellular matrix protein 1	ECM1	1.0081	1.2897
Q5VYK3;J3KN16;R4GMY1;R4GMY3;Q5VYK5;F6XAQ5	Proteasome-associated protein ECM29 homolog	ECM29;KIAA0368	0.89422	0.95001
Q6P2E9;I3L2F4;I3L0V0;I3L3M2	Enhancer of mRNA-decapping protein 4	EDC4	1.0182	0.9767
O43854	EGF-like repeat and discoidin I-like domain-containing protein 3	EDIL3	0.71365	0.93683
Q15075	Early endosome antigen 1	EEA1	0.83271	0.98876
P68104;Q5VTE0;A6PW80;Q5JR01	Elongation factor 1-alpha 1;Putative elongation factor 1-alpha-like 3	EEF1A1;EEF1A1P5	0.9093	1.0006
Q05639	Elongation factor 1-alpha 2	EEF1A2	0.876	0.83457
P24534;C9JZW3;F8WF65;F2Z2G2	Elongation factor 1-beta	EEF1B2	0.99814	0.97782
P29692;E9PRY8;E9PK01;E9PQZ1;E9PPR1;E9PL12;E9PQ49;E9PI39;E9PMW7;E9PIZ1;E9PL71;H0YCK7;E9PN91;E9PK06;H0YE72;E9PK72;E9PKK3;H0YE58;E9PNW6;E9PQC9;E9PJD0	Elongation factor 1-delta	EEF1D	0.81195	1.0192
O43324;H0YAL7;D6RBD7;C9J1V9;D6RCQ0	Eukaryotic translation elongation factor 1 epsilon-1	EEF1E1;hCG_2043275	0.8375	1.0159
P26641;B4DTG2	Elongation factor 1-gamma	EEF1G	0.89353	1.0386
P13639;M0R0I6	Elongation factor 2	EEF2	0.64704	0.92347
H7C4B1;Q5JVL4	EF-hand domain-containing protein 1	EFHC1	NA	NA
Q9BUP0;H7C0I0	EF-hand domain-containing protein D1	EFHD1	0.36825	0.38834
Q96C19;H0Y4Y4;C9JTV4;Q8WYH2	EF-hand domain-containing protein D2	EFHD2	1.2192	0.86105
Q14156;H9KV44	Protein EFR3 homolog A	EFR3A	0.78921	1.0705
Q7Z2Z2	Elongation factor Tu GTP-binding domain-containing protein 1	EFTUD1	1.2576	1.0955
K7EJ81;Q15029;K7EP67;K7EJ74	116 kDa U5 small nuclear ribonucleoprotein component	EFTUD2	0.81403	1.0228
Q8N3D4;E9PIH6;H0YDZ9;E9PSB0;Q8NDI1	EH domain-binding protein 1-like protein 1	EHBP1L1	0.68338	0.84356
Q9H4M9;C9JC03;C9J2Z4;C9JDQ8;C9JIJ3;C9IZH1	EH domain-containing protein 1	EHD1	0.95911	0.96646
Q9NZN4;B4DNU6	EH domain-containing protein 2	EHD2	1.15	1.0006
Q9NZN3;B4DFR5	EH domain-containing protein 3	EHD3	1.0556	0.99607
Q9H223	EH domain-containing protein 4	EHD4	1.2105	0.80527
P41567;O60739;K7EM18	Eukaryotic translation initiation factor 1;Eukaryotic translation initiation factor 1b	EIF1;EIF1B	0.81774	1.0753
P47813;O14602;A6NJH9	Eukaryotic translation initiation factor 1A, X-chromosomal;Eukaryotic translation initiation factor 1A, Y-chromosomal	EIF1AX;EIF1AY	1.1361	1.4683
C9IZE1;B4DQ14;F8WAE5;Q9BY44;H7C5Q3;B4DF96	Eukaryotic translation initiation factor 2A	EIF2A	0.83043	0.84639
P19525	Interferon-induced, double-stranded RNA-activated protein kinase	EIF2AK2	0.72894	0.83228
J3KMX9;Q14232;H0YGG4;B4DGX0;F5H0D0	Translation initiation factor eIF-2B subunit alpha	EIF2B1	0.89122	1.0552
P49770	Translation initiation factor eIF-2B subunit beta	EIF2B2	0.60172	0.74381
Q9NR50;H0Y580	Translation initiation factor eIF-2B subunit gamma	EIF2B3	0.65714	0.85883
Q9UI10;E7ERK9;H7C2L8;F8W8L6	Translation initiation factor eIF-2B subunit delta	EIF2B4	0.55812	0.74
E9PC74;Q13144	Translation initiation factor eIF-2B subunit epsilon	EIF2B5	1.103	1.0889
Q9UKV8;Q9H9G7;Q5TA58;Q9UL18;Q9HCK5	Protein argonaute-2;Protein argonaute-3;Protein argonaute-1;Protein argonaute-4	EIF2C2;EIF2C3;AGO1;EIF2C1;EIF2C4	0.9371	0.85995
P05198;H0YJS4;G3V4T5	Eukaryotic translation initiation factor 2 subunit 1	EIF2S1	1.0104	1.0713
P20042	Eukaryotic translation initiation factor 2 subunit 2	EIF2S2	1.2747	1.0856
P41091;Q2VIR3;F8W810;H7BZU1	Eukaryotic translation initiation factor 2 subunit 3;Putative eukaryotic translation initiation factor 2 subunit 3-like protein	EIF2S3;EIF2S3L	0.88779	0.9709
Q14152;F5H335	Eukaryotic translation initiation factor 3 subunit A	EIF3A	0.81931	0.91639
P55884;C9JZG1;C9JQN7	Eukaryotic translation initiation factor 3 subunit B	EIF3B	0.89525	0.94555
H3BRV0;Q99613;B5ME19;H3BPE3;H3BPE4	Eukaryotic translation initiation factor 3 subunit C	EIF3C;EIF3CL	0.79934	1.0356
B4DVY1;O15371;B0QYA3;B0QYA4;B0QYA5;B0QYA6;B0QYA7;B0QYA8	Eukaryotic translation initiation factor 3 subunit D	EIF3D	0.80465	0.96261
P60228;E5RGA2;H0YBR5;E5RIT4;H0YAW4;E5RHS5;E5RIP5;E5RJ25;H0YBP5;E5RII3	Eukaryotic translation initiation factor 3 subunit E	EIF3E	0.78641	0.95761
O00303;B3KSH1;B4DEW9;H0YDT6;E9PQV8	Eukaryotic translation initiation factor 3 subunit F	EIF3F	0.80768	0.90891
O75821;K7ER90;K7EL20;K7ENA8;K7EL60	Eukaryotic translation initiation factor 3 subunit G	EIF3G	0.70656	0.83423
O15372;B3KS98;E5RJT0;E5RGU4;E5RFW7;E5RFH0	Eukaryotic translation initiation factor 3 subunit H	EIF3H	0.95098	0.97126
Q13347;Q5TFK1	Eukaryotic translation initiation factor 3 subunit I	EIF3I	0.80828	0.96529
O75822;B4DUI3;F5H425;H0YLP3;H0YGJ7	Eukaryotic translation initiation factor 3 subunit J	EIF3J	0.89316	0.96779
K7ES31;K7EMQ9;K7ERF1;B7ZAM9;Q9UBQ5;K7EQM4	Eukaryotic translation initiation factor 3 subunit K	EIF3K	0.55158	0.70205
Q9Y262;B0QY89;B0QY90;H7C3A0;C9JHP4;C9K0Q7;H0Y7E6	Eukaryotic translation initiation factor 3 subunit L	EIF3L	0.80626	0.96078
Q7L2H7;H0YCQ8;B4E2Q4;J3KNJ2;E9PN86	Eukaryotic translation initiation factor 3 subunit M	EIF3M	0.86908	0.94833
P60842;J3KT12;J3QS69;J3KSZ0;J3KTB5;J3QL43;J3KTN0;J3QR64;J3QLN6;J3KS25;J3QKZ9;J3QL52;B4E102	Eukaryotic initiation factor 4A-I	EIF4A1	0.81429	0.9791
Q14240;E7EQG2;Q9NZE6;J3KSN7;J3KT04;J3KS93;E7EMV8;C9JUF0;J3QQP0;E9PBH4;F8WE11	Eukaryotic initiation factor 4A-II	EIF4A2	0.81613	0.93163
P38919;I3L3H2	Eukaryotic initiation factor 4A-III	EIF4A3	1.0473	0.96755
F8W0K0;F8VYE9;F8VSC7;F8VP89;F8VX11;B4DS13;P23588;E7EX17;F8VRU1	Eukaryotic translation initiation factor 4B	EIF4B	1.6255	1.2434
H0Y8J7;P06730;D6RBW1;D6RFJ3	Eukaryotic translation initiation factor 4E	EIF4E	1.1022	1.0231
Q13541	Eukaryotic translation initiation factor 4E-binding protein 1	EIF4EBP1	NA	NA
E7EX73;E9PGM1;E7EUU4;Q04637;C9J6B6;C9JF13;C9J2Z7;C9K073;H7C044;H7C0V6;F8WCF2;C9JHW9	Eukaryotic translation initiation factor 4 gamma 1	EIF4G1	0.79022	0.99174
H0Y3P2;P78344;D3DQV9;H0YCH5;E9PKF8;H0YD77;H0YEC5;H0YE44;H0YCF8;H0YE22	Eukaryotic translation initiation factor 4 gamma 2	EIF4G2	0.8989	0.9765
F5H564;Q504Z1;O43432;F5H8J4;Q5SWD1;Q5SWD0	Eukaryotic translation initiation factor 4 gamma 3	EIF4G3	0.93171	0.95431
Q15056	Eukaryotic translation initiation factor 4H	EIF4H	0.87158	0.91002
P55010;H0YK29;H0YK11;H0YMJ8;H0YM54;H0YLZ1;H0YN40	Eukaryotic translation initiation factor 5	EIF5	0.90482	1.0179
F8WCJ1;C9J7B5;C9J4W5;I3L397;Q9GZV4;P63241;I3L504;Q6IS14	Eukaryotic translation initiation factor 5A-2;Eukaryotic translation initiation factor 5A-1;Eukaryotic translation initiation factor 5A-1-like	EIF5A2;EIF5A;EIF5AL1	1.1631	1.122
O60841	Eukaryotic translation initiation factor 5B	EIF5B	0.87519	0.98195
P56537;B7ZBH1	Eukaryotic translation initiation factor 6	EIF6	0.92993	1.2987
Q15717;B4DVB8;M0QZR9;M0R055	ELAV-like protein 1	ELAVL1	0.91057	0.89898
B1AM48;Q12926;B1AM49;B1APY9;P26378;B1APY8;C9JB16	ELAV-like protein 2;ELAV-like protein 4	ELAVL2;ELAVL4	0.52148	1.0191
Q6ICJ4;B5MCL2;P0CG30;P0CG29;G5E9I8;G5E9P7;F8WCF3;C9JA47;Q4W251;G3XAK0;G5E9K8;P30711;A8MPT4	Glutathione S-transferase theta-2B;Glutathione S-transferase theta-2	Em:AP000351.3;GSTT2;GSTT2B	1.1244	1.0591
Q8N766;H7C4E3	ER membrane protein complex subunit 1	EMC1	1.0233	0.94722
C9JLM9;Q9P0I2	ER membrane protein complex subunit 3	EMC3	0.72571	0.7558
H0YK61;H0YNK0;H0YNK8;H0YLP8;Q5J8M3	ER membrane protein complex subunit 4	EMC4	NA	1.2538
H0YDT8;Q9NPA0	ER membrane protein complex subunit 7	EMC7	0.94556	1.3484
P50402;Q5HY57	Emerin	EMD	1.1324	1.0492
Q92979	Ribosomal RNA small subunit methyltransferase NEP1	EMG1	NA	NA
F8W717;O00423;G3V500;G3V3N9	Echinoderm microtubule-associated protein-like 1	EML1	0.57717	0.7769
O95834;K7EIK7;C9JRL6;K7ERR2;K7EIM1;K7EQR0;K7ERY9;K7EII6;K7EKG3;K7EKU5	Echinoderm microtubule-associated protein-like 2	EML2	0.99614	1.1174
Q8N8S7	Protein enabled homolog	ENAH	0.96167	0.90291
O94919	Endonuclease domain-containing 1 protein	ENDOD1	0.79761	1.0477
Q14249	Endonuclease G, mitochondrial	ENDOG	0.80718	0.62577
P06733;K7EM90	Alpha-enolase;Enolase	ENO1	1.304	1.1379
P09104;B7Z2X9;F5H0C8;F5H1C3;F5H5U1;F5GWQ3	Gamma-enolase;Enolase	ENO2	1.38	1.2499
P13929;E5RGZ4;K7EPM1;K7EKN2;E5RI09;E5RG95;K7EP84;E5RJH5	Beta-enolase;Enolase	ENO3	0.73067	0.96975
Q9UHY7;D6RA00	Enolase-phosphatase E1	ENOPH1	0.86576	0.96374
Q9Y6X5;Q6UWV6	Bis(5-adenosyl)-triphosphatase ENPP4	ENPP4	1.0173	0.76594
E5RHX8;Q9NPA8	Enhancer of yellow 2 transcription factor homolog	ENY2	0.92226	0.84931
E9PII3;E9PK52;E9PHY5;O43491;E9PJP4;E9PQN0;E9PRG1;E9PIG0;E9PQD2;H0Y5B0	Band 4.1-like protein 2	EPB41L2	1.0433	0.75031
Q9UM22;A4D1W8;D6RIH7	Mammalian ependymin-related protein 1	EPDR1;UCC1	1.0365	1.0524
P07099;B1AQP8;B1AQP9	Epoxide hydrolase 1	EPHX1	1.4276	1.0422
Q7L775	EPM2A-interacting protein 1	EPM2AIP1	NA	NA
Q9Y6I3	Epsin-1	EPN1	1.0717	0.88154
D6RBR6;D6RFG3;D6REL6;I6L9I8;Q9H201;D6R907;D6RBI9;B4DIQ9;F6QWW5	Epsin-3	EPN3	NA	NA
P07814	Bifunctional glutamate/proline--tRNA ligase;Glutamate--tRNA ligase;Proline--tRNA ligase	EPRS	0.98719	0.99594
B1AUU8;P42566;A6NL94;H7BYP0	Epidermal growth factor receptor substrate 15	EPS15	0.97956	0.88723
Q9UBC2;M0R165;M0QX30;M0R1V5;K7EJR2;M0R330;M0R3I1;M0R2S2	Epidermal growth factor receptor substrate 15-like 1	EPS15L1	0.81871	0.87939
Q12929;B4DX66;F5H3Q6;F5H0R8	Epidermal growth factor receptor kinase substrate 8	EPS8	1.2226	1.244
Q9H6S3;B7ZKL3	Epidermal growth factor receptor kinase substrate 8-like protein 2	EPS8L2	0.37823	0.47779
O75616	GTPase Era, mitochondrial	ERAL1	NA	NA
Q9NZ08	Endoplasmic reticulum aminopeptidase 1	ERAP1	1.3118	1.2118
B4DTR1;J3QLU9;P04626;Q15303	Receptor tyrosine-protein kinase erbB-2;Receptor tyrosine-protein kinase erbB-4;ERBB4 intracellular domain	ERBB2;ERBB4	3.7316	2.0937
Q96RT1	Protein LAP2	ERBB2IP	NA	NA
G8JLD3;Q8IUD2;K7EPD6;K7EPP6;H7C4G9;O15083	ELKS/Rab6-interacting/CAST family member 1	ERC1	1.6442	1.0547
B3KRR0;P07992	DNA excision repair protein ERCC-1	ERCC1	NA	NA
G3V1S1;P19447	TFIIH basal transcription factor complex helicase XPB subunit	ERCC3	0.71244	0.73074
Q969X5	Endoplasmic reticulum-Golgi intermediate compartment protein 1	ERGIC1	1.149	1.0831
Q96RQ1;H0YHJ8;H0YI58;F8W0R1;F8VR88;F8VUZ2;H0YI50;F8VPA6	Endoplasmic reticulum-Golgi intermediate compartment protein 2	ERGIC2	1.0034	0.90946
P84090;G3V279	Enhancer of rudimentary homolog	ERH	1.1355	1.0886
O75477;B0QZ43	Erlin-1	ERLIN1	0.94273	0.83728
E5RHW4;O94905;E5RJ09	Erlin-2	ERLIN2	1.027	1.0186
B3KSB1;E7ER77;Q7Z2K6	Endoplasmic reticulum metallopeptidase 1	ERMP1	1.8813	1.2994
Q96HE7;G3V2H0;G3V3E6;G3V503;G3V5B3	ERO1-like protein alpha	ERO1L	1.5714	1.3708
P30040;F8VY02;F8W1G0	Endoplasmic reticulum resident protein 29	ERP29	1.1568	1.0911
Q9BS26	Endoplasmic reticulum resident protein 44	ERP44	1.0887	0.95121
P10768;H7BZT7	S-formylglutathione hydrolase	ESD	1.1318	1.0075
Q9BSJ8;F8VZB1	Extended synaptotagmin-1	ESYT1	0.96978	0.96127
H7BXI1;A0FGR8;F2Z3K9	Extended synaptotagmin-2	ESYT2	1.4707	1.1452
P62495;Q96CG1;B7Z7P8;I3L492;D6RCB3;D6RJE8	Eukaryotic peptide chain release factor subunit 1	ETF1	0.86763	1.0082
P13804;H0YK49;H0YL12;H0YLU7;H0YNX6;H0YKF0;H0YL83;H0YM12	Electron transfer flavoprotein subunit alpha, mitochondrial	ETFA	1.1687	0.99471
P38117;M0QY67	Electron transfer flavoprotein subunit beta	ETFB	1.2375	1.0292
J3KND9;Q16134;D6RAD5	Electron transfer flavoprotein-ubiquinone oxidoreductase, mitochondrial	ETFDH	0.88416	1.3283
M0QY80;O95571;M0QXB5;M0QX80	Protein ETHE1, mitochondrial	ETHE1	0.96785	0.86467
H7BY36;C9JGE3;B0QYK0;Q01844	RNA-binding protein EWS	EWSR1	0.85231	0.9002
C9JLF4;Q9NVH0	Exonuclease 3-5 domain-containing protein 2	EXD2	NA	NA
Q9NV70	Exocyst complex component 1	EXOC1	1.299	1.0103
Q96KP1;G8JLK9	Exocyst complex component 2	EXOC2	0.97027	0.94557
O60645;D6RB59;H0Y995	Exocyst complex component 3	EXOC3	0.87856	1.0423
B7Z321;Q96A65;F5GZT1;B7Z4J9	Exocyst complex component 4	EXOC4	1.1123	1.0254
O00471;F8W9B8	Exocyst complex component 5	EXOC5	1.6258	1.1471
J3QT38;Q9Y2D4	Exocyst complex component 6B	EXOC6B	1.093	1.1646
Q9UPT5;B4DJ07;B5MCY9;K7ERQ5	Exocyst complex component 7	EXOC7	0.93429	0.86926
Q8IYI6	Exocyst complex component 8	EXOC8	0.99367	0.98271
Q9Y2C4;F8WE28;F8WE38;H7C0W6	Nuclease EXOG, mitochondrial	EXOG	0.69658	0.83823
Q01780	Exosome component 10	EXOSC10	NA	NA
E7ESD5;E9PLN6;O95677;F2Z2Y1	Eyes absent homolog 4	EYA4	NA	NA
P15311;E7EQR4	Ezrin	EZR	1.7212	1.0136
P00488;Q9NQP5;A6PVK5;H0Y796	Coagulation factor XIII A chain	F13A1	0.53888	0.73339
P05413;P02689	Fatty acid-binding protein, heart	FABP3	1.1141	1.2669
Q01469	Fatty acid-binding protein, epidermal	FABP5	1.2659	0.81416
O95864;B7Z634	Fatty acid desaturase 2	FADS2	0.80995	1.8317
B1ANM7;Q9UNN5;B4DEJ6;B3KT28	FAS-associated factor 1	FAF1	NA	0.4214
P16930;H0YLC7;Q53XA7	Fumarylacetoacetase	FAH;DKFZp686F13224	1.0797	1.1616
Q6P587	Acylpyruvase FAHD1, mitochondrial	FAHD1	0.75199	0.82499
C9JGM0;Q96GK7	Fumarylacetoacetate hydrolase domain-containing protein 2A	FAHD2A	NA	NA
Q96BN8	Protein FAM105B	FAM105B	NA	NA
C9J6N5;C9JQ40;C9JW51;Q9H098;C9J3Q3	Protein FAM107B	FAM107B	1.1907	1.1491
Q8IWE2;Q6MZV4	Protein NOXP20	FAM114A1;DKFZp686F20250	1.3853	1.1183
Q9NRY5;E7ESJ7;E5RGF9;E5RK42;E5RHP2;E5RHI8;E5RFK2	Protein FAM114A2	FAM114A2	0.82473	0.80531
Q9Y4C2	Protein FAM115A	FAM115A	NA	0.96387
Q9NZB2;H7C0T0	Constitutive coactivator of PPAR-gamma-like protein 1	FAM120A	0.97785	0.9462
Q96TA1	Niban-like protein 1	FAM129B	1.5669	1.1415
K7ENZ6;K7EMF4;K7ELM8;K7EJ34;K7ENF4;Q86VR2	Protein FAM134C	FAM134C	0.8843	0.81121
Q5W0V3;Q86V87	Protein FAM160B1;Protein FAM160B2	FAM160B1;FAM160B2	1.024	0.81837
F8W7Q4;Q96A26;E9PH05	Protein FAM162A	FAM162A	1.2405	0.70491
A8MVW0	Protein FAM171A2	FAM171A2	NA	NA
Q15018	BRISC complex subunit Abro1	FAM175B	1.1836	1.0885
I3L2L5;C9JLW8;I3L4Q0;I3L317	Protein FAM195B	FAM195B	0.59918	0.8657
Q9BTY7;P0CB43	Protein FAM203A;Protein FAM203B	FAM203A;FAM203B	0.83176	0.84161
Q9BRX8	Redox-regulatory protein FAM213A	FAM213A	1.2923	3.9479
Q5SNT6;F8W7U3;J3KP36;E7ESD2;Q9Y4E1;Q641Q2;B1AP61;F5GY39	WASH complex subunit FAM21B;WASH complex subunit FAM21C;WASH complex subunit FAM21A	FAM21B;FAM21A;FAM21C	0.79442	0.94343
Q8N5C1	Protein FAM26E	FAM26E	0.81892	0.84966
H0Y2W3;Q86V20	Protein FAM35A	FAM35A	1.2626	0.77295
Q8TCE6;Q6NSW5;B4DDW8;B4DMU4	Protein FAM45A;Protein FAM45B	FAM45A;FAM45B	NA	NA
Q9H0Q0;C9JPE5;C9IYV6	Protein FAM49A	FAM49A	0.99476	1.1372
Q9NUQ9;E5RI16;Q9NW21;E5RJL8;E5RJE1;E5RIR8;E5RFS4;E5RHU5;E5RGI7;E5RK81;E5RH75;E5RK61	Protein FAM49B	FAM49B	1.0592	1.1124
B0S8I6;Q14320;Q9Y247	Protein FAM50A;Protein FAM50B	FAM50A;FAM50B	0.771	1.1489
F5H029;B7Z6U4;F5GX51;Q9Y4F9	Protein FAM65B	FAM65B	0.78817	2.8929
Q8NCA5;E9PH82;B4DT23;C9J3G8	Protein FAM98A	FAM98A	0.82768	1.0024
B4DLR2;Q12884;C9J131	Seprase	FAP	0.97205	0.91628
E9PNW8;Q8WVX9	Fatty acyl-CoA reductase 1	FAR1	NA	0.44349
Q9Y4F1;C9JME2;M0R262;M0QYB0;H0Y783;M0QXT1	FERM, RhoGEF and pleckstrin domain-containing protein 1	FARP1	1.3322	1.2157
K7ER16;Q9Y285;K7ER00;K7EK06;B4E363;K7EPH2	Phenylalanine--tRNA ligase alpha subunit	FARSA	0.971	0.98887
Q9NSD9;F5H6Y1	Phenylalanine--tRNA ligase beta subunit	FARSB	0.77259	0.87515
P49327	Fatty acid synthase;[Acyl-carrier-protein] S-acetyltransferase;[Acyl-carrier-protein] S-malonyltransferase;3-oxoacyl-[acyl-carrier-protein] synthase;3-oxoacyl-[acyl-carrier-protein] reductase;3-hydroxyacyl-[acyl-carrier-protein] dehydratase;Enoyl-[acyl-carrier-protein] reductase;Oleoyl-[acyl-carrier-protein] hydrolase	FASN	1.177	1.2788
D6RCE4;Q14517	Protocadherin Fat 1;Protocadherin Fat 1, nuclear form	FAT1	NA	NA
P62861;E9PR30	40S ribosomal protein S30	FAU	0.77485	0.86909
M0R0P1;M0R299;M0QXL5;M0R2Q4;P22087;M0R2U2;M0R1H0;M0R2B0	rRNA 2-O-methyltransferase fibrillarin	FBL	1.0305	0.79556
P35555	Fibrillin-1	FBN1	1.3317	0.92452
H3BRE0;H3BTH6;Q8NEZ5	F-box only protein 22	FBXO22	NA	NA
Q8TB52	F-box only protein 30	FBXO30	0.93552	0.89118
P37268;B4DJE5;E9PNM1;E9PJG4;B3KQ95;B4DT56;B7Z1J3;E9PS69	Squalene synthase	FDFT1	1.6322	2.3409
P14324	Farnesyl pyrophosphate synthase	FDPS	1.2259	1.5318
P22830;K7ELX4;K7EPN2;K7EKP7	Ferrochelatase, mitochondrial	FECH	0.8814	1.2838
H0YJ34;Q96AC1;H0YJB6;G3V5R2;G3V281;G3V3J0;G3V1L6;Q9BQL6	Fermitin family homolog 2	FERMT2	1.0788	1.0026
Q86UX7;F5H1C6;H0YFT5	Fermitin family homolog 3	FERMT3	1.3853	0.94342
H7C0L4;Q7Z674;H7C434;J3KTR6;F8W6C0;G3V0F5;Q9UHY8;Q99689	Fasciculation and elongation protein zeta-2;Fasciculation and elongation protein zeta-1	FEZ2;DKFZp779C2259;FEZ1	0.75519	0.90159
J3QKV9;C9J015;F2Z2V1;Q96C11	FGGY carbohydrate kinase domain-containing protein	FGGY	0.89919	0.96501
P07954	Fumarate hydratase, mitochondrial	FH	1.0276	1.13
Q5JXI8;Q5JXH9;Q5JXH8;Q5JXH7;Q5JXI3;Q5JXI2;Q13642;Q5JXI0	Four and a half LIM domains protein 1	FHL1	0.75473	1.084
Q9Y613;B4DVN5	FH1/FH2 domain-containing protein 1	FHOD1	0.70685	0.59645
Q7Z7B0	Filamin-A-interacting protein 1	FILIP1	1.7787	0.94767
Q9Y3D6	Mitochondrial fission 1 protein	FIS1	1.0229	1.0444
Q8N6M3	Fat storage-inducing transmembrane protein 2	FITM2	0.89511	1.6103
Q96AY3;Q9H6J3;H0Y827;K7ESG6;K7EM43;K7ELI6	Peptidyl-prolyl cis-trans isomerase FKBP10	FKBP10	1.1548	0.9787
F8VU90;Q9NYL4	Peptidyl-prolyl cis-trans isomerase;Peptidyl-prolyl cis-trans isomerase FKBP11	FKBP11	NA	NA
Q5T1M5	FK506-binding protein 15	FKBP15	1.3385	0.89319
P62942;Q1JUQ5;Q5W0X3;A8MSS1;Q5VVH2	Peptidyl-prolyl cis-trans isomerase FKBP1A;Peptidyl-prolyl cis-trans isomerase	FKBP1A;FKBP12-Exip2	1.0943	1.116
P26885;F5H0N4	Peptidyl-prolyl cis-trans isomerase FKBP2	FKBP2	1.1279	1.1324
Q00688	Peptidyl-prolyl cis-trans isomerase FKBP3	FKBP3	0.91969	1.0263
Q02790;F5H1U3;H0YFG2	Peptidyl-prolyl cis-trans isomerase FKBP4;Peptidyl-prolyl cis-trans isomerase FKBP4, N-terminally processed	FKBP4	0.79414	0.93095
Q13451;B7Z7Z8	Peptidyl-prolyl cis-trans isomerase FKBP5	FKBP5	1.2056	1.1863
Q9Y680;F8WE12;H7BZJ4;F8WCU2;F8WBF2	Peptidyl-prolyl cis-trans isomerase FKBP7;Peptidyl-prolyl cis-trans isomerase	FKBP7	0.97399	0.87375
Q14318;J3KQ73;C8C9T5;M0R2K9	Peptidyl-prolyl cis-trans isomerase FKBP8;Peptidyl-prolyl cis-trans isomerase	FKBP8	0.61151	0.82728
O95302;B7Z6H3;B7Z230;B7Z1G9;Q75LS8;C9J4P8	Peptidyl-prolyl cis-trans isomerase FKBP9	FKBP9	1.1138	1.0202
Q5T196;Q8NFF5;Q5T191	FAD synthase;Molybdenum cofactor biosynthesis protein-like region;FAD synthase region	FLAD1	NA	NA
Q13045;J3KS54;J3KS39;J3QLR6;K7EQZ7;J3QQQ2	Protein flightless-1 homolog	FLII	0.82013	0.96127
Q5HY54;P21333;E9PHF0;F8WE98;H0Y5C6;H0Y5F3	Filamin-A	FLNA	1.3079	1.0083
O75369;E7EN95;H7C5L4;Q8WXT3	Filamin-B	FLNB	1.0933	0.93183
Q14315	Filamin-C	FLNC	0.89098	1.0233
O75955;A2AB12;A2AB10;B0V109;B4DVY7;B0V112;B0V110;A2AB13;A2AB11;B0V2I8;B0V111;A2AB09;B0V114;B0V113;B0V2J0;B0V108;A2ABJ5;B0S8A9	Flotillin-1	FLOT1	0.87773	1.0217
Q14254;J3QLD9;E7EMK3;K7EKW9	Flotillin-2	FLOT2	0.93422	0.87515
O95466;K7EJE6;K7EK60	Formin-like protein 1	FMNL1	1.1965	1.0685
F8W871;A8MQB8;G3V0J0;G8JL90		FMR1	NA	NA
F8W7G7;P02751;H0Y7Z1;H0Y4K8	Fibronectin;Anastellin;Ugl-Y1;Ugl-Y2;Ugl-Y3	FN1	1.8434	1.2615
I3L2G3;I3L139;F5H4E4;Q9HA64	Ketosamine-3-kinase	FN3KRP	NA	NA
E9PQP6;P49354;B3KVN2;H0YCW1;H0YE66	Protein farnesyltransferase/geranylgeranyltransferase type-1 subunit alpha	FNTA	1.1708	1.0937
Q5VW36	Focadhesin	FOCAD	1.2764	0.73289
P15328	Folate receptor alpha	FOLR1	0.57458	1.1873
H0YDF0;O14772	Fucose-1-phosphate guanylyltransferase	FPGT	NA	NA
Q5TBA9	Protein furry homolog	FRY	0.95506	0.83398
J3KNT0;Q16658;C9JPH9;C9JFC0;H7BYX5	Fascin	FSCN1	1.2051	0.93863
P02794;G3V192;G3V1D1;E9PRK8;E9PKY7;E9PPQ4;E9PQR3;E9PKM5;E9PK45	Ferritin heavy chain;Ferritin	FTH1	1.3137	1.1083
P02792	Ferritin light chain	FTL	0.95785	0.55982
Q9C0B1;B4DHN4	Alpha-ketoglutarate-dependent dioxygenase FTO	FTO	1.2059	1.4656
Q8IY81	pre-rRNA processing protein FTSJ3	FTSJ3	0.70142	3.3368
Q96AE4;E9PEB5;B4DT31;C9JSZ1	Far upstream element-binding protein 1	FUBP1	0.74408	0.85612
Q96I24	Far upstream element-binding protein 3	FUBP3	1.0498	0.83482
Q9BWH2	FUN14 domain-containing protein 2	FUNDC2	1.3528	2.1415
A2VDF0	Fucose mutarotase	FUOM	NA	NA
P35637;H3BPE7	RNA-binding protein FUS	FUS	0.91927	0.87713
H7C585;C9JAX1;Q16595	Frataxin, mitochondrial;Frataxin intermediate form;Frataxin(56-210);Frataxin(78-210);Frataxin mature form	FXN	1.0343	1.1088
P51114;B4DXZ6;E9PFF5;E7EU85;H7C4S4;C9JAJ4;C9JYQ6;C9IZ22;C9JZE0;C9JY20;Q06787	Fragile X mental retardation syndrome-related protein 1	FXR1	0.7735	0.98966
P51116;I3L1Z2	Fragile X mental retardation syndrome-related protein 2	FXR2	2.8239	1.1751
P06241;Q5R3A8;P12931;P07947;J3QRU1;A8K4G3;P07948;H0Y3C5;P08631;J3KPD6	Tyrosine-protein kinase Fyn;Proto-oncogene tyrosine-protein kinase Src;Tyrosine-protein kinase Yes	FYN;SRC;YES1	1.1828	0.97944
Q96QD9;H9KVC1;H9KVD1;H9KVC6;F6VVD0	UAP56-interacting factor	FYTTD1	0.75976	0.82703
Q13283;F5H4D6;E5RIZ6;E5RH00;E5RI46;E5RIF8;E5RH42;Q5HYE9;E5RJU8	Ras GTPase-activating protein-binding protein 1	G3BP1	0.81618	1.0374
Q9UN86;D6RAC7;D6RB17;D6RGJ4;D6R9X5;D6R9A4;D6RBM9;D6REX8;D6RBR0;D6RE13;D6RBW8	Ras GTPase-activating protein-binding protein 2	G3BP2	0.75763	0.91691
P11413;E7EUI8;E7EM57;E9PD92	Glucose-6-phosphate 1-dehydrogenase	G6PD	1.3715	1.0563
P10253	Lysosomal alpha-glucosidase;76 kDa lysosomal alpha-glucosidase;70 kDa lysosomal alpha-glucosidase	GAA	0.40241	1.184
Q9UQC2	GRB2-associated-binding protein 2	GAB2	0.87434	0.43554
F5GZY7;Q9H0R8;F5GX12;F5H007;G3V1T7	Gamma-aminobutyric acid receptor-associated protein-like 1	GABARAPL1	0.59487	0.5217
P60520;H3BSM5;H3BQ50	Gamma-aminobutyric acid receptor-associated protein-like 2	GABARAPL2	1.2171	0.7783
Q8TAE8	Growth arrest and DNA damage-inducible proteins-interacting protein 1	GADD45GIP1	NA	NA
E9PGR2;O14976	Cyclin-G-associated kinase	GAK	0.95079	0.88304
P54803;J3KN25;G3V4M2;G3V5E8;E7EPA4	Galactocerebrosidase	GALC	0.64227	0.93877
P51570;B4E1G6	Galactokinase	GALK1	1.4376	0.94185
H0YLL3;H0YLL8;B7ZAX5;Q01415	N-acetylgalactosamine kinase	GALK2	NA	0.89516
H7C320;H7C1B5;Q96C23	Aldose 1-epimerase	GALM	NA	NA
F5H325;P34059;H3BP66	N-acetylgalactosamine-6-sulfatase	GALNS	0.4121	0.97732
F5GY99;Q10472	Polypeptide N-acetylgalactosaminyltransferase 1;Polypeptide N-acetylgalactosaminyltransferase 1 soluble form	GALNT1	1.4502	2.7515
Q10471;G3V1S6;B7Z8V8;F8VUJ3;Q8N4A0	Polypeptide N-acetylgalactosaminyltransferase 2;Polypeptide N-acetylgalactosaminyltransferase 2 soluble form	GALNT2	0.89768	1.2094
E9PBY3;H0YAH3;Q86SF2	N-acetylgalactosaminyltransferase 7	GALNT7	NA	NA
Q14353	Guanidinoacetate N-methyltransferase	GAMT	0.53578	0.7631
Q14697;F5H6X6	Neutral alpha-glucosidase AB	GANAB	1.111	0.96112
E9PKU7;E9PNH1;H0YFL4		GANAB	NA	NA
P04406;E7EUT5;O14556	Glyceraldehyde-3-phosphate dehydrogenase	GAPDH	1.139	1.104
F8W9S7;Q14C86;C9IZ08;B0QZ65;B4DGD8;H0Y7I9;C9IZX9;H0Y4E7	GTPase-activating protein and VPS9 domain-containing protein 1	GAPVD1	0.82703	1.0933
Q9NY12	H/ACA ribonucleoprotein complex subunit 1	GAR1	0.91831	0.77236
P41250;H7C443	Glycine--tRNA ligase	GARS	1.1875	1.0351
P22102;B4DJ93;H7C489;F8WD69;C9JBJ1;C9JTV6;C9JZG2;C9JKQ7;H7C366	Trifunctional purine biosynthetic protein adenosine-3;Phosphoribosylamine--glycine ligase;Phosphoribosylformylglycinamidine cyclo-ligase;Phosphoribosylglycinamide formyltransferase	GART	0.8312	0.91894
H0YMX4;P50440	Glycine amidinotransferase, mitochondrial	GATM	NA	NA
J3KQG4;P04062;F5H241;J3KQK9	Glucosylceramidase	GBA	1.0443	1.0134
H7C333;O75323;C9J7B1;C9K068	Protein NipSnap homolog 2	GBAS	1.178	1.0671
Q04446;E9PGM4	1,4-alpha-glucan-branching enzyme	GBE1	1.229	1.134
Q92538	Golgi-specific brefeldin A-resistance guanine nucleotide exchange factor 1	GBF1	0.84331	0.89724
P32456;H3BRX6;H3BP53;F6SPX6;F6X827;Q9H0R5	Interferon-induced guanylate-binding protein 2;Guanylate-binding protein 3	GBP2;GBP3	0.76689	1.5115
K7ES74;K7EKT3;Q92947	Glutaryl-CoA dehydrogenase, mitochondrial	GCDH	1.2909	2.2083
P48507	Glutamate--cysteine ligase regulatory subunit	GCLM	0.89244	0.60445
Q92616	Translational activator GCN1	GCN1L1	0.8458	0.91292
Q99988	Growth/differentiation factor 15	GDF15	NA	NA
P31150;G5E9U5	Rab GDP dissociation inhibitor alpha	GDI1	1.2265	1.0269
P50395;E7EU23;Q5SX87;Q5SX86;Q5SX90;Q5SX91	Rab GDP dissociation inhibitor beta	GDI2	0.99916	1.0262
Q8TEQ6	Gem-associated protein 5	GEMIN5	1.315	1.0163
Q7L5D6;C9JPA8;C9JHN8	Golgi to ER traffic protein 4 homolog	GET4	0.65101	0.74568
C9IZ01;Q96RP9	Elongation factor G, mitochondrial	GFM1	NA	NA
Q969S9	Ribosome-releasing factor 2, mitochondrial	GFM2	NA	1.033
Q06210;E5RJP4	Glutamine--fructose-6-phosphate aminotransferase [isomerizing] 1	GFPT1	0.9474	1.0823
O94808	Glutamine--fructose-6-phosphate aminotransferase [isomerizing] 2	GFPT2	0.63616	0.60707
B0QYS4;B0QYS5;B0QYR6;Q9UJY5;Q6IC75;B0QYS3	ADP-ribosylation factor-binding protein GGA1	GGA1	0.89759	1.1423
M0QZK8;O75223	Gamma-glutamylcyclotransferase	GGCT	0.80001	0.7706
Q92820	Gamma-glutamyl hydrolase	GGH	0.97772	0.86554
C9J6G3;C9J7M1;A8MVQ8;O95749	Geranylgeranyl pyrophosphate synthase	GGPS1	0.83551	1.1788
E7EUG3;P36269;H7C1X2	Gamma-glutamyltransferase 5;Gamma-glutamyltransferase 5 heavy chain;Gamma-glutamyltransferase 5 light chain	GGT5	1.2142	0.66196
Q9NWU2	Glucose-induced degradation protein 8 homolog	GID8	NA	NA
Q6Y7W6;I1E4Y6;C9JH18;C9JHW1;E7ESB6;E9PC50	PERQ amino acid-rich with GYF domain-containing protein 2	GIGYF2	0.75986	2.1312
K7EM11;O14908	PDZ domain-containing protein GIPC1	GIPC1	1.5833	1.0412
Q8TF65	PDZ domain-containing protein GIPC2	GIPC2	0.90961	0.8983
F8VXI9;Q14161;R4GNG3;F8WAK2;F8W822;F8W7V0;F8VNZ4;F8W1F8;F8VPX7;J3QRU8;Q9Y2X7	ARF GTPase-activating protein GIT2	GIT2	0.63079	0.88805
P16278;E7EQ29;F8WF40;C9JF15;C9J539;C9JWX1;C9J4G9;Q6UWU2	Beta-galactosidase	GLB1	1.0728	0.88612
Q92896;H3BM42;H3BQT1;H3BQU9	Golgi apparatus protein 1	GLG1	0.99341	1.5231
Q9H4G4;Q5VZR0	Golgi-associated plant pathogenesis-related protein 1	GLIPR2	1.408	1.0149
B4DJ85;Q92990;M0QXG8;M0QX84	Glomulin	GLMN	0.65689	0.55753
Q04760	Lactoylglutathione lyase	GLO1	1.8445	1.5147
Q9HC38;B7Z403;I3L3Q4;I3L1I0;I3NI27;I3NI24;I3L2C2;I3L1F4;I3L277	Glyoxalase domain-containing protein 4	GLOD4	1.066	0.91727
P35754	Glutaredoxin-1	GLRX	0.83512	0.98828
O76003	Glutaredoxin-3	GLRX3	0.89985	0.94685
Q86SX6	Glutaredoxin-related protein 5, mitochondrial	GLRX5	0.8517	4.5337
O94925;H7BZD1;C9JIJ6;B7Z509;H7C201	Glutaminase kidney isoform, mitochondrial	GLS	1.0887	1.0374
B8ZZC5;B8ZZA8		GLS	NA	NA
F5GZ49;F5H0U5;Q9NZD2	Glycolipid transfer protein	GLTP	NA	NA
J3KST3;Q5TA50	Glycolipid transfer protein domain-containing protein 1	GLTPD1	NA	NA
P00367;B4DGN5;B3KV55;P49448	Glutamate dehydrogenase 1, mitochondrial;Glutamate dehydrogenase;Glutamate dehydrogenase 2, mitochondrial	GLUD1;GLUD2	1.2908	1.1122
C9JA32;C9J3N5;Q8IVS8	Glycerate kinase	GLYCTK	0.19235	0.15514
P60983;G3V4P8;M0QYG8;M0R1D2;M0R0C1;M0QYJ8;O60234	Glia maturation factor beta	GMFB	1.0634	1.0358
Q9Y5P6	Mannose-1-phosphate guanyltransferase beta	GMPPB	0.88995	0.97945
P36959	GMP reductase 1	GMPR	NA	NA
H0YMR9;H0YMV5;H0YNH0;H0YMB3;H0YLV5;Q9P2T1;Q6PKC0;H0YNJ6;H0YL68;H0YMG3;H0YKK3;H0YN74;Q86T14	GMP reductase 2;GMP reductase	GMPR2	2.3517	2.0684
P49915;F8W720	GMP synthase [glutamine-hydrolyzing]	GMPS	0.7682	0.82023
P29992;K7EL62;O95837	Guanine nucleotide-binding protein subunit alpha-11	GNA11	1.1529	1.052
F5H1G8;Q14344	Guanine nucleotide-binding protein subunit alpha-13	GNA13	1.1195	0.98118
P04899;B4E2X5;B3KTZ0;F5GZL8;P63096;P11488;P19087;A8MTJ3;P09471;A2A2R6;Q5JWD1;H0Y7E8;H3BTM2;C9JPP4;P38405	Guanine nucleotide-binding protein G(i) subunit alpha-2;Guanine nucleotide-binding protein G(i) subunit alpha-1	GNAI2;GNAI1	1.0385	1.0056
P08754	Guanine nucleotide-binding protein G(k) subunit alpha	GNAI3	NA	1.0753
P50148;G3V1P7;B1AM21	Guanine nucleotide-binding protein G(q) subunit alpha	GNAQ	1.2995	1.0211
P63092;Q5JWF2;Q5JWE9;H0Y7F4	Guanine nucleotide-binding protein G(s) subunit alpha isoforms short;Guanine nucleotide-binding protein G(s) subunit alpha isoforms XLas	GNAS	0.82662	0.98939
C9JZN1;C9JIS1;C9JXA5;P62879;E7EP32;F5H100;F5H8J8;F5H0S8;E9PCP0;P16520	Guanine nucleotide-binding protein G(I)/G(S)/G(T) subunit beta-2	GNB2	1.2909	0.94321
P63244;J3KPE3;H0YAF8;D6RAC2;D6RHH4;H0Y8W2;D6REE5;D6RAU2;E9PD14;D6RFZ9;D6RFX4;D6R9Z1;H0YAM7;D6R9L0;D6RF23;D6RGK8;H0Y9P0;D6RHJ5;D6R909;D6RBD0;D6RDI0;H0Y8R5	Guanine nucleotide-binding protein subunit beta-2-like 1	GNB2L1	0.9102	1.0071
Q9UBI6	Guanine nucleotide-binding protein G(I)/G(S)/G(O) subunit gamma-12	GNG12	0.97696	0.92449
P36915;A2AB27;B0V0L0	Guanine nucleotide-binding protein-like 1	GNL1	1.105	1.8412
Q5TBH8;B4DNM9;O15228;Q5TBH6	Dihydroxyacetone phosphate acyltransferase	GNPAT	1.1692	0.93166
E7EVU7;P46926;B7Z3X4;D6R9P4;D6RFF8;D6RAY7;D6RB13;D6R917	Glucosamine-6-phosphate isomerase 1	GNPDA1	0.89925	1.1069
Q8TDQ7	Glucosamine-6-phosphate isomerase 2	GNPDA2	1.6932	1.7579
G3V4W4;Q96EK6;G3V5E4	Glucosamine 6-phosphate N-acetyltransferase	GNPNAT1	0.8416	0.8648
H7C3P4;B4DYH8;P15586;F6S8M0;H0YFA9;F5H4C6	N-acetylglucosamine-6-sulfatase	GNS	1.2646	1.3537
Q08379	Golgin subfamily A member 2	GOLGA2	0.56372	0.86821
Q08378	Golgin subfamily A member 3	GOLGA3	0.98675	1.1725
H0Y6I0;Q13439;C9JHJ5;E7EVX2	Golgin subfamily A member 4	GOLGA4	0.8685	0.7122
Q14789;E7EU81;H0Y867;H7C5I7	Golgin subfamily B member 1	GOLGB1	0.82587	1.0148
Q9HD26;F5H1Y4	Golgi-associated PDZ and coiled-coil motif-containing protein	GOPC	0.75697	0.83464
Q9H8Y8;B4DKT0	Golgi reassembly-stacking protein 2	GORASP2	0.96109	0.84681
O14653;E7EQ34;I3L3V4;I3L4Z6;I3L0K1;I3NI02;I3L1K7	Golgi SNAP receptor complex member 2	GOSR2	0.64063	1.1306
P17174;B7Z7E9	Aspartate aminotransferase, cytoplasmic;Aspartate aminotransferase	GOT1	1.0266	0.96651
P00505;E7ERW2	Aspartate aminotransferase, mitochondrial;Aspartate aminotransferase	GOT2	1.0099	0.92149
E9PLG8;E9PLV6;E9PPZ9;O43292	Glycosylphosphatidylinositol anchor attachment 1 protein	GPAA1	NA	NA
P35052;H7C410;H7C024;C9J4Y6;H7BZE9;H7BZL4	Glypican-1;Secreted glypican-1	GPC1	0.79697	0.88598
P21695	Glycerol-3-phosphate dehydrogenase [NAD(+)], cytoplasmic	GPD1	0.7749	0.98227
Q8N335;C9K0P5;C9JFA7	Glycerol-3-phosphate dehydrogenase 1-like protein	GPD1L	0.80354	1.2327
P43304;F5GYK7;F8W6E4	Glycerol-3-phosphate dehydrogenase, mitochondrial	GPD2	1.069	0.74775
P06744;K7EP41;K7ELR7;K7ERC6;K7ERK8;K7EIL4;K7ENR8	Glucose-6-phosphate isomerase	GPI	1.2233	1.1152
F6SKP1;F5GY20;Q14956	Transmembrane glycoprotein NMB	GPNMB	1.2982	1.2353
G5E994;Q5VW38	Protein GPR107	GPR107	1.1942	1.1997
Q9NZH0;B7Z831	G-protein coupled receptor family C group 5 member B	GPRC5B	NA	NA
C9JFE4;Q13098;J3KSA5;J3QQX0;J3QS84;J3QS88;J3KTB0;J3QLE8;J3QLT0;J3QL53;J3KRE8;J3KRJ4	COP9 signalosome complex subunit 1	GPS1	0.89833	0.94833
Q5T1N9;P81274	G-protein-signaling modulator 2	GPSM2	NA	NA
P07203	Glutathione peroxidase 1	GPX1	1.0356	1.1854
K7ERP4;K7ENB4;K7EKX7;P36969;K7EJ20;R4GNE4	Glutathione peroxidase;Phospholipid hydroperoxide glutathione peroxidase, mitochondrial	GPX4	1.1366	1.2249
E7ETY7;Q8TED1;J3KNB5	Glutathione peroxidase;Probable glutathione peroxidase 8	GPX8	0.91304	0.9444
F5H6Z9;E9PD09;Q96HH9;D6RFH3;D6R9P9;B7Z4W8;D6REP5	GRAM domain-containing protein 3	GRAMD3	0.473	1.0181
P62993;J3KT38;J3QRL5	Growth factor receptor-bound protein 2	GRB2	0.82581	1.0631
Q9UBQ7;Q5T946	Glyoxylate reductase/hydroxypyruvate reductase	GRHPR	0.87719	0.96345
A9Z1Z8;Q13003	Glutamate receptor ionotropic, kainate 3	GRIK3	NA	NA
B1B0M1;Q4V328	GRIP1-associated protein 1	GRIPAP1	1.029	0.88913
Q9HAV7	GrpE protein homolog 1, mitochondrial	GRPEL1	0.68009	0.8253
F5H5I6;H0Y8R1;H0YAK1;Q12849;H0YAM1	G-rich sequence factor 1	GRSF1	0.89471	1.1078
A8MT37;P49840;M0QYV0;P49841	Glycogen synthase kinase-3 alpha	GSK3A	1.1605	0.99948
Q5T0I0		GSN	1.4036	1.1674
P15170;H3BR35;H3BSV8;Q8IYD1	Eukaryotic peptide chain release factor GTP-binding subunit ERF3A	GSPT1	0.89419	1.0891
P00390;H0YC68;E5RI06;H0YBD4	Glutathione reductase, mitochondrial	GSR	1.2594	1.0735
P48637;B7Z514	Glutathione synthetase	GSS	1.1797	1.0228
Q6P4G1;O15217	Glutathione S-transferase;Glutathione S-transferase A4	GSTA4	NA	NA
Q9Y2Q3;E9PFN5;C9JNT3	Glutathione S-transferase kappa 1	GSTK1	1.1487	1.1177
P28161;E9PHN7;E9PHN6;F6XZQ7;E9PLF1;E9PGV1	Glutathione S-transferase Mu 2	GSTM2	1.2022	1.0385
P21266;Q5T8R1	Glutathione S-transferase Mu 3	GSTM3	0.93306	0.98291
Q03013;P09488;B9ZVX7;Q4JNT8;E7EWW9;H3BQT3;P46439;H3BRM6	Glutathione S-transferase Mu 4;Glutathione S-transferase Mu 1;Glutathione S-transferase Mu 5	GSTM4;GSTM1;GSTM5	NA	NA
P78417;Q5TA02;Q5TA01	Glutathione S-transferase omega-1	GSTO1	1.3574	1.0287
P09211;A8MX94	Glutathione S-transferase P	GSTP1	1.4324	1.1736
G3V267;G3V5T0;G3V4T6;O43708;H0YJN8;G3V3B9	Maleylacetoacetate isomerase	GSTZ1	1.039	0.8873
B1APE1;B1APE2;Q00403	Transcription initiation factor IIB	GTF2B	0.64174	0.9073
E5RH41;P29084	Transcription initiation factor IIE subunit beta	GTF2E2	NA	NA
M0R0Z3;P35269;M0R0R9;E7EUG6;M0QXD6	General transcription factor IIF subunit 1	GTF2F1	NA	NA
A2ABL5;B4DTJ5;Q92759	General transcription factor IIH subunit 4	GTF2H4	NA	NA
P78347	General transcription factor II-I	GTF2I	0.95083	1.607
O00178	GTP-binding protein 1	GTPBP1	NA	0.66559
Q9BZE4;B7Z7A3;B4DY13;Q5T3R7	Nucleolar GTP-binding protein 1	GTPBP4	1.4017	1.1389
Q16774;B1ANH0;B1ANH5;B1ANG9;B1ANH6;B1ANH2;B1ANH3	Guanylate kinase	GUK1	1.0336	0.97107
E9PCV0;P08236;F8WBK6;F2Z3L6	Beta-glucuronidase	GUSB	1.1424	0.7693
G5E9W8;C9JQ42;P46976;C9J8R8;C9J7C7	Glycogenin-1	GYG1	1.0164	0.80534
P13807;B7Z806;F5H1N8;M0QYU1;P54840	Glycogen [starch] synthase, muscle	GYS1	0.82119	0.98248
P07305	Histone H1.0	H1F0	1.0005	1.0668
Q92522	Histone H1x	H1FX	1.2316	0.81955
Q71UI9;P0C0S5;C9J0D1;C9J386	Histone H2A.V;Histone H2A.Z;Histone H2A	H2AFV;H2AFZ	1.0004	0.77725
O75367;B4DJC3;D6RCF2	Core histone macro-H2A.1;Histone H2A	H2AFY	1.0462	0.90566
Q9P0M6	Core histone macro-H2A.2	H2AFY2	NA	NA
K7EK07;Q71DI3;Q16695;P84243;P68431;K7EMV3;B4DEB1;Q6NXT2;K7ES00;K7EP01	Histone H3;Histone H3.2;Histone H3.1t;Histone H3.3;Histone H3.1;Histone H3.3C	H3F3B;HIST2H3A;HIST3H3;H3F3A;HIST1H3A;H3F3C	1.1737	0.93952
Q16836;E9PF18	Hydroxyacyl-coenzyme A dehydrogenase, mitochondrial	HADH	1.1808	1.0782
P40939;H0YFD6;B4DYP2	Trifunctional enzyme subunit alpha, mitochondrial;Long-chain enoyl-CoA hydratase;Long chain 3-hydroxyacyl-CoA dehydrogenase	HADHA	1.0787	1.0631
B4E2W0;P55084;F5GZQ3;B5MD38;C9JEY0;C9JE81;C9K0M0	Trifunctional enzyme subunit beta, mitochondrial;3-ketoacyl-CoA thiolase	HADHB	1.1388	1.0527
H3BPK3;H3BPQ4;Q16775;H3BQW8;E7EN93	Hydroxyacylglutathione hydrolase, mitochondrial	HAGH	1.1213	1.0017
P12081;B3KWE1;B4DDD8;E7ETE2;B4E1C5;C9JV49;B4DDY8;P49590;D6RJE6;C9JWK3;D6RF05;B4DQ67;C9JHI8;E9PG66	Histidine--tRNA ligase, cytoplasmic;Probable histidine--tRNA ligase, mitochondrial	HARS;HARS2	0.95723	1.0043
O14929	Histone acetyltransferase type B catalytic subunit	HAT1	0.85542	0.93395
B7Z1K2;B7Z524;H0YDX7;J3QT46;Q9Y450	HBS1-like protein	HBS1L	1.0161	0.85673
P53701	Cytochrome c-type heme lyase	HCCS	NA	NA
P51610;A6NEM2;H7C1C4	Host cell factor 1;HCF N-terminal chain 1;HCF N-terminal chain 2;HCF N-terminal chain 3;HCF N-terminal chain 4;HCF N-terminal chain 5;HCF N-terminal chain 6;HCF C-terminal chain 1;HCF C-terminal chain 2;HCF C-terminal chain 3;HCF C-terminal chain 4;HCF C-terminal chain 5;HCF C-terminal chain 6	HCFC1	0.26369	0.23896
B3KRS5;Q92769;J3KPW7;E5RK19;E5RFI6;E5RJ04;E5RGV4;E5RHE7;E5RH52;E5RG37;E5RFP9;H3BM24;Q5TEE2;F5GXM1;Q13547	Histone deacetylase;Histone deacetylase 2;Histone deacetylase 1	HDAC2;HDAC1	1.9373	1.4994
Q9UBN7;B4DZH6	Histone deacetylase 6	HDAC6	0.69024	0.76468
Q7Z4H3	HD domain-containing protein 2	HDDC2	0.51347	0.75568
P51858;A8K8G0	Hepatoma-derived growth factor	HDGF	1.1249	1.1008
Q7Z4V5;M0R0J3;K7EPS6;K7EQT0;K7EQZ6	Hepatoma-derived growth factor-related protein 2	HDGFRP2	1.0572	0.81175
Q9Y3E1;H3BPQ6;H3BPM9;H3BTV7	Hepatoma-derived growth factor-related protein 3	HDGFRP3	1.0008	0.88674
E7EVH9;Q08623	Pseudouridine-5-monophosphatase	HDHD1	1.3065	1.0133
K7ER15;Q9H0R4;K7EMY7;K7EKX8;K7EJQ8;K7EQD2	Haloacid dehalogenase-like hydrolase domain-containing protein 2	HDHD2	0.94328	0.7967
Q00341;H0Y394;C9J5E5;C9JIZ1;H7C0A4;C9JZI8;C9JHZ8;C9JES8;C9JHS7;H7BZC3;H7C2D1;C9JT62;C9JK79;C9JMQ6;C9JQ82;C9JBS3;C9JEJ8;C9JKQ5;C9JHN6;C9JHS9;C9J739	Vigilin	HDLBP	1.002	1.0166
B7WNW7;Q7Z4Q2	HEAT repeat-containing protein 3	HEATR3	0.44254	0.76789
H0YIW3;B5MC49;H7C5W6;E9PB09;Q86XA9;F5H619	HEAT repeat-containing protein 5A	HEATR5A	0.64955	0.75418
Q9NRV9;F5GWX2;H0YG71	Heme-binding protein 1	HEBP1	0.94298	1.0028
Q9Y5Z4	Heme-binding protein 2	HEBP2	2.0862	0.90542
Q9ULT8;H0YJP0;G3V4V5;H0YJD4	E3 ubiquitin-protein ligase HECTD1	HECTD1	0.76641	1.0627
Q5T447	E3 ubiquitin-protein ligase HECTD3	HECTD3	NA	0.59897
Q9P2P5	E3 ubiquitin-protein ligase HECW2	HECW2	NA	NA
Q5GLZ8	Probable E3 ubiquitin-protein ligase HERC4	HERC4	1.2398	1.1632
H3BS10;P06865;H3BP20;E9PGL4;H3BU85;H3BTD4;B4DKE7	Beta-hexosaminidase;Beta-hexosaminidase subunit alpha	HEXA	1.006	1.0657
P07686;Q5URX0;H0YA83;H0Y9B6	Beta-hexosaminidase subunit beta;Beta-hexosaminidase subunit beta chain B;Beta-hexosaminidase subunit beta chain A	HEXB	1.3002	1.1286
O14964;I3L1P5;I3L1E3;I3L165	Hepatocyte growth factor-regulated tyrosine kinase substrate	HGS	1.0302	0.97573
P31937;H7BZL2	3-hydroxyisobutyrate dehydrogenase, mitochondrial	HIBADH	1.1949	1.0623
Q6NVY1;F8W8A6;B9A058;H7C1A5;H7C126;H7C400;B8ZZZ0	3-hydroxyisobutyryl-CoA hydrolase, mitochondrial	HIBCH	1.1513	1.1563
P49773;D6RC06;D6REP8;D6RE99;D6RD60	Histidine triad nucleotide-binding protein 1	HINT1	0.83139	1.0253
Q9BX68	Histidine triad nucleotide-binding protein 2, mitochondrial	HINT2	1.0598	0.70718
Q9NQE9	Histidine triad nucleotide-binding protein 3	HINT3	0.77246	1.1555
O00291	Huntingtin-interacting protein 1	HIP1	NA	NA
P16401	Histone H1.5	HIST1H1B	0.93619	0.75805
P16403;P10412;P16402;P22492;Q02539	Histone H1.2;Histone H1.4;Histone H1.3	HIST1H1C;HIST1H1E;HIST1H1D	1.2593	0.78781
Q96QV6;P16104;Q8IUE6	Histone H2A type 1-A;Histone H2A.x;Histone H2A type 2-B	HIST1H2AA;H2AFX;HIST2H2AB	1.1802	0.84681
Q99878;Q96KK5;Q9BTM1;Q16777;Q93077;Q7L7L0;Q6FI13;P20671;P0C0S8;P04908;H0YFX9	Histone H2A type 1-J;Histone H2A type 1-H;Histone H2A.J;Histone H2A type 2-C;Histone H2A type 1-C;Histone H2A type 3;Histone H2A type 2-A;Histone H2A type 1-D;Histone H2A type 1;Histone H2A type 1-B/E;Histone H2A	HIST1H2AJ;HIST1H2AH;H2AFJ;HIST2H2AC;HIST1H2AC;HIST3H2A;HIST2H2AA3;HIST1H2AD;HIST1H2AG;HIST1H2AB	1.1142	0.83834
Q99880;Q99879;Q99877;Q93079;Q5QNW6;P62807;P58876;P57053;O60814;B4DR52;Q96A08	Histone H2B type 1-L;Histone H2B type 1-M;Histone H2B type 1-N;Histone H2B type 1-H;Histone H2B type 2-F;Histone H2B type 1-C/E/F/G/I;Histone H2B type 1-D;Histone H2B type F-S;Histone H2B type 1-K;Histone H2B;Histone H2B type 1-A	HIST1H2BL;HIST1H2BM;HIST1H2BN;HIST1H2BH;HIST2H2BF;HIST1H2BC;HIST1H2BD;H2BFS;HIST1H2BK;HIST1H2BA	1.155	0.93288
P62805	Histone H4	HIST1H4A	0.99498	0.89257
Q16778;P33778;P23527;P06899;Q8N257;Q6DRA6;Q6DN03	Histone H2B type 2-E;Histone H2B type 1-B;Histone H2B type 1-O;Histone H2B type 1-J;Histone H2B type 3-B	HIST2H2BE;HIST1H2BB;HIST1H2BO;HIST1H2BJ;HIST3H2BB	1.1205	0.97367
P19367;E7ENR4;B1AR63;E9PB90;P52789;B1AR62;B1AR61;Q2TB90;P52790	Hexokinase-1	HK1	1.166	1.0489
Q5SRN7;P30455;P30443;P13746;P04439;Q5SRN5;Q09160;P01893	HLA class I histocompatibility antigen, A-36 alpha chain;HLA class I histocompatibility antigen, A-1 alpha chain;HLA class I histocompatibility antigen, A-11 alpha chain;HLA class I histocompatibility antigen, A-3 alpha chain;HLA class I histocompatibility antigen, A-80 alpha chain	HLA-A	2.2493	1.5231
A2ARK8;P30457;P30453;P30450;P18462;Q5SPM3;P30456;P16190;P16189;A2BDY9;P30459;P10314	HLA class I histocompatibility antigen, A-66 alpha chain;HLA class I histocompatibility antigen, A-34 alpha chain;HLA class I histocompatibility antigen, A-26 alpha chain;HLA class I histocompatibility antigen, A-25 alpha chain;HLA class I histocompatibility antigen, A-43 alpha chain;HLA class I histocompatibility antigen, A-33 alpha chain;HLA class I histocompatibility antigen, A-31 alpha chain	HLA-A	2.3717	1.7808
P05534;A9R9N8;P30447;P01892;A9R9N7	HLA class I histocompatibility antigen, A-24 alpha chain;HLA class I histocompatibility antigen, A-23 alpha chain;HLA class I histocompatibility antigen, A-2 alpha chain	HLA-A	NA	NA
P17693;Q5RJ85	HLA class I histocompatibility antigen, alpha chain G	HLA-G	1.2928	1.4529
Q8TCT9	Minor histocompatibility antigen H13	HM13	1.2066	1.1967
F5H345;P08397;F5GY90;F5H226;F5H0P4	Porphobilinogen deaminase	HMBS	0.37192	0.76702
Q5T7C4;Q5T7C6;P09429;B2RPK0;Q5T7C0;P23497	High mobility group protein B1;Putative high mobility group protein B1-like 1	HMGB1;HMGB1P1	0.91323	0.87709
D6R9A6;P26583	High mobility group protein B2	HMGB2	0.9334	0.87315
E9PES6;E7ES08;E7EQU1;O15347	High mobility group protein B3	HMGB3	1.1507	0.85078
Q01581;P54868	Hydroxymethylglutaryl-CoA synthase, cytoplasmic	HMGCS1	1.0532	1.7971
B1AHA8;P09601	Heme oxygenase 1	HMOX1	2.2992	1.3068
I3L430;P30519;I3L159;I3L1F5;I3L276;I3L4P8;I3L463;I3L1Y2	Heme oxygenase 2	HMOX2	1.2567	1.0208
J3KSH8;J3KT51;F5GY98;Q9UK76	Hematological and neurological expressed 1 protein	HN1	0.60283	0.87816
P50135	Histamine N-methyltransferase	HNMT	1.0407	0.90818
Q13151	Heterogeneous nuclear ribonucleoprotein A0	HNRNPA0	0.99565	0.99371
F8W6I7;P09651;F8VZ49;Q32P51;F8VTQ5;F8VYN5;H0YH80;F8W646	Heterogeneous nuclear ribonucleoprotein A1;Heterogeneous nuclear ribonucleoprotein A1-like 2	HNRNPA1;HNRNPA1L2	1.0428	1.0525
P22626	Heterogeneous nuclear ribonucleoproteins A2/B1	HNRNPA2B1	1.1692	1.0419
P51991	Heterogeneous nuclear ribonucleoprotein A3	HNRNPA3	1.0854	0.98724
D6R9P3;D6RD18;D6RBZ0;Q99729	Heterogeneous nuclear ribonucleoprotein A/B	HNRNPAB	0.95059	0.9347
G3V576;G3V4W0;B4DY08;G3V4C1;G3V2Q1;P07910;G3V555;G3V575;G3V5X6;G3V3K6;G3V251;B4DSU6;O60812;G3V4M8;G3V5V7;G3V2D6;G3V2H6	Heterogeneous nuclear ribonucleoproteins C1/C2;Heterogeneous nuclear ribonucleoprotein C-like 1	HNRNPC;HNRNPCL1	0.88281	0.94403
H0YA96;H0Y8G5;B4DTC3;Q14103;D6RAF8;D6RF44;D6RBQ9;F5H6R6;D6RD83	Heterogeneous nuclear ribonucleoprotein D0	HNRNPD	0.95913	0.90789
P52597	Heterogeneous nuclear ribonucleoprotein F;Heterogeneous nuclear ribonucleoprotein F, N-terminally processed	HNRNPF	1.0382	0.98616
P31943;G8JLB6;E9PCY7;D6RIU0;D6RBM0;E7EQJ0;D6RAM1;E5RGV0;D6R9T0;D6RFM3;D6RIT2;D6RDU3;D6RJ04;D6RIH9;E7EN40;H0YB39;D6RDL0;E5RGH4;E5RJ94;D6R9D3;D6RF17;H0YAQ2;F5GZT4;H0YBG7;H0YBD7	Heterogeneous nuclear ribonucleoprotein H;Heterogeneous nuclear ribonucleoprotein H, N-terminally processed	HNRNPH1	1.0507	1.0229
P55795	Heterogeneous nuclear ribonucleoprotein H2	HNRNPH2	0.94725	1.0746
P31942;B4DHY1	Heterogeneous nuclear ribonucleoprotein H3	HNRNPH3	0.99695	1.0467
Q5T6W5;P61978;Q5T6W2;Q5T6W1	Heterogeneous nuclear ribonucleoprotein K	HNRNPK	0.96415	0.92952
P14866;M0QXS5;M0QYT0;M0R076;M0QYL7;M0R1W6	Heterogeneous nuclear ribonucleoprotein L	HNRNPL	0.90214	0.92121
P52272;M0R019;M0QZM1;M0R2T0;M0QYQ7;M0R2I7;M0R0N3;M0QY96;M0R0Y6;M0QYL3	Heterogeneous nuclear ribonucleoprotein M	HNRNPM	0.9941	0.95249
O43390;E7ETM7	Heterogeneous nuclear ribonucleoprotein R	HNRNPR	0.76369	0.89081
Q00839;Q5RI18	Heterogeneous nuclear ribonucleoprotein U	HNRNPU	1.0118	0.98513
M0QYZ0;M0R3F1;B7Z4B8;Q9BUJ2	Heterogeneous nuclear ribonucleoprotein U-like protein 1	HNRNPUL1	2.5168	3.6598
Q1KMD3;H3BQZ7	Heterogeneous nuclear ribonucleoprotein U-like protein 2	HNRNPUL2;hCG_2044799	0.85079	1.1589
O14979	Heterogeneous nuclear ribonucleoprotein D-like	HNRPDL	0.89032	0.84066
Q5JB52;B7WPG3;Q8WVV9;D6W592;H7C0J6;H7C464;C9JJZ7;H7BXH8;C9IYN3	Heterogeneous nuclear ribonucleoprotein L-like	HNRPLL	1.1673	0.90246
Q86YM6;Q86YM7	Homer protein homolog 1	HOMER1	0.72835	0.78513
Q9NSC5;M0QZN1;M0R2U7;M0R2T8;M0QYF9	Homer protein homolog 3	HOMER3	0.79483	0.87991
Q86VS8;H0YDM4;H0YE69	Protein Hook homolog 3	HOOK3	0.9374	0.96546
Q5SSJ5;B0QZK4;Q5SWC8;B0QZK9;B0QZK8	Heterochromatin protein 1-binding protein 3	HP1BP3	1.1999	0.87967
P37235;E9PC71;P84074;H7BZC1;P61601	Hippocalcin-like protein 1;Neuron-specific calcium-binding protein hippocalcin	HPCAL1;HPCA	0.94429	0.93895
P00492	Hypoxanthine-guanine phosphoribosyltransferase	HPRT1	0.9885	1.0151
P01112	GTPase HRas;GTPase HRas, N-terminally processed	HRAS	NA	NA
M0QZ43;P23327	Sarcoplasmic reticulum histidine-rich calcium-binding protein	HRC	0.92345	1.0272
H0YBX3;P52758;H0YB34	Ribonuclease UK114	HRSP12	NA	NA
O75506	Heat shock factor-binding protein 1	HSBP1	0.87329	0.97365
P80365	Corticosteroid 11-beta-dehydrogenase isozyme 2	HSD11B2	NA	NA
Q99714;Q5H928	3-hydroxyacyl-CoA dehydrogenase type-2	HSD17B10	0.89158	0.98371
D6RCD0;Q8NBQ5	Estradiol 17-beta-dehydrogenase 11	HSD17B11	1.1143	0.89677
Q53GQ0;E9PI21;Q96EA9	Estradiol 17-beta-dehydrogenase 12	HSD17B12	1.1037	1.0199
P51659;E7ER27;E7EWE5;G5E9S2;E7ET17;E7EPL9	Peroxisomal multifunctional enzyme type 2;(3R)-hydroxyacyl-CoA dehydrogenase;Enoyl-CoA hydratase 2	HSD17B4	1.1686	1.0607
Q6YN16;B4DWC7;B4E136	Hydroxysteroid dehydrogenase-like protein 2	HSDL2	1.3685	1.3956
P07900;Q86U12;G3V2J8;Q14568;Q58FG0;Q58FG1	Heat shock protein HSP 90-alpha	HSP90AA1	0.90964	1.0011
P08238;Q58FF7;Q5T9W8	Heat shock protein HSP 90-beta	HSP90AB1	0.79173	0.97281
Q58FF8	Putative heat shock protein HSP 90-beta 2	HSP90AB2P	0.55482	0.88703
Q58FF6	Putative heat shock protein HSP 90-beta 4	HSP90AB4P	0.8066	1.2743
P14625;H0YIV0;Q58FF3;F8W026	Endoplasmin	HSP90B1	1.1759	1.1155
O43301;K7ENF6	Heat shock 70 kDa protein 12A	HSPA12A	0.7789	0.79768
P48723;F5GWS8	Heat shock 70 kDa protein 13	HSPA13	0.82763	0.97495
Q0VDF9	Heat shock 70 kDa protein 14	HSPA14	3.4512	3.3799
P08107;E7EP94;Q5SP16	Heat shock 70 kDa protein 1A/1B	HSPA1A	1.5009	1.0594
P54652	Heat shock-related 70 kDa protein 2	HSPA2	2.0968	0.99471
P34932	Heat shock 70 kDa protein 4	HSPA4	0.93828	1.0381
D6RJ96;O95757;E7ES43;E9PDE8	Heat shock 70 kDa protein 4L	HSPA4L	NA	NA
P11021	78 kDa glucose-regulated protein	HSPA5	1.1374	1.1227
P17066;P48741	Heat shock 70 kDa protein 6;Putative heat shock 70 kDa protein 7	HSPA6;HSPA7	1.2349	1.2819
P11142;E9PKE3;E9PNE6;E9PN89;E9PLF4;E9PQQ4;E9PQK7;E9PK54;E9PPY6;E9PN25;E9PI65;E9PS65;E9PM13	Heat shock cognate 71 kDa protein	HSPA8	0.90026	1.0299
A8K7Q2		HSPA8	NA	NA
P38646;D6RJI2;D6RA73;H0Y8S0;H0YBG6	Stress-70 protein, mitochondrial	HSPA9	1.0098	1.0521
P04792;F8WE04;C9J3N8	Heat shock protein beta-1	HSPB1	1.5607	1.0723
A6NIR2;Q9Y547	Heat shock protein beta-11	HSPB11	0.63207	0.6787
Q16082;E9PN16	Heat shock protein beta-2	HSPB2	0.81418	1.1361
Q12988	Heat shock protein beta-3	HSPB3	0.75958	1.1867
K7EP04;O14558	Heat shock protein beta-6	HSPB6	1.1606	1.0595
Q9UBY9;Q68DG0;Q8N241;C9J5A3;D3YTC6	Heat shock protein beta-7	HSPB7;DKFZp779D0968	1.8805	1.5325
Q9UJY1;H0YG30	Heat shock protein beta-8	HSPB8	1.0804	1.0352
Q9NZL4	Hsp70-binding protein 1	HSPBP1	NA	NA
P10809;E7ESH4;E7EXB4;B7Z712;C9JL25;C9JL19;C9JCQ4;C9J0S9	60 kDa heat shock protein, mitochondrial	HSPD1	1.0558	0.9748
P61604;B8ZZL8;B8ZZ54	10 kDa heat shock protein, mitochondrial	HSPE1	0.9579	0.90415
P98160;Q5SZJ1;Q5SZJ2	Basement membrane-specific heparan sulfate proteoglycan core protein;Endorepellin;LG3 peptide	HSPG2	1.1718	0.87724
Q92598;B4DYH1;B4DY72;R4GN69;Q5TBM3	Heat shock protein 105 kDa	HSPH1	0.75768	0.89098
Q9BUP3;E9PI87	Oxidoreductase HTATIP2	HTATIP2	0.87273	0.91642
O43719;Q5H919;Q5H918	HIV Tat-specific factor 1	HTATSF1	1.0424	1.0364
Q92743;H0Y7G9	Serine protease HTRA1	HTRA1	0.9784	0.85899
O43464	Serine protease HTRA2, mitochondrial	HTRA2	0.85775	0.90841
P83110	Serine protease HTRA3	HTRA3	1.3248	0.75633
P42858	Huntingtin	HTT	0.86812	0.71871
Q7Z6Z7;H0Y5W0;Q5H962;H0Y659	E3 ubiquitin-protein ligase HUWE1	HUWE1	0.89733	0.96194
E9PL22;Q9Y4L1;E9PJ21;B7Z909;J3KTF1;J3QL06;J3QQH7;J3QLE9;J3KSJ2;J3KT27	Hypoxia up-regulated protein 1	HYOU1	1.0382	1.0541
H7C5G1;Q2TAA2;B4DMV3;C9JE02	Isoamyl acetate-hydrolyzing esterase 1 homolog	IAH1	0.84886	0.99406
P41252;J3KR24;Q5TCC5;Q5TCC4;Q5TCD2;Q5TCD1;Q5TCC6	Isoleucine--tRNA ligase, cytoplasmic	IARS	0.96992	1.0637
F6SBX2;Q9NSE4	Isoleucine--tRNA ligase, mitochondrial	IARS2	1.187	1.1502
A8MUZ1;O75144;K4DIA0	ICOS ligand	ICOSLG	NA	NA
P14735;Q5T5N3	Insulin-degrading enzyme	IDE	0.82245	0.952
O75874;C9JJE5;C9JLU6;C9J4N6	Isocitrate dehydrogenase [NADP] cytoplasmic	IDH1	1.8243	1.1595
P48735;B4DFL2;H0YL11;B4DSZ6	Isocitrate dehydrogenase [NADP], mitochondrial;Isocitrate dehydrogenase [NADP]	IDH2	0.7474	0.96542
B7Z9J8;H0YL72;P50213;H0YMU3	Isocitrate dehydrogenase [NAD] subunit alpha, mitochondrial	IDH3A	1.1009	1.0266
O43837	Isocitrate dehydrogenase [NAD] subunit beta, mitochondrial	IDH3B	1.2879	1.0894
H7C1W2;E9PF84;G5E9Q7;E7EQB8;P51553;H7C1R3;H0Y5Q7	Isocitrate dehydrogenase [NAD] subunit gamma, mitochondrial	IDH3G	0.81353	1.1097
Q13907;C9JD53;C9JKM8	Isopentenyl-diphosphate Delta-isomerase 1	IDI1	2.1346	1.5817
D6REB5;P35475	Alpha-L-iduronidase	IDUA	NA	NA
H0Y6L7;Q0D2I5	Intermediate filament family orphan 1	IFFO1	NA	NA
E7EPR3;Q16666;H3BM18;H3BVE6;Q6K0P9	Gamma-interferon-inducible protein 16	IFI16	1.1372	0.80568
B4DDV1;Q13325	Interferon-induced protein with tetratricopeptide repeats 5	IFIT5	0.89208	1.0061
B1AH58;H0Y6C7;F5GZ09;Q9BW83;B1AH56;E9PE51	Intraflagellar transport protein 27 homolog	IFT27	0.64702	0.96234
P78318	Immunoglobulin-binding protein 1	IGBP1	0.61832	0.39996
Q9Y6M1;F8W930	Insulin-like growth factor 2 mRNA-binding protein 2	IGF2BP2	1.3045	1.2718
O00425	Insulin-like growth factor 2 mRNA-binding protein 3	IGF2BP3	0.96999	0.84637
P11717	Cation-independent mannose-6-phosphate receptor	IGF2R	1.2359	1.003
Q16270	Insulin-like growth factor-binding protein 7	IGFBP7	0.99146	1.1496
P01834	Ig kappa chain C region	IGKC	NA	NA
Q70UQ0	Inhibitor of nuclear factor kappa-B kinase-interacting protein	IKBIP	1.2513	1.1841
O95163;F5H2T0	Elongator complex protein 1	IKBKAP	0.70637	0.89269
B3KRB7;O14920;E5RGW5;G3V105	Inhibitor of nuclear factor kappa-B kinase subunit beta	IKBKB	1.014	0.93106
Q9HBE4	Interleukin-21	IL21	NA	NA
Q12905	Interleukin enhancer-binding factor 2	ILF2	0.73349	0.84999
Q12906;K7EKJ9;K7ER69;K7EKY0;K7EQR9;Q96SI9;K7ERM6;K7ENK6;K7EM82;K7EJ09;K7EQ75;K7EPG3	Interleukin enhancer-binding factor 3	ILF3	0.86848	0.88047
Q13418;B7Z1I0;B7Z418;E9PM54;E9PNR4	Integrin-linked protein kinase	ILK	1.1923	0.98561
M0R026;A1L0T0;M0R1B5;E9PL44;M0QZX5;E9PJS0	Acetolactate synthase-like protein	ILVBL	1.0333	0.95157
B9A067;Q16891;C9J406;H7C463;D6RAW4	Mitochondrial inner membrane protein	IMMT	1.1748	1.058
P29218;E5RIP7;H0YBL1;E5RG94;E5RHE9;E5RG13;E5RI82;E5RGY4;E5RIF4	Inositol monophosphatase 1	IMPA1	1.0268	0.98238
Q9NX62	Inositol monophosphatase 3	IMPAD1	0.37054	0.98428
C9K0R9;C9J381;P20839;E7EQS0	Inosine-5-monophosphate dehydrogenase;Inosine-5-monophosphate dehydrogenase 1	IMPDH1	NA	NA
H0Y4R1;P12268;E7ETK5	Inosine-5-monophosphate dehydrogenase 2	IMPDH2	0.78701	0.9407
Q27J81;H7BXE4	Inverted formin-2	INF2	0.75411	0.98464
C9J128;C9J2Z6;C9J173;B8ZZF6;E7ET59;E7EUX4;E7ENF2;P49441	Inositol polyphosphate 1-phosphatase	INPP1	0.59896	0.77138
O15327;E9PHC0;E9PCZ3;D6RJC3;E7EQN9;E9PG59	Type II inositol 3,4-bisphosphate 4-phosphatase	INPP4B	0.72693	1.1149
C9JZB0;B7Z4V9;Q9BT40;I3L0Y0	Inositol polyphosphate 5-phosphatase K	INPP5K	1.8989	1.5406
O15357;F5H3D8;F5GY16;F5H588;H7BXR2	Phosphatidylinositol 3,4,5-trisphosphate 5-phosphatase 2	INPPL1	0.74823	0.90741
C9JNR5;A6XGL2;P01308;F8WCM5	Insulin;Insulin B chain;Insulin A chain	INS;INS-IGF2	1.7511	1.1952
J3KMZ7;Q9H0H0	Integrator complex subunit 2	INTS2	0.48434	0.51648
Q9UI26;F8WDV0;H0Y8M5;D6RJB1;D6RCN7	Importin-11	IPO11	1.0237	0.82794
Q8TEX9;H0YN14;H0YN07;H0YMR4;H0YK93;H0YLV0;H0YL92;H0YKG5	Importin-4	IPO4	0.84264	0.83923
O00410;H0Y8C6;B4E0R6;E7ETV3;C9JMV5;H0Y3V4;E7EQT5;E7EV12;C9JZ53;E7EWK4;E7EX05;C9JZD8;C9JQT6;E7ESA1;E7ESZ1;E7ETV8;C9JXE0;C9J5I6;C9J875	Importin-5	IPO5	0.88995	0.99341
O95373;E9PLB2;E9PLJ0	Importin-7	IPO7	0.91329	0.89539
O15397	Importin-8	IPO8	NA	1.1803
Q96P70	Importin-9	IPO9	1.0094	1.176
P46940;H0YLE8;F2Z2E2;Q86VI3;H0YKA5;E9PDT6;J3KR91;F5H7S7;E7EWC2;Q13576	Ras GTPase-activating-like protein IQGAP1	IQGAP1	1.4123	1.0593
Q9NWZ3	Interleukin-1 receptor-associated kinase 4	IRAK4	NA	NA
Q9H1B7	Interferon regulatory factor 2-binding protein-like	IRF2BPL	0.45466	0.60009
Q8WZA9;M0QZP8	Immunity-related GTPase family Q protein	IRGQ	0.86513	0.92032
Q9HBB2;P21399;Q5VZA6	Cytoplasmic aconitate hydratase	IRP1;ACO1	1.2639	1.6746
Q96CN7;D6RGE2	Isochorismatase domain-containing protein 1	ISOC1	0.636	0.72975
Q96AB3;K7ENV7;K7EKW4	Isochorismatase domain-containing protein 2, mitochondrial	ISOC2	1.2894	1.0872
H3BMU1;H3BUI0;J3KR23;P53990;F5GXM3;H3BQF7;J3QLU7	IST1 homolog	IST1	0.70289	0.69809
Q9UKX5;J3KQM2	Integrin alpha-11	ITGA11	NA	NA
P26006;H0YA49;H0YA32;K7EMU3;D6R9X8;B4DDT0	Integrin alpha-3;Integrin alpha-3 heavy chain;Integrin alpha-3 light chain	ITGA3	1.5082	1.0761
P08648	Integrin alpha-5;Integrin alpha-5 heavy chain;Integrin alpha-5 light chain	ITGA5	0.96495	0.97622
P23229;C9JXX7;H7BZ97	Integrin alpha-6;Integrin alpha-6 heavy chain;Integrin alpha-6 light chain	ITGA6	0.72945	0.89758
H2N331;J3KNV4;Q13683;G3V2I4;G3V2C6;H0YJ26	Integrin alpha-7;Integrin alpha-7 heavy chain;Integrin alpha-7 light chain;Integrin alpha-7 70 kDa form	ITGA7	1.035	1.1194
H7BYL2		ITGA7	1.7712	1.5384
P06756;H7BZG1	Integrin alpha-V;Integrin alpha-V heavy chain;Integrin alpha-V light chain	ITGAV	1.3539	0.9532
P05556;C9JPK5;Q5T3E6;E9PLR6;E7EUI6;E7EQW5;H7C4N8;E7ERX5	Integrin beta-1	ITGB1	1.0995	1.0415
Q32N04;Q9UKP3	Integrin beta-1-binding protein 2	ITGB1BP2	0.39459	1.0154
A8MYE6;P05107	Integrin beta;Integrin beta-2	ITGB2	NA	NA
P18084;H7C4W1;H7C5U2	Integrin beta-5;Integrin beta	ITGB5	1.7887	1.2243
B4DHD4;P26012	Integrin beta;Integrin beta-8	ITGB8	0.39703	0.92189
Q9Y287;Q5W0A2	Integral membrane protein 2B;BRI2, membrane form;BRI2 intracellular domain;BRI2C, soluble form;Bri23 peptide	ITM2B	1.8149	1.0859
F5H4I5;E7EUS6;C9JG41;B8ZZM6;Q9NQX7	Integral membrane protein 2C;CT-BRI3	ITM2C	2.353	1.1429
Q9BY32	Inosine triphosphate pyrophosphatase	ITPA	0.93542	0.85872
P26440;J3KR54;H0YKV0;H0YN10;H7C4G6;H0YLC3	Isovaleryl-CoA dehydrogenase, mitochondrial	IVD	1.2032	1.0801
Q96ST2	Protein IWS1 homolog	IWS1	NA	NA
H0YEX9;P57087;A8MQ45	Junctional adhesion molecule B	JAM2	1.0645	0.85501
Q9BX67	Junctional adhesion molecule C	JAM3	0.74249	0.86931
Q9BR39;Q8WXH2	Junctophilin-2	JPH2	0.38398	0.78206
Q96MG2	Junctional sarcoplasmic reticulum protein 1	JSRP1	NA	NA
F5GWP8;K7ELP7;K7ESE1;C9JTG5;B3KRA2;A8MT21;F8VZY9;Q14525;CON__Q14525;Q15323;CON__Q9UE12;CON__Q15323;CON__A2A5Y0;CON__Q92764;C4AM86;P05783;Q14532;CON__Q14532;O76014;CON__A2AB72;Q92764;CON__Q497I4;O76015;CON__O76015;O76013;CON__O76013;CON__O76014;CON__REFSEQ:XP_986630;Q2M2I5;CON__Q2M2I5		JUP	0.63631	0.95456
P14923	Junction plakoglobin	JUP	NA	NA
C9IZQ6;H7BXZ5;O60229;J3QSW6	Kalirin	KALRN	NA	NA
Q14678;Q5W0W2;Q5W0W3;Q5W0W1	KN motif and ankyrin repeat domain-containing protein 1	KANK1	0.93195	0.64791
Q63ZY3;K7EIU4;K7ERU2	KN motif and ankyrin repeat domain-containing protein 2	KANK2	1.1918	0.84911
Q15046;H3BVA8;J3KRL2;H3BPV7	Lysine--tRNA ligase	KARS	0.81161	1.0426
K7EM02;K7EIJ8;Q8IYT4	Katanin p60 ATPase-containing subunit A-like 2	KATNAL2	0.94642	0.9208
Q9P0J7	E3 ubiquitin-protein ligase KCMF1	KCMF1	1.3914	1.2241
Q96CX2;Q68DU8	BTB/POZ domain-containing protein KCTD12	KCTD12	1.2749	1.2536
Q7Z4H8;H0YEM3	KDEL motif-containing protein 2	KDELC2	1.308	0.96477
P24390;M0R1Y2;Q8NBW7;P33947	ER lumen protein retaining receptor 1;ER lumen protein retaining receptor;ER lumen protein retaining receptor 2	KDELR1;KDELR2	0.74464	2.1745
R4GMQ1;O60341;F6S0T5	Lysine-specific histone demethylase 1A	KDM1A	NA	NA
Q07666;O75525;Q5VWX1	KH domain-containing, RNA-binding, signal transduction-associated protein 1	KHDRBS1	1.063	0.88216
Q92945;M0QXW7;M0QYH3;M0R0I5;M0R251;M0QYG1;M0R263;M0R0C6;M0R3J3	Far upstream element-binding protein 2	KHSRP	0.93587	0.96892
Q15397	Pumilio domain-containing protein KIAA0020	KIAA0020	0.76181	0.81736
Q12768;E7EQI7	WASH complex subunit strumpellin	KIAA0196	1.2399	0.96597
Q2M389;F8W1W1;F8VYH7;F8VNZ5	WASH complex subunit 7	KIAA1033	1.1582	1.0103
Q96EK5	KIF1-binding protein	KIAA1279	1.6126	1.57
Q9P260	LisH domain and HEAT repeat-containing protein KIAA1468	KIAA1468	NA	NA
Q8N163;H0YC69;E5RGU7;E5RFJ3;H0YC58;E5RHJ4;G3V119;H0YB24	DBIRD complex subunit KIAA1967	KIAA1967	0.88171	0.80225
H0Y8E4;E9PH70;Q9ULH0	Kinase D-interacting substrate of 220 kDa	KIDINS220	1.342	1.5878
E9PDX3;Q9H1H9;H0Y9Z7;H0Y307	Kinesin-like protein KIF13A	KIF13A	1.0662	0.87341
Q9NQT8;E7ERX9	Kinesin-like protein KIF13B	KIF13B	0.97353	0.96831
O00139;D6R9M0	Kinesin-like protein KIF2A	KIF2A	0.96401	1.0759
P33176;O60282;E9PET8;Q12840;J3KNA1	Kinesin-1 heavy chain	KIF5B	0.86204	1.0045
G5E9S8;F8W6L3;G3V2E7;Q07866;G3V3H3;G3V5R9;E7EVH7;H0YJU9;H0YJL0;G3V2P7;H0YJT3;H0YG16;H0YGB8;E9PQ02	Kinesin light chain 1	KLC1	1.0122	1.0822
Q9H0B6;A8MZ87;A8MX29;E9PP09;C9JZE5;C9JHT2;E9PM83;C9J8T5;Q9NSK0	Kinesin light chain 2	KLC2	1.315	1.1027
Q9H511	Kelch-like protein 31	KLHL31	0.4903	1.0698
Q2TBA0	Kelch-like protein 40	KLHL40	1.0509	0.94424
O60662;E9PBE3	Kelch-like protein 41	KLHL41;BBS5	1.0396	1.0346
O00505;H0Y4S9	Importin subunit alpha-3	KPNA3	0.95838	0.87065
O00629;H7C4F6	Importin subunit alpha-4	KPNA4	1.1053	1.0581
F5H4G7;O60684;O15131;P52294;F5GYL8;H0Y3K0;Q5TFJ7;C9JYI4	Importin subunit alpha;Importin subunit alpha-7;Importin subunit alpha-6;Importin subunit alpha-1	KPNA6;KPNA5;KPNA1	0.62357	0.99564
Q14974;B7ZAV6;F5H4R7;J3KTM9;J3QR48;J3QRG4;J3KS06;J3QKQ5	Importin subunit beta-1	KPNB1	0.95008	0.9816
P01116	GTPase KRas;GTPase KRas, N-terminally processed	KRAS	1.3617	1.018
Q13601	KRR1 small subunit processome component homolog	KRR1	0.97447	1.2982
Q8N6L1	Keratinocyte-associated protein 2	KRTCAP2	NA	NA
Q86UP2;G3V4Y7;B7Z6P3;H0YJZ8;G3V5G2;H0YJP2;H0YJV5;G3V5P0	Kinectin	KTN1	1.0188	1.0625
F5H1H0;P32004;F5H025;E9PHJ4;E7EMY4;E7EVM4;E7EPI4;H0Y5C3	Neural cell adhesion molecule L1	L1CAM	4.3601	1.886
Q96EM0;D6RC46;E9PKK7	Trans-L-3-hydroxyproline dehydratase	L3HYPDH	0.87367	0.93066
P83111;H0YNN5	Serine beta-lactamase-like protein LACTB, mitochondrial	LACTB	1.2759	1.2555
Q53H82	Beta-lactamase-like protein 2	LACTB2	0.98565	1.0321
P24043	Laminin subunit alpha-2	LAMA2	1.0468	0.94509
P07942;G3XAI2	Laminin subunit beta-1	LAMB1	0.78809	0.79743
P55268	Laminin subunit beta-2	LAMB2	0.84898	0.94481
P11047	Laminin subunit gamma-1	LAMC1	1.3006	1.068
P11279;B4DWL3	Lysosome-associated membrane glycoprotein 1	LAMP1	1.0985	0.98779
B4E2S7;P13473;H0YCG2;B7Z2R9	Lysosome-associated membrane glycoprotein 2	LAMP2	1.1493	1.0999
Q6IAA8;F5GX19;F5H3Y3;H0YFI1;F5H479	Ragulator complex protein LAMTOR1	LAMTOR1	0.80042	1.1222
Q9Y2Q5	Ragulator complex protein LAMTOR2	LAMTOR2	1.1205	1.0943
Q9UHA4	Ragulator complex protein LAMTOR3	LAMTOR3	0.75663	0.48562
Q0VGL1;C9JXA7	Ragulator complex protein LAMTOR4	LAMTOR4	NA	NA
O43504;R4GMU8;E9PLX3	Ragulator complex protein LAMTOR5	LAMTOR5	0.70485	1.0541
E9PHS0;O43813;F8WDS9	LanC-like protein 1	LANCL1	1.1093	1.0634
Q9NS86	LanC-like protein 2	LANCL2	0.4863	0.55522
P28838;H0Y9Q1;H0Y983	Cytosol aminopeptidase	LAP3	0.9896	0.9839
Q6PKG0;E5RH50;H0YC73;H0YBW1;H0YC33	La-related protein 1	LARP1	0.95613	1.1111
G3V0E9;H0Y9K3;D6R9W6;G3XAJ5;D6RJB0;Q659C4	La-related protein 1B	LARP1B	NA	NA
Q71RC2;Q96J85;F8W1I4;F8VY40	La-related protein 4	LARP4	0.53013	0.96924
Q4G0J3;D6RFF0	La-related protein 7	LARP7	NA	NA
B4DER1;Q9P2J5;F5H698;B4DJ10	Leucine--tRNA ligase, cytoplasmic	LARS	0.84489	0.98394
Q15031;C9JYR8;E9PHM2	Probable leucine--tRNA ligase, mitochondrial	LARS2	0.73325	3.4207
Q14847;C9J9W2;B4DGQ0;F6S2S5;K7ESD6;J3KSN1	LIM and SH3 domain protein 1	LASP1	1.3109	1.1
I3L4A2;Q9UIC8;I3L2Q8	Leucine carboxyl methyltransferase 1	LCMT1	0.50351	1.0242
O75112	LIM domain-binding protein 3	LDB3	0.94233	1.0691
P00338;F5GXY2;F5GYU2;F5GXH2;F5H5J4;F5H6W8;F5H8H6;F5GXC7;F5GWW2;F5GZQ4;F5GXU1	L-lactate dehydrogenase A chain	LDHA	1.3164	1.1122
P07195;A8MW50;C9J7H8;F5H793	L-lactate dehydrogenase B chain	LDHB	0.93046	0.96435
P01130;J3KMZ9;H0YMD1	Low-density lipoprotein receptor	LDLR	NA	NA
Q5SW96	Low density lipoprotein receptor adapter protein 1	LDLRAP1	1.1464	0.81439
Q8NC56;D6R958;H0Y9B7;D6RBV0;H7C2Z0	LEM domain-containing protein 2	LEMD2	0.92233	0.53201
Q32P28;H7C0D1;E2QRI1;H7C2W6	Prolyl 3-hydroxylase 1	LEPRE1	0.79989	0.81854
O95202	LETM1 and EF-hand domain-containing protein 1, mitochondrial	LETM1	1.1861	1.0778
P09382;F8WEI7	Galectin-1	LGALS1	1.2115	1.0109
P17931;G3V3R6	Galectin-3	LGALS3	1.2491	1.0576
Q08380;K7EJY8;K7EKQ5;K7EP36	Galectin-3-binding protein	LGALS3BP	1.5392	1.0587
Q5T1Z0;Q9H008	Phospholysine phosphohistidine inorganic pyrophosphate phosphatase	LHPP	0.5976	0.51634
P42702	Leukemia inhibitory factor receptor	LIFR	NA	NA
Q9UHB6;F8VS07;F8VQE1;F8VVQ7;F8VTU2;F8VRN8	LIM domain and actin-binding protein 1	LIMA1	0.73712	1.0368
D6RD46;Q9UPQ0;E7EPK0;E9PDJ9;H0Y8P3;G5EA03	LIM and calponin homology domains-containing protein 1	LIMCH1	0.71447	0.87133
P48059;H0Y592;Q7Z4I7	LIM and senescent cell antigen-like-containing domain protein 1;LIM and senescent cell antigen-like-containing domain protein 2	LIMS1;LIMS2	1.324	0.85469
G3V1D4;Q9NUP9;J3KN23;H0YIA8;O14910	Protein lin-7 homolog C;Protein lin-7 homolog A	LIN7C;LIN7A	0.23254	0.30127
Q5T073;P38571	Lysosomal acid lipase/cholesteryl ester hydrolase	LIPA	NA	NA
P49257	Protein ERGIC-53	LMAN1	1.206	1.0871
Q12907;D6RBV2;D6RDX1;D6RIU4;D6RBH1	Vesicular integral-membrane protein VIP36	LMAN2	0.93884	1.0069
H7C3D2;C9IYS1;F5GX84;B4DG80;Q9NZU5;B4DEY6	LIM and cysteine-rich domains protein 1	LMCD1	0.74328	0.77214
P02545;Q6UYC3;D6RAQ3;H0YAB0	Prelamin-A/C;Lamin-A/C	LMNA	1.2629	1.0276
Q5TCI8		LMNA	NA	NA
P20700;E9PBF6	Lamin-B1	LMNB1	1.2243	0.96684
Q03252;J9JID7	Lamin-B2	LMNB2	0.99794	0.86269
E9PMS6;H0YDG6;E9PJ10;E9PLU6;E9PK58		LMO7	1.0697	0.87508
F8WD26;J3KP06;Q8WWI1;E9PLH4;E9PMT2;H0Y424;H0YDQ3;H0YE95;E9PRJ0;E9PRE3	LIM domain only protein 7	LMO7	1.091	1.1216
Q6P5Q4;C9J8F4	Leiomodin-2	LMOD2	0.73488	0.96408
Q0VAK6	Leiomodin-3	LMOD3	0.85326	0.77374
Q9C0E8;B7ZLA8;C9JL94;F5H2Q7;C9JM95	Protein lunapark	LNP;KIAA1715	0.86722	0.95477
Q9UIQ6	Leucyl-cystinyl aminopeptidase;Leucyl-cystinyl aminopeptidase, pregnancy serum form	LNPEP	1.1717	0.97796
K7EJE8;K7EKE6;Q8N8K8;P36776;F5GZ27;K7ER27;K7ERR6;K7ER56;K7EQF8	Lon protease homolog, mitochondrial	LONP1	1.0249	0.97769
B7Z5P7;O60711	Leupaxin	LPXN	1.5236	1.2519
E9PEM5;F5H1X8;P50851;H0YAC6;Q5T321;Q8NFP9;F5GXV7	Lipopolysaccharide-responsive and beige-like anchor protein	LRBA	0.82622	1.0149
F5H3V2;E9PD99;B4E0T7;Q96II8;H7C0J8	Leucine-rich repeat and calponin homology domain-containing protein 3	LRCH3	NA	1.1771
Q07954;Q6PJ72;H0YJI8	Prolow-density lipoprotein receptor-related protein 1;Low-density lipoprotein receptor-related protein 1 85 kDa subunit;Low-density lipoprotein receptor-related protein 1 515 kDa subunit;Low-density lipoprotein receptor-related protein 1 intracellular domain	LRP1	1.0212	0.94651
P30533	Alpha-2-macroglobulin receptor-associated protein	LRPAP1	1.1793	1.0239
P42704;B8ZZ38;C9JCA9;H7C3W8	Leucine-rich PPR motif-containing protein, mitochondrial	LRPPRC	0.86973	1.0105
Q8N6Y2	Leucine-rich repeat-containing protein 17	LRRC17	1.6558	1.2224
Q9H9A6	Leucine-rich repeat-containing protein 40	LRRC40	1.1127	1.335
Q8N1G4	Leucine-rich repeat-containing protein 47	LRRC47	1.0399	1.0259
Q96AG4	Leucine-rich repeat-containing protein 59	LRRC59	0.997	0.92003
Q32MZ4	Leucine-rich repeat flightless-interacting protein 1	LRRFIP1	0.86144	1.36
C9JSU1;A8MXR0;Q9Y608;H7C3N9	Leucine-rich repeat flightless-interacting protein 2	LRRFIP2	1.1579	1.1128
J3KN98;Q38SD2;H0YEW1	Leucine-rich repeat serine/threonine-protein kinase 1	LRRK1	1.3624	1.2257
Q6UWE0	E3 ubiquitin-protein ligase LRSAM1	LRSAM1	NA	NA
O15116;E5RJ47;E5RH18	U6 snRNA-associated Sm-like protein LSm1	LSM1	0.65545	0.90002
Q3MHD2;K7ELG9	Protein LSM12 homolog	LSM12	0.41257	0.83169
Q5TBP9;Q9BX40	Protein LSM14 homolog B	LSM14B	NA	NA
Q9Y333	U6 snRNA-associated Sm-like protein LSm2	LSM2	1.0975	0.91397
Q9Y4Z0;M0QXB0	U6 snRNA-associated Sm-like protein LSm4	LSM4	0.95406	0.8215
P48449;C9J315	Lanosterol synthase	LSS	1.3277	1.4312
P09960;B4DEH5	Leukotriene A-4 hydrolase	LTA4H	1.1525	1.0563
O94822;H7BYG8	E3 ubiquitin-protein ligase listerin	LTN1	0.12766	0.19845
Q9Y383;F8WB41;F8WEU3;B8ZZ09;B8ZZ10;A8MYV2;Q9NQ29	Putative RNA-binding protein Luc7-like 2	LUC7L2	1.0486	0.95793
E5RFK8;Q86V48	Leucine zipper protein 1	LUZP1	NA	NA
E5RGR0;O75608;E5RJ48;E5RI35	Acyl-protein thioesterase 1	LYPLA1	0.74462	0.78865
Q5QPQ1;Q5QPQ0;Q5QPQ3;Q5QPQ2;O95372	Acyl-protein thioesterase 2	LYPLA2	0.81532	0.83342
Q5VWZ2	Lysophospholipase-like protein 1	LYPLAL1	0.77458	0.98319
Q8WZA0;B4E2N0;K7ES95	Protein LZIC	LZIC	0.73806	1.0016
H7C488;F5GWL8;B3KSI9;Q9NQ48	Leucine zipper transcription factor-like protein 1	LZTFL1	1.3989	1.1953
H3BPE1;H3BQK9;Q9UPN3;F8W8Q1;F5GZL7;H0Y390;E9PNZ4;E9PLY5;E9PLY0;H0Y314;H0YD69;H0Y4F5;H0Y6T5;B4E2T3;H0Y7I1;E9PS75;H0YBX0;E7ESK0;E7ERX3;H0YC65;REV__I3L141;REV__O43149	Microtubule-actin cross-linking factor 1, isoforms 1/2/3/5	MACF1	0.67406	0.95808
Q9BQ69	O-acetyl-ADP-ribose deacetylase MACROD1	MACROD1	1.041	0.98381
Q9Y5V3	Melanoma-associated antigen D1	MAGED1	NA	0.91
Q9UNF1;Q5H909;H7BXW3;Q5H907;G5E999;B1AKF1;G5E9N2;F5GY27;B1AKE9;Q12816	Melanoma-associated antigen D2	MAGED2	0.66286	0.99703
Q96A72;F5H6N1;A6NEC0;P61326;F5H6P7;B1ARP8;F5H3U9;F5H124	Protein mago nashi homolog 2;Protein mago nashi homolog	MAGOHB;MAGOH	0.77509	0.75864
Q7Z304	MAM domain-containing protein 2	MAMDC2	0.88252	1.0418
Q16706	Alpha-mannosidase 2	MAN2A1	NA	NA
O00754;M0R2P5;M0QZ24;M0R174;M0QZG6	Lysosomal alpha-mannosidase;Lysosomal alpha-mannosidase A peptide;Lysosomal alpha-mannosidase B peptide;Lysosomal alpha-mannosidase C peptide;Lysosomal alpha-mannosidase D peptide;Lysosomal alpha-mannosidase E peptide	MAN2B1	1.0146	0.93982
E9PFW2;O00462	Beta-mannosidase	MANBA	1.1241	1.1044
P55145;H7C2D6	Mesencephalic astrocyte-derived neurotrophic factor	MANF	1.1699	1.1474
P78559;J3KPX8;E9PGC8	Microtubule-associated protein 1A;MAP1A heavy chain;MAP1 light chain LC2	MAP1A	1.0222	1.0022
P46821;D6RA32;D6RA40;D6RCL2;D6RGJ3	Microtubule-associated protein 1B;MAP1B heavy chain;MAP1 light chain LC1	MAP1B	1.359	1.0824
Q9H492	Microtubule-associated proteins 1A/1B light chain 3A	MAP1LC3A	0.75262	0.82539
H3BTL1;Q9GZQ8;A6NCE7	Microtubule-associated proteins 1A/1B light chain 3B;Microtubule-associated proteins 1A/1B light chain 3 beta 2	MAP1LC3B;MAP1LC3B2	1.1628	0.9558
B4DH53;Q66K74;M0R1M7;M0QXQ9;M0R1J2;M0QY41	Microtubule-associated protein 1S;MAP1S heavy chain;MAP1S light chain	MAP1S	1.0783	1.0004
Q02750;H3BRW9	Dual specificity mitogen-activated protein kinase kinase 1	MAP2K1	1.5062	1.1359
P36507	Dual specificity mitogen-activated protein kinase kinase 2	MAP2K2	1.2007	1.0291
P46734	Dual specificity mitogen-activated protein kinase kinase 3	MAP2K3	0.84509	1.0366
F5H4R1;J3KNB8;F5H538;Q9Y6R4	Mitogen-activated protein kinase kinase kinase 4	MAP3K4	NA	NA
E7EVA0;P27816;E9PGM5;B5MEG9;B9ZVR1;H7C4C5;H7C456;H0Y2V1;B4DSQ1;F8W9U4	Microtubule-associated protein	MAP4	1.0503	1.0305
E7EX83;C9J840;E7ENQ1;G3XAA2;H7C360;O95819;E7EN19;E7ESS2;G5E948;H7C0P6;F5H5M9;Q8N4C8;F5H865;Q9UKE5;E7ETN6;C9J338	Mitogen-activated protein kinase kinase kinase kinase 4;Misshapen-like kinase 1;TRAF2 and NCK-interacting protein kinase	MAP4K4;TNIK;MINK1	1.1513	0.97282
Q3KQU3	MAP7 domain-containing protein 1	MAP7D1	0.57886	0.75246
P28482;A8CZ64	Mitogen-activated protein kinase 1	MAPK1	1.0882	0.99376
B5MDL5;P53778	Mitogen-activated protein kinase 12	MAPK12	0.57951	1.0762
B4E0K5;Q16539;E7EX54;B5TY33;H7C4E2	Mitogen-activated protein kinase 14	MAPK14	1.4434	1.4157
Q8NDC0	MAPK-interacting and spindle-stabilizing protein-like	MAPK1IP1L	NA	NA
B3KR49;E9PJF0;E9PQW4;P27361;H0YEX6;E9PRH7;E9PBK7	Mitogen-activated protein kinase 3	MAPK3	1.1149	1.302
E9PFH7;Q9UPT6;Q5JU32;H0Y5X5;E7EUN5;Q8N5H7	C-Jun-amino-terminal kinase-interacting protein 3	MAPK8IP3	0.85544	0.99476
E5RJ57;D6RAU3;D7R525;H0Y9H3;J3KNK1;P45984;P53779	Mitogen-activated protein kinase 9;Mitogen-activated protein kinase 10	MAPK9;MAPK10	NA	NA
P49137;Q96PN8;O43930;C9J8E1;P51817;Q16644	MAP kinase-activated protein kinase 2	MAPKAPK2	0.97695	1.1642
Q15691	Microtubule-associated protein RP/EB family member 1	MAPRE1	0.99472	1.0421
Q9UPY8;C9JB30;K7ENB3;M0QX52;K7EL66;K7ERD8	Microtubule-associated protein RP/EB family member 3	MAPRE3	0.57394	0.94462
P29966	Myristoylated alanine-rich C-kinase substrate	MARCKS	1.3316	1.0471
A6NC17;P56192;B3KVK7;H0YIP0;H0YHV5	Methionine--tRNA ligase, cytoplasmic	MARS	0.83973	0.91484
P31153;B4DN45;Q00266	S-adenosylmethionine synthase isoform type-2;S-adenosylmethionine synthase	MAT2A	0.98633	1.0473
Q9NZL9;H7C0X7	Methionine adenosyltransferase 2 subunit beta	MAT2B	1.002	0.79918
P43243;A8MXP9;D6REM6;D6R991;H0Y8T4;B3KM87;D6RB45;D6R9F3;D6RBS2;D6RCM3;D6REK4;D6R8Z5;D6RBI2;D6RBK5;D6RE02;D6RIA2;D6RAM9;D6RAY2	Matrin-3	MATR3	0.77422	0.90441
C9JP00;Q9NR56	Muscleblind-like protein 1	MBNL1	NA	NA
P43121	Cell surface glycoprotein MUC18	MCAM	0.66539	0.90339
E9PG35;E9PHF7;Q96RQ3;F5GYT8;G5E9X5	Methylcrotonoyl-CoA carboxylase subunit alpha, mitochondrial	MCCC1	1.0735	1.4546
D6RD67;Q9HCC0;D6RDF7	Methylcrotonoyl-CoA carboxylase beta chain, mitochondrial	MCCC2	1.0946	1.4111
Q9ULC4	Malignant T-cell-amplified sequence 1	MCTS1	0.98944	0.93
Q8NE86	Calcium uniporter protein, mitochondrial	MCU	0.94377	1.0302
Q14676	Mediator of DNA damage checkpoint protein 1	MDC1	NA	0.33283
P40925;B8ZZ51;B9A041;C9JF79;C9JLV6;C9JRL4	Malate dehydrogenase, cytoplasmic	MDH1	0.96723	1.0001
P40926;G3XAL0;E9PDB2	Malate dehydrogenase, mitochondrial;Malate dehydrogenase	MDH2	0.91851	1.0179
P48163;B4DZ70;F5H4W0	NADP-dependent malic enzyme;Malic enzyme	ME1	1.0773	1.2258
P23368	NAD-dependent malic enzyme, mitochondrial	ME2	1.0862	0.97009
H0YM62;D6RG14;D6RJA7;D6RB91;D6RG21;D6RCM6;D6R942;D6RC63;D6RJG6;D6R9J8;Q06413;D6RAH2;F8W966;Q02078;Q5T9U4;Q14814;H0YKY6	Myocyte-specific enhancer factor 2C;Myocyte-specific enhancer factor 2A;Myocyte-specific enhancer factor 2D	MEF2A;MEF2C;MEF2D	1.0379	1.2075
Q9Y316;Q5R2V8;F8WCZ0	Protein MEMO1	MEMO1;C2orf4	NA	1.0952
Q14696	LDLR chaperone MESD	MESDC2	1.0133	1.0691
F5GXS7;P53582	Methionine aminopeptidase;Methionine aminopeptidase 1	METAP1	0.49411	0.92758
G3V1U3;F8VRR3;G3XA91;B4DUX5;F8VQZ7;P50579;F8VZX9;F8VY03	Methionine aminopeptidase;Methionine aminopeptidase 2	METAP2	1.4451	0.99193
F8VQX6;Q9H8H3;H0YI09	Methyltransferase-like protein 7A	METTL7A	1.4728	2.335
Q6UX53	Methyltransferase-like protein 7B	METTL7B	1.222	1.4901
F5GZN3;F5H7N9;Q08431;H0YKS8	Lactadherin;Lactadherin short form;Medin	MFGE8	1.1578	1.011
D6RIZ4;D6RA47;Q14728;D6RE79	Major facilitator superfamily domain-containing protein 10	MFSD10	0.89411	0.83808
O60502;E9PGF9;H7C3X0	Bifunctional protein NCOAT;Protein O-GlcNAcase;Histone acetyltransferase	MGEA5	1.0495	0.97954
H7C4E0;E7EWX8;Q99685;H7C599;H7C5K5	Monoglyceride lipase	MGLL	1.5566	1.165
O14880;Q5VV89	Microsomal glutathione S-transferase 3	MGST3	1.0627	1.4353
Q5JRA6;G8JLC6;H7BY50	Melanoma inhibitory activity protein 3	MIA3	1.0243	1.0541
Q8TDZ2;Q5TED7;H0Y6Z4;Q7RTP6	Protein-methionine sulfoxide oxidase MICAL1	MICAL1	0.76864	0.97036
E9PQV6;Q9BPX6;H9KVB8;F6XEV2	Calcium uptake protein 1, mitochondrial	MICU1	1.0044	1.0045
Q8IYU8	Calcium uptake protein 2, mitochondrial	MICU2	0.79427	0.90188
Q9BRT3;J3KTI2	Migration and invasion enhancer 1	MIEN1	1.0531	0.77966
Q9NXC5	WD repeat-containing protein mio	MIOS	NA	NA
Q99797	Mitochondrial intermediate peptidase	MIPEP	NA	NA
C9J6C5;Q9BYG3	MKI67 FHA domain-interacting nucleolar phosphoprotein	MKI67IP	NA	NA
C9J7E8;Q9UL63	Muskelin	MKLN1	NA	NA
Q14165;F5H1S8;H0YG07;F5GX14	Malectin	MLEC	0.99406	1.0698
Q13015	Protein AF1q	MLLT11	NA	NA
Q495G6;Q8IVH4	Methylmalonic aciduria type A protein, mitochondrial	MMAA	1.0408	0.80523
J3KN55;Q96EY8;F5H4Z7	Cob(I)yrinic acid a,c-diamide adenosyltransferase, mitochondrial	MMAB	0.73451	0.89318
P08473;C9JR96;C9J9X7	Neprilysin	MME	1.1028	0.96092
P50281	Matrix metalloproteinase-14	MMP14	2.6678	1.8524
H3BS34;P08253	72 kDa type IV collagenase;PEX	MMP2	2.588	1.4372
Q96T76;Q5T454;H0Y746;H7C1W5	MMS19 nucleotide excision repair protein homolog	MMS19	0.38107	0.96156
E2QRD4;Q6ZRQ5	Protein MMS22-like	MMS22L	NA	NA
Q5TAQ0;Q9BRT2	Mitochondrial nucleoid factor 1	MNF1	NA	NA
Q9H8S9;Q7L9L4;D6RCK3;H7BZ12	MOB kinase activator 1A;MOB kinase activator 1B	MOB1A;MOB1B	0.84979	1.0144
Q70IA6	MOB kinase activator 2	MOB2	0.99099	0.86539
O96007	Molybdopterin synthase catalytic subunit	MOCS2	0.8047	0.9994
Q13724;C9J8D4;C9JDQ1	Mannosyl-oligosaccharide glucosidase	MOGS	0.92538	0.99735
H0YM21;Q5JXX4;H0YMJ0;H0YLJ3;Q15014;B3KTM8;Q9UBU8	Mortality factor 4-like protein 2;Mortality factor 4-like protein 1	MORF4L1;MORF4L2	NA	NA
Q9UJG1	Motile sperm domain-containing protein 1	MOSPD1	NA	NA
Q5R3B4;O95563	Mitochondrial pyruvate carrier 2	MPC2	0.6995	0.86705
J3QS48;I3L295;J3KTK8;J3QQZ4;J3KT75;B4DT74;J3QW43;J3QRD5;O75352;J3KSI4;I3L405;I3L261;I3L1D2;I3L4E0	Mannose-P-dolichol utilization defect 1 protein	MPDU1	1.0131	0.82267
H0YGQ3;O75970	Multiple PDZ domain protein	MPDZ	NA	NA
H3BPB8;P34949;F5GX71;H3BMZ9;H3BPP3;H3BP57;H3BT48;H3BUZ9;H3BPM5;H3BPU7;H3BQX0;H3BNY8;H3BT46;H3BU66;H3BN01;B4DYB8;H3BUG1	Mannose-6-phosphate isomerase	MPI	0.89361	0.89457
B8ZZG1;Q9NZW5	MAGUK p55 subfamily member 6	MPP6	0.9977	1.2492
Q6WCQ1;J3KSW8;H7C3G6;H0Y7E2;H0Y2S9;J3QRL2;K7EL39;J3KSK7;F6WMF4;F6WYE2;F6TR96;H0Y5J9;F8W6V6;Q9H2D6	Myosin phosphatase Rho-interacting protein	MPRIP	1.0189	1.0482
G5E9F5;B5MC53;B5MCF8;P39210	Protein Mpv17	MPV17	NA	NA
Q9UBG0;E7EME3	C-type mannose receptor 2	MRC2	1.079	0.94132
K7EM59;Q9BV20	Methylthioribose-1-phosphate isomerase	MRI1	0.63554	0.60972
Q9BQC6	Ribosomal protein 63, mitochondrial	MRP63	NA	NA
H0Y8N7;Q9BYD6	39S ribosomal protein L1, mitochondrial	MRPL1	1.3597	0.92654
Q7Z7H8	39S ribosomal protein L10, mitochondrial	MRPL10	NA	NA
Q9Y3B7	39S ribosomal protein L11, mitochondrial	MRPL11	1.2862	0.96478
P52815;B4DLN1	39S ribosomal protein L12, mitochondrial	MRPL12;SLC25A10	1.0411	0.90145
Q6P1L8	39S ribosomal protein L14, mitochondrial	MRPL14	0.83966	0.69364
E5RIZ4;Q9P015	39S ribosomal protein L15, mitochondrial	MRPL15	NA	NA
Q9NX20	39S ribosomal protein L16, mitochondrial	MRPL16	0.8653	1.4474
P49406	39S ribosomal protein L19, mitochondrial	MRPL19	0.89906	1.0894
Q9BYC9	39S ribosomal protein L20, mitochondrial	MRPL20	NA	NA
F5H7V8;H3BUY0;Q7Z2W9	39S ribosomal protein L21, mitochondrial	MRPL21	1.173	0.94512
H7C2P7;Q16540;A6NJD9;A8MVT4;A8MYK1	39S ribosomal protein L23, mitochondrial	MRPL23	NA	NA
Q96A35	39S ribosomal protein L24, mitochondrial	MRPL24	NA	NA
O75394	39S ribosomal protein L33, mitochondrial	MRPL33	0.8244	0.72105
Q9BZE1	39S ribosomal protein L37, mitochondrial	MRPL37	NA	NA
Q96DV4	39S ribosomal protein L38, mitochondrial	MRPL38	NA	NA
C9JG87;Q9NYK5	39S ribosomal protein L39, mitochondrial	MRPL39	0.57011	0.62674
K7ES61;Q9BYD3;K7EJ73;K7ELQ0	39S ribosomal protein L4, mitochondrial	MRPL4	0.75327	0.67031
F8WBK5;Q9NQ50	39S ribosomal protein L40, mitochondrial	MRPL40	0.79942	0.79562
Q8IXM3	39S ribosomal protein L41, mitochondrial	MRPL41	0.74049	0.9369
J3KPP0;Q9Y6G3;A6NCI0	39S ribosomal protein L42, mitochondrial	MRPL42	NA	NA
H0YBU8;H0Y6Y8;B1AL05;Q8N983;C9J5Q3;B1AL06	39S ribosomal protein L43, mitochondrial	MRPL43	NA	NA
Q9H9J2	39S ribosomal protein L44, mitochondrial	MRPL44	0.65765	0.80449
Q9H2W6	39S ribosomal protein L46, mitochondrial	MRPL46	0.44703	0.52337
Q9HD33	39S ribosomal protein L47, mitochondrial	MRPL47	1.1988	1.1051
H0YDP7;Q13405	39S ribosomal protein L49, mitochondrial	MRPL49	NA	NA
Q8N5N7;B7Z358	39S ribosomal protein L50, mitochondrial	MRPL50	0.57643	0.70009
P82914	28S ribosomal protein S15, mitochondrial	MRPS15	0.57266	1.2415
Q9Y3D3	28S ribosomal protein S16, mitochondrial	MRPS16	NA	NA
E9PE17;Q9Y2R5;I3L0E3	28S ribosomal protein S17, mitochondrial	MRPS17	0.7206	0.84025
J3QLR8;Q9Y3D9	28S ribosomal protein S23, mitochondrial	MRPS23	0.93769	0.96267
E7EPW2;B4DQG6;B4DFJ5;P82663	28S ribosomal protein S25, mitochondrial	MRPS25	0.98073	0.80219
G5EA06;Q92552;B4DRT2;D6RH20;D6RJC7;E5RJ73	28S ribosomal protein S27, mitochondrial	MRPS27	0.93504	0.98267
Q92665	28S ribosomal protein S31, mitochondrial	MRPS31	1.3561	1.2257
P82673	28S ribosomal protein S35, mitochondrial	MRPS35	0.40296	0.77501
P82909;D6R941	28S ribosomal protein S36, mitochondrial	MRPS36	0.5626	0.57128
P82675	28S ribosomal protein S5, mitochondrial	MRPS5	NA	NA
J3QQS1;J3QKW2;Q9Y2R9;J3QLS3;J3KSI8	28S ribosomal protein S7, mitochondrial	MRPS7	0.63704	0.70485
P82933	28S ribosomal protein S9, mitochondrial	MRPS9	0.59646	0.7799
E9PHA6;P43246	DNA mismatch repair protein Msh2	MSH2	1.3826	1.026
B4DHE8;Q96DH6;J3KTC1;B4DM51;J3QKT5;H0YHB7;O43347	RNA-binding protein Musashi homolog 2	MSI2	1.0103	1.0749
D6REA2;D6RDP9;D6R952;Q15800	Methylsterol monooxygenase 1	MSMO1	NA	NA
P26038;E9PNP4	Moesin	MSN	1.1906	0.99521
Q13126;B4DUC8;J3QSB7;F2Z2F3;F8WES2;J3KRN1	S-methyl-5-thioadenosine phosphorylase;Purine nucleoside phosphorylase	MTAP	0.9463	0.89486
P00846	ATP synthase subunit a	MT-ATP6	0.83944	0.90391
Q5TDC2;Q9NZJ7;H0Y8C3	Mitochondrial carrier homolog 1	MTCH1	0.95981	0.90873
Q9Y6C9;E9PIE4;F5H3Y2	Mitochondrial carrier homolog 2	MTCH2	1.1637	1.0762
P00403	Cytochrome c oxidase subunit 2	MT-CO2	0.89678	1.1018
E5RJU9;Q86UE4;H0YB56	Protein LYRIC	MTDH	0.84095	0.97844
G3V2B8;F5H2F4;G3V3L6		MTHFD1	0.93828	0.9781
P11586	C-1-tetrahydrofolate synthase, cytoplasmic;Methylenetetrahydrofolate dehydrogenase;Methenyltetrahydrofolate cyclohydrolase;Formyltetrahydrofolate synthetase	MTHFD1	NA	NA
Q6UB35;H0Y327;Q5JYA8;Q4VXM0;Q5JYA3;Q5JYA5;Q5JYA4;Q4VXM1;H0Y2S0	Monofunctional C1-tetrahydrofolate synthase, mitochondrial	MTHFD1L	0.84161	0.87718
P42898;Q5SNW6	Methylenetetrahydrofolate reductase	MTHFR	0.67715	1.0892
F5H1N3;B7Z499;B7Z491;Q13496	Myotubularin	MTM1	NA	NA
Q9Y217	Myotubularin-related protein 6	MTMR6	1.5186	1.7802
P03886	NADH-ubiquinone oxidoreductase chain 1	MT-ND1	NA	NA
P03891	NADH-ubiquinone oxidoreductase chain 2	MT-ND2	0.78861	0.79269
P03905	NADH-ubiquinone oxidoreductase chain 4	MT-ND4	NA	NA
P42345;B1AKP8	Serine/threonine-protein kinase mTOR	MTOR	0.66878	1.0489
C9JL85;P58546	Myotrophin	MTPN	1.2923	0.94697
B7ZLW7;Q99707;B1ANE3	Methionine synthase	MTR	0.77093	0.90803
Q765P7;I3L2G4	MTSS1-like protein	MTSS1L	0.73132	0.97427
C9JNK6;C9JAZ1;Q8IZ68;O75431	Metaxin-2	MTX2	1.0067	0.92488
Q5BKX8	Muscle-related coiled-coil protein	MURC	0.82768	0.90419
O15146;Q5VZW9	Muscle, skeletal receptor tyrosine-protein kinase	MUSK	NA	NA
Q8IVN3;C9JYJ2;A8MSY1	Musculoskeletal embryonic nuclear protein 1	MUSTN1;TMEM110-MUSTN1	0.72935	1.0715
P22033	Methylmalonyl-CoA mutase, mitochondrial	MUT	0.91	0.73825
E9PLL0;Q96EY5;E9PQA6	Multivesicular body subunit 12A	MVB12A	1.3891	0.77795
P53602;H3BP35;H3BQ47	Diphosphomevalonate decarboxylase	MVD	1.0922	1.7217
F5H092;F5H8H2;Q03426;F5H163;F5H368;F5GXC0	Mevalonate kinase	MVK	1.3167	1.5086
Q14764;H3BQK6;H3BRL2;H3BUK7;H3BNF6;H3BP76;I3L155;H3BPZ2;H3BNF2;H3BUP3;H3BQE7	Major vault protein	MVP	1.2403	1.0278
P84157	Matrix-remodeling-associated protein 7	MXRA7	2.0748	1.8913
Q6ZR64;K7EQX8		MXRA7	NA	NA
C9JZL8;C9J5M0;C9JC07;Q96S97;C9JJV6	Myeloid-associated differentiation marker	MYADM	0.85512	0.91859
I3L1L3;Q9BQG0;I3L2H8	Myb-binding protein 1A	MYBBP1A	0.78192	0.85664
G3V1V7;F8VZE0;Q00872;F8VZY0;G3XAI7;F8W1Z9	Myosin-binding protein C, slow-type	MYBPC1	0.76676	1.0462
Q14324	Myosin-binding protein C, fast-type	MYBPC2	1.1514	0.88096
Q13203	Myosin-binding protein H	MYBPH	0.49201	0.90919
Q99417	C-Myc-binding protein	MYCBP	0.7923	0.87958
Q9P2K5;H0YN19	Myelin expression factor 2	MYEF2	0.67363	0.75817
P12882	Myosin-1	MYH1	0.31068	0.96605
P35580;F8W6L6;E7ERA5	Myosin-10	MYH10	0.99717	0.93261
Q7Z406;F2Z2U8;G8JLL9;M0QY43	Myosin-14	MYH14	1.1617	0.95628
Q9UKX2;Q567P6;J3QLR0;C9JIX4;E7EX84	Myosin-2	MYH2	0.32317	1.0924
P11055	Myosin-3	MYH3	0.51497	1.0139
Q9Y623	Myosin-4	MYH4	0.57363	1.0939
P13533	Myosin-6	MYH6	0.28888	0.36672
P12883;A6NEE1;Q9Y2K3	Myosin-7	MYH7	0.63228	1.051
A7E2Y1	Myosin-7B	MYH7B	0.65591	1.3016
P13535	Myosin-8	MYH8	0.58107	0.89314
P35579;Q5BKV1;B1AH99;REV__E7EQT4;REV__Q9UKV3	Myosin-9	MYH9	1.13	1.0354
P05976	Myosin light chain 1/3, skeletal muscle isoform	MYL1	0.41839	0.9549
P19105;O14950;J3QRS3;J3KTJ1	Myosin regulatory light chain 12A;Myosin regulatory light chain 12B	MYL12A;MYL12B	1.1807	1.0869
P10916;G3V1V8;F8VWQ7	Myosin regulatory light chain 2, ventricular/cardiac muscle isoform	MYL2	0.87273	0.90862
P08590	Myosin light chain 3	MYL3	0.53859	1.5209
I3L1K6;P12829;I3L4B1;I3L532;I3L3U1	Myosin light chain 4	MYL4	0.64081	1.009
D6RA88;D6RJ91;Q02045	Myosin light chain 5	MYL5	1.4156	1.1399
F8W1R7;P60660;J3KND3;G8JLA2;G3V1V0;B7Z6Z4;G3V1Y7;F8VPF3;F8VZU9;F8W180;F8VXL3;H0YI43	Myosin light polypeptide 6	MYL6	1.379	1.2629
P14649;F8W1I5;F8VSA2	Myosin light chain 6B	MYL6B	0.6224	0.97088
P24844	Myosin regulatory light polypeptide 9	MYL9	0.66996	1.0844
Q96A32;H3BPK4;H3BML9;H3BN54	Myosin regulatory light chain 2, skeletal muscle isoform	MYLPF	0.57651	0.97811
Q92614;J3KNX9;H0YEV9	Unconventional myosin-XVIIIa	MYO18A	0.9539	0.93065
Q8IUG5;F5GXR6	Unconventional myosin-XVIIIb	MYO18B	0.93493	0.7502
E9PDF6;O43795;E7EPB4;H7C2Y7;E7EQD9;C9JYW1;Q9UBC5;C9K0I9;C9JUP5;G3V342;F5GWY8	Unconventional myosin-Ib	MYO1B	0.80443	0.94337
F5H6E2;O00159;I3L204;I3L4D4;I3L501;I3L3Y6;I3L168;I3L3F5	Unconventional myosin-Ic	MYO1C	1.0476	0.98442
J3QRN6;O94832;K7EIG7;J3KRL0	Unconventional myosin-Id	MYO1D	1.754	1.017
Q12965;H0YLE5;H0YNQ8;O00160	Unconventional myosin-Ie	MYO1E	1.1194	1.0686
M0QXU5		MYO1F	0.69418	1.1029
F8WE88;G3V394;Q9Y4I1;F8W6H6;E7ERV5	Unconventional myosin-Va	MYO5A	0.95234	1.2464
E7EW20;Q9UM54	Unconventional myosin-VI	MYO6	1.5301	1.0809
H3BMM1;H3BV44;H3BRD5;B2RTY4	Unconventional myosin-IXa	MYO9A	NA	NA
M0R240;M0QXP0;Q13459;M0R0P8	Unconventional myosin-IXb	MYO9B	NA	NA
Q9NZM1;F8W8J4;C9JCN0;H0YD14;REV__H0YEL7;REV__P24752	Myoferlin	MYOF	1.2218	1.0425
P52179;A8MX12;J3KRK2	Myomesin-1	MYOM1	0.71882	0.95681
P54296;E7EWH9	Myomesin-2	MYOM2	0.67839	0.66898
Q5VTT5;A6NI63;A6NIU4	Myomesin-3	MYOM3	0.55109	0.85031
Q9NPC6	Myozenin-2	MYOZ2	0.88426	1.0322
Q86TC9;F5GWA6	Myopalladin	MYPN	0.97863	1.0691
P41227;F8W808;A8MWP7;H0Y8T0;C9JN83;C9JW55;Q9BSU3	N-alpha-acetyltransferase 10	NAA10	1.1446	1.0147
Q9BXJ9;Q6N069	N-alpha-acetyltransferase 15, NatA auxiliary subunit	NAA15	0.8988	1.0031
A8MZB2;P61599	N-alpha-acetyltransferase 20	NAA20	3.1405	2.0442
Q14CX7	N-alpha-acetyltransferase 25, NatB auxiliary subunit	NAA25	0.64065	0.93704
Q5VZE5	N-alpha-acetyltransferase 35, NatC auxiliary subunit	NAA35	NA	NA
F2Z2Y6;C9JNV3;O95777;C9JIZ0	N-alpha-acetyltransferase 38, NatC auxiliary subunit	NAA38	0.77933	0.9942
C9J5D1;E7EQ69;Q9GZZ1;C9JZU6;F8WCK0;C9J5J3;B0AZT5	N-alpha-acetyltransferase 50	NAA50	0.84658	0.98209
E9PAV3;F8VZJ2;F8W0W4;H0YHX9;Q13765;F8W1N5;F8VNW4;F8VZ58;Q9BZK3		NACA	0.80326	0.92276
A8MU28;Q13564;A6NCK0;J3QRA5;H3BMR3;J3KRK3	NEDD8-activating enzyme E1 regulatory subunit	NAE1	1.2326	0.95587
Q9UJ70;H7C3G9;C9JEV6;H7C1L7;H0YEB7;E9PPU6;H0YF44;H0YC94	N-acetyl-D-glucosamine kinase	NAGK	1.0096	0.83504
P54802	Alpha-N-acetylglucosaminidase;Alpha-N-acetylglucosaminidase 82 kDa form;Alpha-N-acetylglucosaminidase 77 kDa form	NAGLU	1.8961	1.3464
P43490;Q5SYT8;F5H246	Nicotinamide phosphoribosyltransferase	NAMPT;NAMPTL	1.2523	1.0978
Q9NR45;Q5TBR0;Q5TBR1	Sialic acid synthase	NANS	1.0701	0.98807
F8W020;F8VXI6;F8VUX1;F8VY35;B3KNT8;F8W0J6;F5H4R6;H0YIV4;P55209;H0YHC3;F8W118;B3KV44;F8VV59;B7Z9C2;H0YH88;F8W543;F8VRJ2;F8VVB5	Nucleosome assembly protein 1-like 1	NAP1L1	0.96595	0.9934
Q99733;F5HFY4;E9PNW0;E9PJJ2;E9PS34;E9PNJ7;C9J6D1;A8MXH2;E9PKT8;C9JZI7;E9PKI2;E9PP22;C9J1B1;H0YCI4	Nucleosome assembly protein 1-like 4	NAP1L4;NAP1L4b	0.93611	0.96321
M0R0Y2;P54920;M0R2M1;M0R213;M0R027;M0R058;M0R0I4;Q4G0M0;B4DK44;Q9H115;M0QZM9;M0QZN5;M0R031	Alpha-soluble NSF attachment protein	NAPA	1.2436	1.072
Q99747;B4DFC9;J3QS28;J3QKW4	Gamma-soluble NSF attachment protein	NAPG	1.1079	1.1706
O43776;B4DN60;K7EIU7;K7EQ35;B4DG16;K7EJ19;K7EPK2;K7EMQ6	Asparagine--tRNA ligase, cytoplasmic	NARS	0.96461	0.99979
P49321;E9PPQ8;E9PI86;E9PPR5	Nuclear autoantigenic sperm protein	NASP	NA	1.0664
E7ESU4;Q9H0A0	N-acetyltransferase 10	NAT10	0.59478	0.665
Q8IVL1	Neuron navigator 2	NAV2	NA	NA
A2RRP1;H0Y5G7;H7C007;C9JCM7	Neuroblastoma-amplified sequence	NBAS	1.0242	0.99385
H7BZA0;Q6ZS30	Neurobeachin-like protein 1	NBEAL1	0.94914	0.81793
P13591;H7BYX6	Neural cell adhesion molecule 1	NCAM1	1.0918	1.0521
Q09161	Nuclear cap-binding protein subunit 1	NCBP1	0.75789	0.9957
Q9UBB6;C9J5H8	Neurochondrin	NCDN	0.71634	1.0706
Q6PIU2;J3KN69;F5H7K4;H7C046	Neutral cholesterol ester hydrolase 1	NCEH1	1.2729	1.133
P16333;H7C5C7;C9JAB9;C9J0K5;E7ERP6;E9PEE2;C9K098;C9JVV5;E7EPF5;C9J869	Cytoplasmic protein NCK1	NCK1	1.1746	1.278
O43639	Cytoplasmic protein NCK2	NCK2	NA	NA
Q9Y2A7	Nck-associated protein 1	NCKAP1	0.98257	0.93203
P19338;H7BY16;C9JYW2;C9JLB1;C9J1H7;C9JWL1	Nucleolin	NCL	0.85911	0.99715
K7EMW4;Q969V3;K7ELZ9	Nicalin	NCLN	0.8521	0.96209
P62166	Neuronal calcium sensor 1	NCS1	0.76849	1.2108
E7ENA9;F6Y097;Q92542;Q5T205;H0Y6T7;H0Y3Z4;Q5T209	Nicastrin	NCSTN	0.75442	1.086
E9PDL6;Q92597;E5RJ98;E5RI76;E5RIR1;E5RGM5;E5RIM2	Protein NDRG1	NDRG1	1.7462	0.95594
O95299;E7ESZ7;Q8WXC9;H7C2W5;H7C1Y7;H7C2X4;C9J6X0;Q8N1B9	NADH dehydrogenase [ubiquinone] 1 alpha subcomplex subunit 10, mitochondrial	NDUFA10	1.2431	1.0746
K7EQ77;K7EK78;Q86Y39;K7EP35;K7EMT4	NADH dehydrogenase [ubiquinone] 1 alpha subcomplex subunit 11	NDUFA11	1.0765	1.3065
Q9P0J0;B4DF76;J3KN00;B4DEZ3;K7EJE1;E7ENQ6	NADH dehydrogenase [ubiquinone] 1 alpha subcomplex subunit 13	NDUFA13;YJEFN3	1.3135	0.93764
O00483	NADH dehydrogenase [ubiquinone] 1 alpha subcomplex subunit 4	NDUFA4	0.79421	1.3296
F8WAS3;C9IZN5;H7BYD0;Q5H9R2;Q16718	NADH dehydrogenase [ubiquinone] 1 alpha subcomplex subunit 5	NDUFA5;DKFZp781K1356	1.1345	0.93704
P56556;R4GN43	NADH dehydrogenase [ubiquinone] 1 alpha subcomplex subunit 6	NDUFA6	0.94851	0.92682
Q16795;F5H0J3;H3BRM9	NADH dehydrogenase [ubiquinone] 1 alpha subcomplex subunit 9, mitochondrial	NDUFA9	1.0614	1.0409
I3L505;O14561	Acyl carrier protein;Acyl carrier protein, mitochondrial	NDUFAB1	1.0134	0.94955
Q9P032	NADH dehydrogenase [ubiquinone] 1 alpha subcomplex assembly factor 4	NDUFAF4	0.73902	0.86746
O43676;C9JKQ2	NADH dehydrogenase [ubiquinone] 1 beta subcomplex subunit 3	NDUFB3	0.95296	0.76812
F2Z3P9;C9JXQ9;O95168	NADH dehydrogenase [ubiquinone] 1 beta subcomplex subunit 4	NDUFB4	NA	1.1751
E7EWP0;O43674;H0Y886	NADH dehydrogenase [ubiquinone] 1 beta subcomplex subunit 5, mitochondrial	NDUFB5	0.84277	1.3854
O95139	NADH dehydrogenase [ubiquinone] 1 beta subcomplex subunit 6	NDUFB6	NA	1.1915
Q5W145;O95169;E9PIZ8;K9J7I2;E9PQ68;Q5W143	NADH dehydrogenase [ubiquinone] 1 beta subcomplex subunit 8, mitochondrial	NDUFB8	1.1361	0.96243
E9PH64;E7EWZ0;Q9Y6M9;E9PF49	NADH dehydrogenase [ubiquinone] 1 beta subcomplex subunit 9	NDUFB9	NA	NA
O43677	NADH dehydrogenase [ubiquinone] 1 subunit C1, mitochondrial	NDUFC1	1.0699	0.90469
O95298;E9PRJ5;E9PM14;E9PQ53	NADH dehydrogenase [ubiquinone] 1 subunit C2	NDUFC2	0.95845	0.91526
P28331;B4DJ81;C9JPQ5	NADH-ubiquinone oxidoreductase 75 kDa subunit, mitochondrial	NDUFS1	0.96213	1.0219
O75306;B7Z9L2	NADH dehydrogenase [ubiquinone] iron-sulfur protein 2, mitochondrial	NDUFS2	0.8953	1.013
O75489;B4DFM8;E9PS48;E9PKL8;G3V194	NADH dehydrogenase [ubiquinone] iron-sulfur protein 3, mitochondrial	NDUFS3	0.93318	0.96051
O43181;H0Y9M8	NADH dehydrogenase [ubiquinone] iron-sulfur protein 4, mitochondrial	NDUFS4	1.0922	0.86967
O75380;D6RBT3	NADH dehydrogenase [ubiquinone] iron-sulfur protein 6, mitochondrial	NDUFS6	0.7874	1.2033
E9PN51;F8W9K7;E9PPW7;O00217;E9PKH6	NADH dehydrogenase [ubiquinone] iron-sulfur protein 8, mitochondrial	NDUFS8	1.043	1.0428
G3V0I5;P49821;E9PQP1;E9PMX3;B4DE93;E9PJL9;E9PLC6;E9PPR0;E9PPS5;H0YE81	NADH dehydrogenase [ubiquinone] flavoprotein 1, mitochondrial	NDUFV1	1.025	1.03
P19404;E7EPT4	NADH dehydrogenase [ubiquinone] flavoprotein 2, mitochondrial	NDUFV2	1.1227	0.954
F8WCP0;F8WCL5;P20929;J3QK84;H0Y786;H7BZD5;H0Y3P5;B7Z6B9;H7C2B3;Q96MF8;H7C2Z5;H7C2D0;B4DH47;O76041	Nebulin	NEB	1.0227	0.96479
K7ERN1;F5H602;Q96PU5	E3 ubiquitin-protein ligase;E3 ubiquitin-protein ligase NEDD4-like	NEDD4L	0.72443	0.86382
Q15843;F8VSA6;E9PS38	NEDD8	NEDD8;NEDD8-MDP1	0.8834	0.72323
E9PL57;Q86V88		NEDD8-MDP1	NA	NA
Q8N440;Q7Z3B1	Neuronal growth regulator 1	NEGR1	NA	NA
Q8TDX7;F8WAG2;Q5TBH0;Q9HC98	Serine/threonine-protein kinase Nek7	NEK7	1.1672	1.1896
Q8TD19;G3V459	Serine/threonine-protein kinase Nek9	NEK9	1.5458	1.6394
Q8WX92	Negative elongation factor B	NELFB	0.51933	0.72689
G3V4D9;G3V5V3;O60524	Nuclear export mediator factor NEMF	NEMF	NA	NA
Q9UMX5	Neudesin	NENF	1.0911	1.2848
P48681	Nestin	NES	0.82894	1.0655
H0YGA6;Q9BR09	Neuralized-like protein 2	NEURL2	NA	NA
Q0ZGT2;H7BXY5	Nexilin	NEXN	0.79767	1.1122
E7EUA0;E7ETM8;E7EQF0		NEXN	0.87595	1.2924
H0Y465;P21359;J3KRT8;J3QQN8;B4DXH1;J3QSG6;J3KSB5	Neurofibromin;Neurofibromin truncated	NF1	0.52158	0.49521
P35240	Merlin	NF2	NA	NA
H7C0L6;H7BY57;F8WAT1;F8W8X7;F8W9B6;F8W792;F8W791;O94856;J3QSX2	Neurofascin	NFASC	NA	NA
O94916	Nuclear factor of activated T-cells 5	NFAT5	NA	1.1064
P08651	Nuclear factor 1 C-type	NFIC	NA	NA
K7EJB0;C9JWJ8;Q14938	Nuclear factor 1;Nuclear factor 1 X-type	NFIX	NA	NA
P19838;D6RF93;D6RH30	Nuclear factor NF-kappa-B p105 subunit;Nuclear factor NF-kappa-B p50 subunit	NFKB1	1.017	1.1359
Q00653	Nuclear factor NF-kappa-B p100 subunit;Nuclear factor NF-kappa-B p52 subunit	NFKB2	NA	NA
H7C0I5;H0YGN5;B4DNL7;Q9Y697	Cysteine desulfurase, mitochondrial	NFS1	NA	NA
Q9UMS0;C9J8Q1;F8W9P7;H7C537	NFU1 iron-sulfur cluster scaffold homolog, mitochondrial	NFU1	0.79759	0.67293
Q96IV0	Peptide-N(4)-(N-acetyl-beta-glucosaminyl)asparagine amidase	NGLY1	1.0818	1.4109
Q8NBF2	NHL repeat-containing protein 2	NHLRC2	0.66426	0.87263
H0YC83;D6RC52;D6RCB9;Q9NX24	H/ACA ribonucleoprotein complex subunit 2	NHP2	NA	NA
P55769;B1AHD1	NHP2-like protein 1	NHP2L1	0.62362	0.65615
P14543	Nidogen-1	NID1	0.80377	0.52563
Q9GZT8;E7EXA3	NIF3-like protein 1	NIF3L1	1.3193	2.0725
Q6KC79	Nipped-B-like protein	NIPBL	NA	NA
Q9UFN0;Q9BS92	Protein NipSnap homolog 3A	NIPSNAP3A	1.6134	1.0923
C9J715;Q9Y2I1	Nischarin	NISCH	0.82231	0.68377
Q9NQR4;H7C579;F8WF70	Omega-amidase NIT2	NIT2	1.0953	0.92665
Q9BYT8;E9PCB6;H0YAK4;H0YAF7	Neurolysin, mitochondrial	NLN	0.91553	1.0206
P15531	Nucleoside diphosphate kinase A	NME1	0.98629	1.0255
Q32Q12;J3KPD9;P22392;E7ERL0;E5RHP0;O60361;F6XY72;C9K028	Nucleoside diphosphate kinase;Nucleoside diphosphate kinase B	NME1-NME2;NME2;NME1	1.0454	1.0052
P30419;K7EN82;B7Z8J4;B4DXS1;Q5VUC6;F5H594;O60551;Q5VUC7	Glycylpeptide N-tetradecanoyltransferase 1	NMT1	0.99706	0.94966
P40261;F5H0R4	Nicotinamide N-methyltransferase	NNMT	1.1097	1.1311
Q13423;E9PCX7;D6RAI5;D6RHU2;H0Y8P5;D6RCR6	NAD(P) transhydrogenase, mitochondrial	NNT	1.1484	1.0722
Q8WTT2;A6NJZ9	Nucleolar complex protein 3 homolog	NOC3L	0.8695	0.82228
J3QKS9;J3QLQ6;Q9H8H0	Nucleolar protein 11	NOL11	NA	NA
H3BM67;H3BUP2;H3BUN4;O60936;B4DFL0;H3BQJ5	Nucleolar protein 3	NOL3	1.015	1.0693
G8JLK7;Q9H6R4	Nucleolar protein 6	NOL6	0.47941	0.67157
Q5SY16	Polynucleotide 5-hydroxyl-kinase NOL9	NOL9	NA	NA
Q15155;P69849;Q5JPE7;J3KN36;Q4G177;F5H826;I3L0Q6;H3BTW1;H3BPS9	Nodal modulator 1;Nodal modulator 3;Nodal modulator 2	NOMO1;NOMO3;NOMO2	0.93385	0.97729
Q15233;H7C367;C9JYS8;C9IZL7;C9J4X2	Non-POU domain-containing octamer-binding protein	NONO	0.83223	1.0392
P78316;E9PFK5	Nucleolar protein 14	NOP14	NA	NA
P46087;F5H359;F5H8G6;F5GWB7;F5H709;F5H5X6	Putative ribosomal RNA methyltransferase NOP2	NOP2	1.6417	0.87391
O00567;H0YDU4;Q5JXT2;H0Y653	Nucleolar protein 56	NOP56	0.90188	0.87996
Q9Y2X3;H7BZ72	Nucleolar protein 58	NOP58	0.95799	0.90683
O15118;B4DET3;K7EQ23	Niemann-Pick C1 protein	NPC1	0.46701	0.88857
H0YEP3;Q8NDH3	Probable aminopeptidase NPEPL1	NPEPL1	0.94886	0.89248
E9PLK3;P55786;B7Z463;A6NEC2;E5RJ24;E7EWZ2;F5GZY4;H0YAQ6;E9PP11;H0YDG0;H0YCQ5;E9PJ74;L7N488;E9PJY4;E9PPD4;E9PRQ5;E9PI82	Puromycin-sensitive aminopeptidase	NPEPPS	0.98928	0.97551
Q8TAT6;B4DG89;I3L283;I3L4U9;I3L3I1	Nuclear protein localization protein 4 homolog	NPLOC4	1.0244	1.02
P06748;E5RI98;E5RGW4	Nucleophosmin	NPM1	0.85499	0.99542
O75607	Nucleoplasmin-3	NPM3	NA	NA
Q6UXI9;D6RH31;H0YAK9	Nephronectin	NPNT	1.6452	1.7609
H3BU51;F5GYM7;Q9UFM8;H7BXJ1;F5GZD0;Q9Y639	Neuroplastin	NPTN;DKFZp566H1924	NA	NA
B4DLR8;P15559;H3BNV2;H3BRK3	NAD(P)H dehydrogenase [quinone] 1	NQO1	1.5199	1.0107
P01111	GTPase NRas	NRAS	NA	NA
Q9UHY1;F8W6G1;C9JHZ6	Nuclear receptor-binding protein	NRBP1	0.76134	1.0208
Q9NSY0;D3DWK9;E9PR11	Nuclear receptor-binding protein 2	NRBP2	1.6486	0.99938
O43847;B1AKJ5;G3V1R5;H0Y5G9;F5H7V1	Nardilysin	NRD1	0.78051	0.89193
Q8IXM6;H0Y6T6	Nurim	NRM	NA	NA
Q15738;C9JDR0	Sterol-4-alpha-carboxylate 3-dehydrogenase, decarboxylating	NSDHL	1.3122	1.7437
I3L0N3;P46459;B4DFA2;I3L2G1;I3L0L3;K7EQD6;I3L338;I3L4Q9	Vesicle-fusing ATPase	NSF	1.0506	1.0189
Q9UNZ2;J3QK90;F2Z2K0	NSFL1 cofactor p47	NSFL1C	0.87913	0.95404
Q08J23;G3V1R4;D6RAS3	tRNA (cytosine(34)-C(5))-methyltransferase	NSUN2	0.57272	1.1656
J3KSY6;J3KRC4;Q8TCD5	5(3)-deoxyribonucleotidase, cytosolic type	NT5C	NA	NA
B7Z382;P49902;Q5JUV4;Q5JUV3;Q5JUV6;H0YHR8	Cytosolic purine 5-nucleotidase	NT5C2	0.86301	0.87667
Q5QPD0;Q5TFE4	5-nucleotidase domain-containing protein 1	NT5DC1	NA	NA
Q86UY8;H7C193	5-nucleotidase domain-containing protein 3	NT5DC3	3.2032	1.0254
P21589;Q96B60;H0Y7R7	5-nucleotidase	NT5E	1.7496	1.078
Q9BSD7;Q5TDF0	Cancer-related nucleoside-triphosphatase	NTPCR	NA	NA
C9JRT6;F8WDB6;Q9Y5A7;H3BM14;H3BM74	NEDD8 ultimate buster 1	NUB1	NA	NA
B7Z6P0;H3BQR2;Q9Y5Y2	Cytosolic Fe-S cluster assembly factor NUBP2	NUBP2	NA	NA
F8W0A2;B4DWB0;Q8TB37	Iron-sulfur protein NUBPL	NUBPL	0.61625	0.91552
Q02818;H7BZI1;C9JKZ2;C9JBD3;C9J3C1	Nucleobindin-1	NUCB1	1.0514	1.1359
P80303;E9PKG6;J3KQU0;E9PLR0;E9PLE9;E9PM22;E9PJP3;H0YD18;H0YEG8	Nucleobindin-2;Nesfatin-1	NUCB2	1.3557	1.1496
Q9H1E3	Nuclear ubiquitous casein and cyclin-dependent kinase substrate 1	NUCKS1	1.1175	1.1332
Q9Y266	Nuclear migration protein nudC	NUDC	0.84244	0.99026
Q96RS6	NudC domain-containing protein 1	NUDCD1	0.48908	0.60016
Q8WVJ2;E5RFP0	NudC domain-containing protein 2	NUDCD2	1.0583	1.0924
Q8IVD9	NudC domain-containing protein 3	NUDCD3	0.51709	0.69
Q9NV35	Probable 8-oxo-dGTP diphosphatase NUDT15	NUDT15	NA	NA
P50583	Bis(5-nucleosyl)-tetraphosphatase [asymmetrical]	NUDT2	0.75203	0.93793
O43809;H3BND3	Cleavage and polyadenylation specificity factor subunit 5	NUDT21	0.88322	1.0101
O95989	Diphosphoinositol polyphosphate phosphohydrolase 1	NUDT3	NA	NA
Q9UKK9;A6NFX8;A6NCQ0;A6NJU6;A6NHE8;C9JYY9;H0YEY4	ADP-sugar pyrophosphatase	NUDT5	1.217	1.0119
Q9BW91;H7C386;D6RAW2	ADP-ribose pyrophosphatase, mitochondrial	NUDT9	0.81728	0.99288
Q7Z417;A1L3A6	Nuclear fragile X mental retardation-interacting protein 2	NUFIP2	0.74046	1.0252
Q14980;H0YFY6;Q9BTE9;K4DIE0;F5H4J1;F5H6Y5	Nuclear mitotic apparatus protein 1	NUMA1	0.86962	0.91919
M0R0Q4;M0QZV7;M0QXQ4;M0QYC2;Q9Y6R0	Numb-like protein	NUMBL	NA	NA
Q6PJE1;B4DZ67;P57740	Nuclear pore complex protein Nup107	NUP107	NA	NA
F5H5C2;Q8WUM0;Q5T8N1	Nuclear pore complex protein Nup133	NUP133	1.0491	0.92998
P49790;F6QR24	Nuclear pore complex protein Nup153	NUP153	0.93198	1.0091
E9PF10;O75694	Nuclear pore complex protein Nup155	NUP155	0.91492	1.0705
G3V198;Q12769;E9PR16	Nuclear pore complex protein Nup160	NUP160	0.89424	0.58979
Q5SRE5	Nucleoporin NUP188 homolog	NUP188	1.0994	3.6421
Q92621;F2Z2D0	Nuclear pore complex protein Nup205	NUP205	0.98957	0.91683
Q8NFH3	Nucleoporin Nup43	NUP43	1.6761	0.83647
M0QXN5;P37198	Nuclear pore glycoprotein p62	NUP62	1.2218	0.72676
B4DPW1;J3QL54;B4DMQ3;J3KT10;Q9BW27;J3QS63;J3QL91;J3QLV0;F5H0W7;J3QLD4;J3QLH0	Nuclear pore complex protein Nup85	NUP85	NA	0.63947
J3KMX1;Q99567;I3L245	Nuclear pore complex protein Nup88	NUP88	NA	NA
Q8N1F7;H3BVG0;H3BP95;H3BV15;H3BMX0;H3BNN5;H3BV11;H3BRI8;H3BM93;H3BPA9;H3BRD9	Nuclear pore complex protein Nup93	NUP93	0.85747	0.94302
H0YCT1;H7C3P6;J3KP29;P52948	Nuclear pore complex protein Nup98-Nup96;Nuclear pore complex protein Nup98;Nuclear pore complex protein Nup96	NUP98	NA	NA
P61970;H3BRV9	Nuclear transport factor 2	NUTF2	0.93095	0.79516
E9PIN3;Q9UBU9	Nuclear RNA export factor 1	NXF1	1.6329	2.3686
Q9P2P1	Protein NYNRIN	NYNRIN	NA	NA
H3BPX2;Q5VST9;H7BY31	Obscurin	OBSCN	0.88968	0.81017
O75147;J3KN49;A6NN50;A8MSZ8;E7ER99;H0Y684	Obscurin-like protein 1	OBSL1	0.38442	0.96768
Q9NX40;D6RDK6;D6RBN5;D6R918;D6RBC5;D6RDI5;D6RA54;D6RC55;D6RG39;D6RIT9	OCIA domain-containing protein 1	OCIAD1	0.57369	0.70762
F5H801;Q02218;E9PDF2;E9PCR7;E9PFG7;C9J4G7;Q9ULD0	2-oxoglutarate dehydrogenase, mitochondrial	OGDH	1.0083	0.98199
H3BUA6;Q8N543	2-oxoglutarate and iron-dependent oxygenase domain-containing protein 1	OGFOD1	NA	NA
Q9NZT2	Opioid growth factor receptor	OGFR	NA	NA
O15294	UDP-N-acetylglucosamine--peptide N-acetylglucosaminyltransferase 110 kDa subunit	OGT	0.77292	0.77544
Q9NTK5;J3KQ32;C9JCJ9;C9JTK6	Obg-like ATPase 1	OLA1	0.93634	1.0251
Q5JTM7;Q68BL7	Olfactomedin-like protein 2A	OLFML2A	1.9625	0.9009
Q96E52	Metalloendopeptidase OMA1, mitochondrial	OMA1	NA	NA
O60313;E5KLJ6;E5KLJ5;E5KLK1;E5KLJ9;H7C141;C9JY58;H7C321;H7C3G2;C9JMB8	Dynamin-like 120 kDa protein, mitochondrial;Dynamin-like 120 kDa protein, form S1	OPA1	1.0799	1.184
Q96CV9	Optineurin	OPTN	1.4297	1.0547
B4E321;Q13438;F8W1V2	Protein OS-9	OS9	1.7784	1.4216
P22059;H0YCV6	Oxysterol-binding protein 1	OSBP	1.0383	1.0627
H7C487;Q9BXB4;Q9BXB5	Oxysterol-binding protein;Oxysterol-binding protein-related protein 11;Oxysterol-binding protein-related protein 10	OSBPL10;OSBPL11	0.72816	0.62881
Q9BZF1	Oxysterol-binding protein-related protein 8	OSBPL8	1.2691	1.2679
Q92882	Osteoclast-stimulating factor 1	OSTF1	1.2956	0.94776
E5RFY7;Q86WC4	Osteopetrosis-associated transmembrane protein 1	OSTM1	NA	NA
F5GYN4;Q96FW1;J3KR44;F5GYJ8;F5H6Q1;F5H3F0	Ubiquitin thioesterase OTUB1	OTUB1	0.78168	0.83225
C9JC63;E7EVY0;Q15070;J3KNA0	Mitochondrial inner membrane protein OXA1L	OXA1L	0.70571	0.95248
P55809;E9PDW2;B7Z528;Q9BYC2	Succinyl-CoA:3-ketoacid coenzyme A transferase 1, mitochondrial	OXCT1	0.92244	0.99976
O95747;C9JIG9;F8WBK9	Serine/threonine-protein kinase OSR1	OXSR1	1.2361	1.1738
P13674	Prolyl 4-hydroxylase subunit alpha-1	P4HA1	1.0624	1.0537
O15460;C9JCP0;C9JX45;A8MXE0;E7ERI1;E7ENX0;E7EPI9;C9JN43;C9JIG4;C9JFJ1	Prolyl 4-hydroxylase subunit alpha-2	P4HA2	0.96279	1.0589
P07237;H7BZ94;F5H8J2;H0Y3Z3;I3L398;I3L312;I3L0S0;I3NI03;I3L4M2;I3L3U6;I3L3P5;I3L514;I3L1Y5	Protein disulfide-isomerase	P4HB	1.1775	1.1513
Q9UQ80;F8VR77;H0YIN7;F8W0A3;F8VZ69	Proliferation-associated protein 2G4	PA2G4	0.9511	0.97824
P11940;E7EQV3;E7ERJ7;H0YAR2;Q9H361;H0YAP2;H0YBN4;H3BNY3;H3BPI5;E5RGH3;E5RH24;E5RJB9;Q4VY17;Q4VXU2;E5RHG7;H0YB86;H0YAS6;H0YB75;H0YC10;E5RGC4;E5RFD8;H0YAS7;Q96DU9	Polyadenylate-binding protein 1;Polyadenylate-binding protein 3	PABPC1;PABPC3	0.75983	0.97853
B1ANR0;Q13310;H0Y5F5;B1ANR1;H0YCC8;H0YEQ8;H0YEU6;H0YER0;H0Y6X6;P0CB38;J3KTH5	Polyadenylate-binding protein 4	PABPC4	0.79621	0.93829
Q86U42;H0YJH9;B4DEH8;G3V4T2	Polyadenylate-binding protein 2	PABPN1	0.92926	0.99449
Q6VY07;E9PPK2;B4DF77;E9PNZ9;E9PNG7;H0YF56	Phosphofurin acidic cluster sorting protein 1	PACS1	1.0659	0.75637
F6U236;Q9BY11	Protein kinase C and casein kinase substrate in neurons protein 1	PACSIN1	NA	NA
Q9UNF0;B0QYG7;B0QYG8;H0Y923	Protein kinase C and casein kinase substrate in neurons protein 2	PACSIN2	1.3192	1.0942
Q9Y2J8;Q96DA7;B4DIU3	Protein-arginine deiminase type-2	PADI2	1.8534	1.1441
B4DGJ5;M0QX35;Q8N7H5	RNA polymerase II-associated factor 1 homolog	PAF1	NA	NA
P43034;I3L495;B4DF38;I3L3N5	Platelet-activating factor acetylhydrolase IB subunit alpha	PAFAH1B1	1.1366	1.0346
P68402	Platelet-activating factor acetylhydrolase IB subunit beta	PAFAH1B2	0.96269	1.0188
Q9NWQ8	Phosphoprotein associated with glycosphingolipid-enriched microdomains 1	PAG1	NA	NA
P22234;E9PBS1;D6RF62	Multifunctional protein ADE2;Phosphoribosylaminoimidazole-succinocarboxamide synthase;Phosphoribosylaminoimidazole carboxylase	PAICS	1.0651	0.95003
Q13177;H7C1X3	Serine/threonine-protein kinase PAK 2;PAK-2p27;PAK-2p34	PAK2	0.91776	0.93607
Q8WX93;D6R9F5;F8WA26;F8WC13;H0Y952;D6R9Z5;D6RBH5;D6RBB1	Palladin	PALLD	0.982	1.011
C9JA33;B1ALY0;Q8IXS6;D3YTA4	Paralemmin-2	PALM2;PALM2-AKAP2	1.3284	1.8715
Q9NP74	Palmdelphin	PALMD	1.1876	1.0009
Q9Y3D7;I3L1U7;I3L0X9;I3L3T0	Mitochondrial import inner membrane translocase subunit TIM16	PAM16	NA	NA
H0YA26;Q9NVE7;E9PHT6;H0Y9E4;H0YA31	Pantothenate kinase 4	PANK4	0.77734	0.69865
Q96RD7	Pannexin-1	PANX1	0.69856	0.70008
O43252	Bifunctional 3-phosphoadenosine 5-phosphosulfate synthase 1;Sulfate adenylyltransferase;Adenylyl-sulfate kinase	PAPSS1	0.63853	0.78135
Q99497;K7ELW0;K7EN27	Protein DJ-1	PARK7	0.98347	0.92575
H7C122;Q9H300	Presenilins-associated rhomboid-like protein, mitochondrial;P-beta	PARL	NA	NA
H3BRK1;B4DSB0;O95453	Poly(A)-specific ribonuclease PARN	PARN	NA	NA
P09874	Poly [ADP-ribose] polymerase 1	PARP1	0.67916	0.83208
Q9UKK3	Poly [ADP-ribose] polymerase 4	PARP4	0.94842	0.53432
Q9NVD7;F5H1R9;J3KNQ4;B7Z952;E9PS97;Q9HBI1	Alpha-parvin	PARVA	1.0596	1.1219
Q9BVG4;A6NDF3	Protein PBDC1	PBDC1	0.7709	0.97237
B4E1J0;F5H2F6;Q96AQ6;Q5T173	Pre-B-cell leukemia transcription factor-interacting protein 1	PBXIP1	1.1886	1.0234
P11498;E9PS68;E9PRE7;B4DN00	Pyruvate carboxylase, mitochondrial	PC	0.88961	1.0157
P61457	Pterin-4-alpha-carbinolamine dehydratase	PCBD1	1.3275	2.7346
H0YA52;Q9H0N5	Pterin-4-alpha-carbinolamine dehydratase 2	PCBD2	NA	NA
Q15365	Poly(rC)-binding protein 1	PCBP1	0.92913	0.98657
G3V0E8;F8VZX2;B4DXP5;Q15366;F8W0G4;H3BRU6;B4DLC0;F8VXH9;F8W1G6;H3BSP4;F8VTZ0;H3BND9;C9K0A2;F8WC71;C9IZV9;C9J7A9;C9JSA6;C9J5V4;C9JTY5;C9JZY3;H3BSS4;J3QT27;C9J0A4;E9PFP8;P57721;P57723	Poly(rC)-binding protein 2	PCBP2	0.86645	0.89564
P05165;H0Y5U0;Q5JTW6	Propionyl-CoA carboxylase alpha chain, mitochondrial	PCCA	0.69073	1.5843
E7ETT4;E7EUY3;E7ETT1;P05166;E9PDR0;C9JQS9;E7EX59;E9PEC3;E7ENC1;F8WBI9;H7C5C9;C9JVY9	Propionyl-CoA carboxylase beta chain, mitochondrial	PCCB	0.65824	0.74135
Q16822;B4DW73;H0YML5;H0YM31;H0YMU6;H0YNG4;H0YMA5	Phosphoenolpyruvate carboxykinase [GTP], mitochondrial	PCK2	1.2095	1.0484
P22061;J3KP72;H7BY58;B7Z972;F8WDT3;F8WAV5;F8WAX2;C9J0F2	Protein-L-isoaspartate(D-aspartate) O-methyltransferase;Protein-L-isoaspartate O-methyltransferase	PCMT1	1.0238	0.93489
P12004	Proliferating cell nuclear antigen	PCNA	1.0281	1.4773
Q9UHG3;B7Z3Y2;B7Z9P8;F8W8W4;C9K055;C9JM55;C9JGT6	Prenylcysteine oxidase 1	PCYOX1	1.1954	1.1886
C9J050;P49585;Q9Y5K3;C9JEJ2;C9JVS0;C9JPY0;F8WAZ5;F2Z2B1;H7C1T3;C9J2E1	Choline-phosphate cytidylyltransferase A;Choline-phosphate cytidylyltransferase B	PCYT1A;PCYT1B	1.0731	1.4543
B7ZAS0;I3L1R7;Q99447;I3L2Q1;I3L1F9;I3L1C4;I3L3V9;I3L1L9	Ethanolamine-phosphate cytidylyltransferase	PCYT2	1.2625	1.1725
Q13442;F8WBW6	28 kDa heat- and acid-stable phosphoprotein	PDAP1	1.0249	0.85237
C9J363;Q9BUL8;C9J6F3;C9J5C3;H7C5M9;C9JSA3;C9JND6	Programmed cell death protein 10	PDCD10	0.75128	0.72284
Q14690	Protein RRP5 homolog	PDCD11	0.82618	0.83149
Q9BRP1	Programmed cell death protein 2-like	PDCD2L	NA	0.46853
[truncated: 1,256 more rows]
