# Supplementary material for: Statin-induced myopathic changes in primary human muscle cells and reversal by a prostaglandin F2 alpha analogue
Source: Sci Rep. 2020 Feb 7;10:2158. doi: 10.1038/s41598-020-58668-2 (PMC7005895; doi:10.1038/s41598-020-58668-2)
Supplement: Supplementary file 6 — Dataset File S4. [file 41598_2020_58668_MOESM6_ESM.xlsx]

## Sheet: Simvastatin_RNA-seq
GO-Terms for significantly different genes in simvastatin-treated human primary muscle cells (obtained with GOrilla)
GO Term	Description	P-value	FDR q-value	Enrichment factor	Genes
GO:0006614	SRP-dependent cotranslational protein targeting to membrane	5.65e-29	8.5e-25	3.55	[RPL26 - ribosomal protein l26, RPL24 - ribosomal protein l24, RPL23A - ribosomal protein l23a, RPL22 - ribosomal protein l22, RPL21 - ribosomal protein l21, RPL19 - ribosomal protein l19, RPL18A - ribosomal protein l18a, RPL17 - ribosomal protein l17, RPL15 - ribosomal protein l15, RPL13 - ribosomal protein l13, RPL12 - ribosomal protein l12, RPL11 - ribosomal protein l11, RPL7A - ribosomal prot…
GO:0006613	cotranslational protein targeting to membrane	1.6e-28	1.2e-24	3.45	[RPL26 - ribosomal protein l26, RPL24 - ribosomal protein l24, RPL23A - ribosomal protein l23a, RPL22 - ribosomal protein l22, RPL21 - ribosomal protein l21, RPL19 - ribosomal protein l19, RPL18A - ribosomal protein l18a, RPL17 - ribosomal protein l17, RPL15 - ribosomal protein l15, RPL13 - ribosomal protein l13, RPL12 - ribosomal protein l12, RPL11 - ribosomal protein l11, RPL7A - ribosomal prot…
GO:0045047	protein targeting to ER	1.27e-26	6.34e-23	3.31	[RPL26 - ribosomal protein l26, RPL24 - ribosomal protein l24, RPL23A - ribosomal protein l23a, RPL22 - ribosomal protein l22, RPL21 - ribosomal protein l21, RPL19 - ribosomal protein l19, RPL18A - ribosomal protein l18a, RPL17 - ribosomal protein l17, RPL15 - ribosomal protein l15, RPL13 - ribosomal protein l13, RPL12 - ribosomal protein l12, RPL11 - ribosomal protein l11, RPL7A - ribosomal prot…
GO:0006364	rRNA processing	5.1e-26	1.92e-22	2.38	[EXOSC5 - exosome component 5, TEX10 - testis expressed 10, BOP1 - block of proliferation 1, PNO1 - partner of nob1 homolog (s. cerevisiae), NOL11 - nucleolar protein 11, CIRH1A - cirrhosis, autosomal recessive 1a (cirhin), EBNA1BP2 - ebna1 binding protein 2, WDR46 - wd repeat domain 46, UTP20 - utp20, small subunit (ssu) processome component, homolog (yeast), RRP7A - ribosomal rna processing 7 h…
GO:0072599	establishment of protein localization to endoplasmic reticulum	7.75e-26	2.33e-22	3.23	[RPL26 - ribosomal protein l26, RPL24 - ribosomal protein l24, RPL23A - ribosomal protein l23a, RPL22 - ribosomal protein l22, RPL21 - ribosomal protein l21, RPL19 - ribosomal protein l19, RPL18A - ribosomal protein l18a, RPL17 - ribosomal protein l17, RPL15 - ribosomal protein l15, RPL13 - ribosomal protein l13, RPL12 - ribosomal protein l12, RPL11 - ribosomal protein l11, RPL7A - ribosomal prot…
GO:0016072	rRNA metabolic process	3e-24	7.51e-21	2.26	[EXOSC5 - exosome component 5, MKI67IP - mki67 (fha domain) interacting nucleolar phosphoprotein, BOP1 - block of proliferation 1, TEX10 - testis expressed 10, PNO1 - partner of nob1 homolog (s. cerevisiae), NOL11 - nucleolar protein 11, CIRH1A - cirrhosis, autosomal recessive 1a (cirhin), EBNA1BP2 - ebna1 binding protein 2, UTP20 - utp20, small subunit (ssu) processome component, homolog (yeast)…
GO:0070972	protein localization to endoplasmic reticulum	4.42e-24	9.49e-21	3.05	[RPL26 - ribosomal protein l26, RPL24 - ribosomal protein l24, RPL23A - ribosomal protein l23a, RPL22 - ribosomal protein l22, RPL21 - ribosomal protein l21, RPL19 - ribosomal protein l19, RPL18A - ribosomal protein l18a, RPL17 - ribosomal protein l17, RPL15 - ribosomal protein l15, RPL13 - ribosomal protein l13, RPL12 - ribosomal protein l12, RPL11 - ribosomal protein l11, RPL7A - ribosomal prot…
GO:0006413	translational initiation	1.88e-23	3.53e-20	2.8	[RPL26 - ribosomal protein l26, RPL24 - ribosomal protein l24, RPL23A - ribosomal protein l23a, RPL22 - ribosomal protein l22, RPL21 - ribosomal protein l21, RPL19 - ribosomal protein l19, RPL18A - ribosomal protein l18a, RPL17 - ribosomal protein l17, RPL15 - ribosomal protein l15, RPL13 - ribosomal protein l13, RPL12 - ribosomal protein l12, RPL11 - ribosomal protein l11, EIF3D - eukaryotic tra…
GO:0000184	nuclear-transcribed mRNA catabolic process, nonsense-mediated decay	8.48e-23	1.42e-19	2.93	[RPL26 - ribosomal protein l26, RPL24 - ribosomal protein l24, NCBP2 - nuclear cap binding protein subunit 2, 20kda, NCBP1 - nuclear cap binding protein subunit 1, 80kda, RPL23A - ribosomal protein l23a, RPL22 - ribosomal protein l22, RPL21 - ribosomal protein l21, RPL19 - ribosomal protein l19, RPL18A - ribosomal protein l18a, RPL17 - ribosomal protein l17, RPL15 - ribosomal protein l15, RPL13 -…
GO:0019083	viral transcription	1.03e-21	1.55e-18	2.91	[RPL26 - ribosomal protein l26, RPL24 - ribosomal protein l24, RPL23A - ribosomal protein l23a, RPL22 - ribosomal protein l22, RPL21 - ribosomal protein l21, RPL19 - ribosomal protein l19, RPL18A - ribosomal protein l18a, RPL17 - ribosomal protein l17, RPL15 - ribosomal protein l15, RPL13 - ribosomal protein l13, RPL12 - ribosomal protein l12, RPL11 - ribosomal protein l11, RPL7A - ribosomal prot…
GO:0006412	translation	6.6e-20	9.02e-17	2.38	[GFM2 - g elongation factor, mitochondrial 2, GEMIN5 - gem (nuclear organelle) associated protein 5, RPL22L1 - ribosomal protein l22-like 1, RPL35 - ribosomal protein l35, SOX11 - sry (sex determining region y)-box 11, GGT5 - gamma-glutamyltransferase 5, MRPL3 - mitochondrial ribosomal protein l3, MRPS16 - mitochondrial ribosomal protein s16, HARS - histidyl-trna synthetase, RPSA - ribosomal prot…
GO:0034470	ncRNA processing	4.54e-19	5.68e-16	1.91	[POP1 - processing of precursor 1, ribonuclease p/mrp subunit (s. cerevisiae), NCBP1 - nuclear cap binding protein subunit 1, 80kda, EXOSC5 - exosome component 5, RNF113A - ring finger protein 113a, BOP1 - block of proliferation 1, TEX10 - testis expressed 10, THUMPD2 - thump domain containing 2, PNO1 - partner of nob1 homolog (s. cerevisiae), NOL11 - nucleolar protein 11, CIRH1A - cirrhosis, aut…
GO:0006612	protein targeting to membrane	5.33e-19	6.16e-16	2.66	[RPL26 - ribosomal protein l26, RPL24 - ribosomal protein l24, RPL23A - ribosomal protein l23a, MICALL1 - mical-like 1, RPL22 - ribosomal protein l22, RPL21 - ribosomal protein l21, RPL19 - ribosomal protein l19, RPL18A - ribosomal protein l18a, RPL17 - ribosomal protein l17, RPL15 - ribosomal protein l15, RPL13 - ribosomal protein l13, RPL12 - ribosomal protein l12, RPL11 - ribosomal protein l11…
GO:0043043	peptide biosynthetic process	1.06e-18	1.14e-15	2.24	[GFM2 - g elongation factor, mitochondrial 2, BDH2 - 3-hydroxybutyrate dehydrogenase, type 2, GEMIN5 - gem (nuclear organelle) associated protein 5, RPL22L1 - ribosomal protein l22-like 1, OPLAH - 5-oxoprolinase (atp-hydrolysing), RPL35 - ribosomal protein l35, SOX11 - sry (sex determining region y)-box 11, GGT5 - gamma-glutamyltransferase 5, MRPL3 - mitochondrial ribosomal protein l3, GGT7 - gam…
GO:0000956	nuclear-transcribed mRNA catabolic process	4.39e-16	4.4e-13	2.2	[RPL26 - ribosomal protein l26, RPL24 - ribosomal protein l24, NCBP2 - nuclear cap binding protein subunit 2, 20kda, NCBP1 - nuclear cap binding protein subunit 1, 80kda, EXOSC5 - exosome component 5, DDX5 - dead (asp-glu-ala-asp) box helicase 5, RPL23A - ribosomal protein l23a, RPL22 - ribosomal protein l22, PAPD5 - pap associated domain containing 5, RPL21 - ribosomal protein l21, RPL19 - ribos…
GO:0006402	mRNA catabolic process	3.28e-15	3.08e-12	2.12	[RPL26 - ribosomal protein l26, HSPA1A - heat shock 70kda protein 1a, RPL24 - ribosomal protein l24, HSPA1B - heat shock 70kda protein 1b, NCBP2 - nuclear cap binding protein subunit 2, 20kda, NCBP1 - nuclear cap binding protein subunit 1, 80kda, EXOSC5 - exosome component 5, DDX5 - dead (asp-glu-ala-asp) box helicase 5, RPL23A - ribosomal protein l23a, RPL22 - ribosomal protein l22, PAPD5 - pap …
GO:0043604	amide biosynthetic process	9.9e-15	8.75e-12	1.93	[GFM2 - g elongation factor, mitochondrial 2, BDH2 - 3-hydroxybutyrate dehydrogenase, type 2, GEMIN5 - gem (nuclear organelle) associated protein 5, RPL22L1 - ribosomal protein l22-like 1, SAMD8 - sterile alpha motif domain containing 8, P2RX1 - purinergic receptor p2x, ligand-gated ion channel, 1, OPLAH - 5-oxoprolinase (atp-hydrolysing), RPL35 - ribosomal protein l35, P2RX7 - purinergic recepto…
GO:0006518	peptide metabolic process	1.06e-14	8.82e-12	1.85	[GSTM2 - glutathione s-transferase mu 2 (muscle), GSTA4 - glutathione s-transferase alpha 4, GSTM5 - glutathione s-transferase mu 5, GSR - glutathione reductase, MIPEP - mitochondrial intermediate peptidase, GFM2 - g elongation factor, mitochondrial 2, BDH2 - 3-hydroxybutyrate dehydrogenase, type 2, GEMIN5 - gem (nuclear organelle) associated protein 5, GSTZ1 - glutathione s-transferase zeta 1, R…
GO:0006605	protein targeting	6.13e-14	4.85e-11	1.98	[TOMM34 - translocase of outer mitochondrial membrane 34, PMM2 - phosphomannomutase 2, YWHAQ - tyrosine 3-monooxygenase/tryptophan 5-monooxygenase activation protein, theta polypeptide, RPL35 - ribosomal protein l35, AP3B1 - adaptor-related protein complex 3, beta 1 subunit, BICD2 - bicaudal d homolog 2 (drosophila), BID - bh3 interacting domain death agonist, KIF13B - kinesin family member 13b, …	adenine nucleotide translocator), member 6, RPS28 - ribosomal protein s28, AP4B1 - adaptor-related protein complex 4, beta 1 subunit]
GO:0090150	establishment of protein localization to membrane	6.9e-14	5.19e-11	2.07	[RPL26 - ribosomal protein l26, RPL24 - ribosomal protein l24, RPL23A - ribosomal protein l23a, MICALL1 - mical-like 1, RPL22 - ribosomal protein l22, RPL21 - ribosomal protein l21, RPL19 - ribosomal protein l19, RPL18A - ribosomal protein l18a, RPL17 - ribosomal protein l17, RPL15 - ribosomal protein l15, RPL13 - ribosomal protein l13, RPL12 - ribosomal protein l12, RPL11 - ribosomal protein l11…
GO:0034660	ncRNA metabolic process	1.63e-13	1.17e-10	1.62	[POP1 - processing of precursor 1, ribonuclease p/mrp subunit (s. cerevisiae), NCBP2 - nuclear cap binding protein subunit 2, 20kda, NCBP1 - nuclear cap binding protein subunit 1, 80kda, EXOSC5 - exosome component 5, MKI67IP - mki67 (fha domain) interacting nucleolar phosphoprotein, TEX10 - testis expressed 10, PNO1 - partner of nob1 homolog (s. cerevisiae), CIRH1A - cirrhosis, autosomal recessiv…
GO:0006401	RNA catabolic process	2.78e-13	1.9e-10	1.97	[HSPA1A - heat shock 70kda protein 1a, HSPA1B - heat shock 70kda protein 1b, POP1 - processing of precursor 1, ribonuclease p/mrp subunit (s. cerevisiae), NCBP2 - nuclear cap binding protein subunit 2, 20kda, EXOSC5 - exosome component 5, NCBP1 - nuclear cap binding protein subunit 1, 80kda, DDX5 - dead (asp-glu-ala-asp) box helicase 5, PNRC1 - proline-rich nuclear receptor coactivator 1, ZFP36L2…
GO:0072594	establishment of protein localization to organelle	1.05e-12	6.85e-10	1.77	[TOB1 - transducer of erbb2, 1, DDIT3 - dna-damage-inducible transcript 3, TOMM34 - translocase of outer mitochondrial membrane 34, PMAIP1 - phorbol-12-myristate-13-acetate-induced protein 1, NUP62 - nucleoporin 62kda, PML - promyelocytic leukemia, PMM2 - phosphomannomutase 2, TIMM50 - translocase of inner mitochondrial membrane 50 homolog (s. cerevisiae), RPL35 - ribosomal protein l35, AP3B1 - a…	adenine nucleotide translocator), member 6, RPS28 - ribosomal protein s28, PDIA3 - protein disulfide isomerase family a, member 3]
GO:0002181	cytoplasmic translation	1.67e-11	1.05e-08	3.87	[RPL26 - ribosomal protein l26, RPS3A - ribosomal protein s3a, FTSJ1 - ftsj rna methyltransferase homolog 1 (e. coli), RPL22 - ribosomal protein l22, RPS3 - ribosomal protein s3, RPLP2 - ribosomal protein, large, p2, RPL26L1 - ribosomal protein l26-like 1, RPL36A - ribosomal protein l36a, RPL15 - ribosomal protein l15, RPS20 - ribosomal protein s20, RPL7L1 - ribosomal protein l7-like 1, RPL8 - ri…
GO:0072657	protein localization to membrane	6.5e-11	3.91e-08	1.66	[EMP2 - epithelial membrane protein 2, TSPAN14 - tetraspanin 14, CDH1 - cadherin 1, type 1, e-cadherin (epithelial), WDR19 - wd repeat domain 19, MADCAM1 - mucosal vascular addressin cell adhesion molecule 1, PMAIP1 - phorbol-12-myristate-13-acetate-induced protein 1, C2CD5 - c2 calcium-dependent domain containing 5, RAB40B - rab40b, member ras oncogene family, REEP2 - receptor accessory protein …
GO:0043603	cellular amide metabolic process	1.43e-10	8.27e-08	1.57	[GSTM2 - glutathione s-transferase mu 2 (muscle), GSTA4 - glutathione s-transferase alpha 4, GSTM5 - glutathione s-transferase mu 5, MCCC1 - methylcrotonoyl-coa carboxylase 1 (alpha), GSR - glutathione reductase, MIPEP - mitochondrial intermediate peptidase, GFM2 - g elongation factor, mitochondrial 2, BDH2 - 3-hydroxybutyrate dehydrogenase, type 2, PC - pyruvate carboxylase, GEMIN5 - gem (nuclea…
GO:0022613	ribonucleoprotein complex biogenesis	2.69e-10	1.5e-07	2.58	[RPL26 - ribosomal protein l26, YAE1D1 - yae1 domain containing 1, RPS24 - ribosomal protein s24, RRN3 - rrn3 rna polymerase i transcription factor homolog (s. cerevisiae), WDR12 - wd repeat domain 12, RPS17 - ribosomal protein s17, ZNF622 - zinc finger protein 622, RPS16 - ribosomal protein s16, RPS19 - ribosomal protein s19, RPS18 - ribosomal protein s18, EMG1 - emg1 n1-specific pseudouridine m…
GO:0034655	nucleobase-containing compound catabolic process	4.49e-10	2.41e-07	1.66	[HSPA1A - heat shock 70kda protein 1a, HSPA1B - heat shock 70kda protein 1b, POP1 - processing of precursor 1, ribonuclease p/mrp subunit (s. cerevisiae), NCBP2 - nuclear cap binding protein subunit 2, 20kda, EXOSC5 - exosome component 5, NCBP1 - nuclear cap binding protein subunit 1, 80kda, DDX5 - dead (asp-glu-ala-asp) box helicase 5, SETMAR - set domain and mariner transposase fusion gene, PNR…
GO:0033365	protein localization to organelle	6.74e-10	3.49e-07	1.52	[TOB1 - transducer of erbb2, 1, PARK2 - parkinson protein 2, e3 ubiquitin protein ligase (parkin), DNAJA1 - dnaj (hsp40) homolog, subfamily a, member 1, CHAMP1 - chromosome alignment maintaining phosphoprotein 1, DDIT3 - dna-damage-inducible transcript 3, MID1 - midline 1 (opitz/bbb syndrome), TOMM34 - translocase of outer mitochondrial membrane 34, NUP62 - nucleoporin 62kda, PMAIP1 - phorbol-12-…	adenine nucleotide translocator), member 6, RPS28 - ribosomal protein s28, ANK2 - ankyrin 2, neuronal, TMEM107 - transmembrane protein 107, PDIA3 - protein disulfide isomerase family a, member 3]
GO:1901566	organonitrogen compound biosynthetic process	7.45e-10	3.73e-07	1.4	[ABAT - 4-aminobutyrate aminotransferase, GFM2 - g elongation factor, mitochondrial 2, BDH2 - 3-hydroxybutyrate dehydrogenase, type 2, COX15 - cytochrome c oxidase assembly homolog 15 (yeast), RPL22L1 - ribosomal protein l22-like 1, OPLAH - 5-oxoprolinase (atp-hydrolysing), ATP5J2 - atp synthase, h+ transporting, mitochondrial fo complex, subunit f2, CHSY3 - chondroitin sulfate synthase 3, PLOD2 …
GO:0034613	cellular protein localization	7.49e-09	3.63e-06	1.37	[TOB1 - transducer of erbb2, 1, EMP2 - epithelial membrane protein 2, DNAJA1 - dnaj (hsp40) homolog, subfamily a, member 1, TSPAN14 - tetraspanin 14, WDR19 - wd repeat domain 19, MADCAM1 - mucosal vascular addressin cell adhesion molecule 1, TOMM34 - translocase of outer mitochondrial membrane 34, PMAIP1 - phorbol-12-myristate-13-acetate-induced protein 1, NUP62 - nucleoporin 62kda, HOOK3 - hook …	adenine nucleotide translocator), member 6, RPS28 - ribosomal protein s28, ANK2 - ankyrin 2, neuronal, ANK3 - ankyrin 3, node of ranvier (ankyrin g), TMEM107 - transmembrane protein 107, ANK1 - ankyrin 1, erythrocytic, PARK2 - parkinson protein 2, e3 ubiquitin protein ligase (parkin), CHAMP1 - chromosome alignment maintaining phosphoprotein 1, CDH1 - cadherin 1, type 1, e-cadherin (epithelial), D…
GO:0070727	cellular macromolecule localization	8.59e-09	4.03e-06	1.37	[TOB1 - transducer of erbb2, 1, EMP2 - epithelial membrane protein 2, DNAJA1 - dnaj (hsp40) homolog, subfamily a, member 1, TSPAN14 - tetraspanin 14, WDR19 - wd repeat domain 19, MADCAM1 - mucosal vascular addressin cell adhesion molecule 1, TOMM34 - translocase of outer mitochondrial membrane 34, PMAIP1 - phorbol-12-myristate-13-acetate-induced protein 1, NUP62 - nucleoporin 62kda, HOOK3 - hook …	adenine nucleotide translocator), member 6, RPS28 - ribosomal protein s28, ANK2 - ankyrin 2, neuronal, ANK3 - ankyrin 3, node of ranvier (ankyrin g), TMEM107 - transmembrane protein 107, ANK1 - ankyrin 1, erythrocytic, PARK2 - parkinson protein 2, e3 ubiquitin protein ligase (parkin), CHAMP1 - chromosome alignment maintaining phosphoprotein 1, CDH1 - cadherin 1, type 1, e-cadherin (epithelial), Z…
GO:0003012	muscle system process	9.49e-09	4.32e-06	1.71	[GSTM2 - glutathione s-transferase mu 2 (muscle), ATP2A1 - atpase, ca++ transporting, cardiac muscle, fast twitch 1, CHRNB1 - cholinergic receptor, nicotinic, beta 1 (muscle), ATP2A2 - atpase, ca++ transporting, cardiac muscle, slow twitch 2, ATP1A3 - atpase, na+/k+ transporting, alpha 3 polypeptide, MSTN - myostatin, PDE5A - phosphodiesterase 5a, cgmp-specific, SLC8A1 - solute carrier family 8 (…
GO:0006396	RNA processing	1.02e-08	4.53e-06	1.37	[POP1 - processing of precursor 1, ribonuclease p/mrp subunit (s. cerevisiae), NCBP2 - nuclear cap binding protein subunit 2, 20kda, EXOSC5 - exosome component 5, NCBP1 - nuclear cap binding protein subunit 1, 80kda, BCAS2 - breast carcinoma amplified sequence 2, SF3A3 - splicing factor 3a, subunit 3, 60kda, DHX30 - deah (asp-glu-ala-his) box helicase 30, HNRNPM - heterogeneous nuclear ribonucleo…
GO:0043067	regulation of programmed cell death	1.16e-08	4.97e-06	1.28	[AGAP2 - arfgap with gtpase domain, ankyrin repeat and ph domain 2, PLAC8 - placenta-specific 8, PHLDA3 - pleckstrin homology-like domain, family a, member 3, MSTN - myostatin, MAP3K8 - mitogen-activated protein kinase kinase kinase 8, TNFRSF12A - tumor necrosis factor receptor superfamily, member 12a, GDF9 - growth differentiation factor 9, SEPT4 - septin 4, PMAIP1 - phorbol-12-myristate-13-acet…	translocated to, 11, LGALS3 - lectin, galactoside-binding, soluble, 3, YWHAQ - tyrosine 3-monooxygenase/tryptophan 5-monooxygenase activation protein, theta polypeptide, TRAF4 - tnf receptor-associated factor 4, ASIC2 - acid-sensing (proton-gated) ion channel 2, RFFL - ring finger and fyve-like domain containing e3 ubiquitin protein ligase, GADD45G - growth arrest and dna-damage-inducible, gamma,…	adenine nucleotide translocator), member 5, PRKCA - protein kinase c, alpha, GAS1 - growth arrest-specific 1, APEX1 - apex nuclease (multifunctional dna repair enzyme) 1, PARK2 - parkinson protein 2, e3 ubiquitin protein ligase (parkin), BIRC5 - baculoviral iap repeat containing 5, BIRC3 - baculoviral iap repeat containing 3, PAWR - prkc, apoptosis, wt1, regulator, TM7SF3 - transmembrane 7 superf…	ki), TNFAIP8L3 - tumor necrosis factor, alpha-induced protein 8-like 3, ALDH1A2 - aldehyde dehydrogenase 1 family, member a2, CARD10 - caspase recruitment domain family, member 10, EIF5A - eukaryotic translation initiation factor 5a, BMP7 - bone morphogenetic protein 7, TOPORS - topoisomerase i binding, arginine/serine-rich, e3 ubiquitin protein ligase, ZNF259 - zinc finger protein 259, EEF2K - e…
GO:0044270	cellular nitrogen compound catabolic process	1.76e-08	7.36e-06	1.56	[HSPA1A - heat shock 70kda protein 1a, HSPA1B - heat shock 70kda protein 1b, POP1 - processing of precursor 1, ribonuclease p/mrp subunit (s. cerevisiae), NCBP2 - nuclear cap binding protein subunit 2, 20kda, NCBP1 - nuclear cap binding protein subunit 1, 80kda, EXOSC5 - exosome component 5, DDX5 - dead (asp-glu-ala-asp) box helicase 5, SETMAR - set domain and mariner transposase fusion gene, PNR…
GO:0019439	aromatic compound catabolic process	1.78e-08	7.24e-06	1.55	[HSPA1A - heat shock 70kda protein 1a, HSPA1B - heat shock 70kda protein 1b, POP1 - processing of precursor 1, ribonuclease p/mrp subunit (s. cerevisiae), NCBP2 - nuclear cap binding protein subunit 2, 20kda, EXOSC5 - exosome component 5, NCBP1 - nuclear cap binding protein subunit 1, 80kda, DDX5 - dead (asp-glu-ala-asp) box helicase 5, SETMAR - set domain and mariner transposase fusion gene, PNR…
GO:0042981	regulation of apoptotic process	2.05e-08	8.12e-06	1.27	[AGAP2 - arfgap with gtpase domain, ankyrin repeat and ph domain 2, PLAC8 - placenta-specific 8, PHLDA3 - pleckstrin homology-like domain, family a, member 3, MSTN - myostatin, MAP3K8 - mitogen-activated protein kinase kinase kinase 8, TNFRSF12A - tumor necrosis factor receptor superfamily, member 12a, GDF9 - growth differentiation factor 9, SEPT4 - septin 4, PMAIP1 - phorbol-12-myristate-13-acet…	translocated to, 11, LGALS3 - lectin, galactoside-binding, soluble, 3, YWHAQ - tyrosine 3-monooxygenase/tryptophan 5-monooxygenase activation protein, theta polypeptide, TRAF4 - tnf receptor-associated factor 4, ASIC2 - acid-sensing (proton-gated) ion channel 2, RFFL - ring finger and fyve-like domain containing e3 ubiquitin protein ligase, GADD45G - growth arrest and dna-damage-inducible, gamma,…	adenine nucleotide translocator), member 5, PRKCA - protein kinase c, alpha, GAS1 - growth arrest-specific 1, APEX1 - apex nuclease (multifunctional dna repair enzyme) 1, PARK2 - parkinson protein 2, e3 ubiquitin protein ligase (parkin), BIRC5 - baculoviral iap repeat containing 5, PAWR - prkc, apoptosis, wt1, regulator, BIRC3 - baculoviral iap repeat containing 3, ZNF385A - zinc finger protein 3…	ki), TNFAIP8L3 - tumor necrosis factor, alpha-induced protein 8-like 3, ALDH1A2 - aldehyde dehydrogenase 1 family, member a2, CARD10 - caspase recruitment domain family, member 10, EIF5A - eukaryotic translation initiation factor 5a, BMP7 - bone morphogenetic protein 7, TOPORS - topoisomerase i binding, arginine/serine-rich, e3 ubiquitin protein ligase, ZNF259 - zinc finger protein 259, EEF2K - e…
GO:0046700	heterocycle catabolic process	2.35e-08	9.07e-06	1.55	[HSPA1A - heat shock 70kda protein 1a, HSPA1B - heat shock 70kda protein 1b, POP1 - processing of precursor 1, ribonuclease p/mrp subunit (s. cerevisiae), NCBP2 - nuclear cap binding protein subunit 2, 20kda, EXOSC5 - exosome component 5, NCBP1 - nuclear cap binding protein subunit 1, 80kda, DDX5 - dead (asp-glu-ala-asp) box helicase 5, SETMAR - set domain and mariner transposase fusion gene, PNR…
GO:0007010	cytoskeleton organization	3.26e-08	1.22e-05	1.39	[DST - dystonin, SPTAN1 - spectrin, alpha, non-erythrocytic 1, APC2 - adenomatosis polyposis coli 2, ABLIM1 - actin binding lim protein 1, EML1 - echinoderm microtubule associated protein like 1, HOOK3 - hook microtubule-tethering protein 3, ABR - active bcr-related, PAK4 - p21 protein (cdc42/rac)-activated kinase 4, WASF2 - was protein family, member 2, KLHL41 - kelch-like family member 41, TPX2…
GO:0006936	muscle contraction	3.33e-08	1.22e-05	1.76	[CHRNB1 - cholinergic receptor, nicotinic, beta 1 (muscle), ATP1A3 - atpase, na+/k+ transporting, alpha 3 polypeptide, SLC8A1 - solute carrier family 8 (sodium/calcium exchanger), member 1, TACR2 - tachykinin receptor 2, PGAM2 - phosphoglycerate mutase 2 (muscle), CHRNA1 - cholinergic receptor, nicotinic, alpha 1 (muscle), CASQ2 - calsequestrin 2 (cardiac muscle), AGT - angiotensinogen (serpin pe…
GO:0006941	striated muscle contraction	6.54e-08	2.34e-05	2.23	[CHRNB1 - cholinergic receptor, nicotinic, beta 1 (muscle), SCN1B - sodium channel, voltage-gated, type i, beta subunit, ATP1A3 - atpase, na+/k+ transporting, alpha 3 polypeptide, SLC8A1 - solute carrier family 8 (sodium/calcium exchanger), member 1, SYNM - synemin, intermediate filament protein, ALDOA - aldolase a, fructose-bisphosphate, PGAM2 - phosphoglycerate mutase 2 (muscle), CHRNA1 - choli…
GO:0030029	actin filament-based process	7e-08	2.45e-05	1.57	[EMP2 - epithelial membrane protein 2, FLII - flightless i homolog (drosophila), ABR - active bcr-related, PAK4 - p21 protein (cdc42/rac)-activated kinase 4, WASF2 - was protein family, member 2, KLHL41 - kelch-like family member 41, CORO6 - coronin 6, FOXJ1 - forkhead box j1, NPHP4 - nephronophthisis 4, PDLIM7 - pdz and lim domain 7 (enigma), CFLAR - casp8 and fadd-like apoptosis regulator, TTN …
GO:0048646	anatomical structure formation involved in morphogenesis	9.58e-08	3.27e-05	1.4	[NCL - nucleolin, SEMA4C - sema domain, immunoglobulin domain (ig), transmembrane domain (tm) and short cytoplasmic domain, (semaphorin) 4c, TNFRSF12A - tumor necrosis factor receptor superfamily, member 12a, NRP2 - neuropilin 2, RET - ret proto-oncogene, CELSR1 - cadherin, egf lag seven-pass g-type receptor 1, LFNG - lfng o-fucosylpeptide 3-beta-n-acetylglucosaminyltransferase, WASF2 - was prote…
GO:0010941	regulation of cell death	1.04e-07	3.48e-05	1.25	[AGAP2 - arfgap with gtpase domain, ankyrin repeat and ph domain 2, PLAC8 - placenta-specific 8, PHLDA3 - pleckstrin homology-like domain, family a, member 3, MSTN - myostatin, MAP3K8 - mitogen-activated protein kinase kinase kinase 8, TNFRSF12A - tumor necrosis factor receptor superfamily, member 12a, GDF9 - growth differentiation factor 9, SEPT4 - septin 4, PMAIP1 - phorbol-12-myristate-13-acet…	translocated to, 11, LGALS3 - lectin, galactoside-binding, soluble, 3, YWHAQ - tyrosine 3-monooxygenase/tryptophan 5-monooxygenase activation protein, theta polypeptide, TRAF4 - tnf receptor-associated factor 4, ASIC2 - acid-sensing (proton-gated) ion channel 2, SOX11 - sry (sex determining region y)-box 11, RFFL - ring finger and fyve-like domain containing e3 ubiquitin protein ligase, GADD45G -…	adenine nucleotide translocator), member 5, PRKCA - protein kinase c, alpha, GAS1 - growth arrest-specific 1, APEX1 - apex nuclease (multifunctional dna repair enzyme) 1, PARK2 - parkinson protein 2, e3 ubiquitin protein ligase (parkin), BIRC5 - baculoviral iap repeat containing 5, BIRC3 - baculoviral iap repeat containing 3, PAWR - prkc, apoptosis, wt1, regulator, TM7SF3 - transmembrane 7 superf…	ki), TNFAIP8L3 - tumor necrosis factor, alpha-induced protein 8-like 3, ALDH1A2 - aldehyde dehydrogenase 1 family, member a2, CARD10 - caspase recruitment domain family, member 10, EIF5A - eukaryotic translation initiation factor 5a, BMP7 - bone morphogenetic protein 7, TOPORS - topoisomerase i binding, arginine/serine-rich, e3 ubiquitin protein ligase, ZNF259 - zinc finger protein 259, EEF2K - e…
GO:0044403	symbiosis, encompassing mutualism through parasitism	1.15e-07	3.66e-05	1.43	[PARK2 - parkinson protein 2, e3 ubiquitin protein ligase (parkin), DHX58 - dexh (asp-glu-x-his) box polypeptide 58, PRMT6 - protein arginine methyltransferase 6, TMEM173 - transmembrane protein 173, NUP62 - nucleoporin 62kda, PC - pyruvate carboxylase, PML - promyelocytic leukemia, WASF2 - was protein family, member 2, GTF2A2 - general transcription factor iia, 2, 12kda, TRIM25 - tripartite moti…	adenine nucleotide translocator), member 6, MRE11A - mre11 meiotic recombination 11 homolog a (s. cerevisiae), XRCC4 - x-ray repair complementing defective repair in chinese hamster cells 4, RPS28 - ribosomal protein s28, SGTA - small glutamine-rich tetratricopeptide repeat (tpr)-containing, alpha, SLC25A5 - solute carrier family 25 (mitochondrial carrier	adenine nucleotide translocator), member 5, SMAD3 - smad family member 3, ERCC2 - excision repair cross-complementing rodent repair deficiency, complementation group 2, ITSN1 - intersectin 1 (sh3 domain protein)]
GO:0016032	viral process	1.15e-07	3.74e-05	1.43	[PARK2 - parkinson protein 2, e3 ubiquitin protein ligase (parkin), DHX58 - dexh (asp-glu-x-his) box polypeptide 58, PRMT6 - protein arginine methyltransferase 6, TMEM173 - transmembrane protein 173, NUP62 - nucleoporin 62kda, PC - pyruvate carboxylase, PML - promyelocytic leukemia, WASF2 - was protein family, member 2, GTF2A2 - general transcription factor iia, 2, 12kda, TRIM25 - tripartite moti…	adenine nucleotide translocator), member 6, MRE11A - mre11 meiotic recombination 11 homolog a (s. cerevisiae), XRCC4 - x-ray repair complementing defective repair in chinese hamster cells 4, RPS28 - ribosomal protein s28, SGTA - small glutamine-rich tetratricopeptide repeat (tpr)-containing, alpha, SLC25A5 - solute carrier family 25 (mitochondrial carrier	adenine nucleotide translocator), member 5, SMAD3 - smad family member 3, ERCC2 - excision repair cross-complementing rodent repair deficiency, complementation group 2, ITSN1 - intersectin 1 (sh3 domain protein)]
GO:1901361	organic cyclic compound catabolic process	1.62e-07	5.07e-05	1.49	[HSPA1A - heat shock 70kda protein 1a, HSPA1B - heat shock 70kda protein 1b, POP1 - processing of precursor 1, ribonuclease p/mrp subunit (s. cerevisiae), NCBP2 - nuclear cap binding protein subunit 2, 20kda, NCBP1 - nuclear cap binding protein subunit 1, 80kda, EXOSC5 - exosome component 5, DDX5 - dead (asp-glu-ala-asp) box helicase 5, SETMAR - set domain and mariner transposase fusion gene, PNR…
GO:0010942	positive regulation of cell death	2.18e-07	6.7e-05	1.4	[DNAJA1 - dnaj (hsp40) homolog, subfamily a, member 1, PAWR - prkc, apoptosis, wt1, regulator, PHLDA3 - pleckstrin homology-like domain, family a, member 3, COL18A1 - collagen, type xviii, alpha 1, TNFRSF12A - tumor necrosis factor receptor superfamily, member 12a, DDIT3 - dna-damage-inducible transcript 3, GADD45A - growth arrest and dna-damage-inducible, alpha, SEPT4 - septin 4, CD274 - cd274 m…	translocated to, 11, RET - ret proto-oncogene, APAF1 - apoptotic peptidase activating factor 1, FANK1 - fibronectin type iii and ankyrin repeat domains 1, APBB2 - amyloid beta (a4) precursor protein-binding, family b, member 2, YWHAQ - tyrosine 3-monooxygenase/tryptophan 5-monooxygenase activation protein, theta polypeptide, FOXO3 - forkhead box o3, APC - adenomatous polyposis coli, P2RX1 - purin…
GO:0006886	intracellular protein transport	3.1e-07	9.31e-05	1.37	[TOB1 - transducer of erbb2, 1, UNC93B1 - unc-93 homolog b1 (c. elegans), WDR19 - wd repeat domain 19, TOMM34 - translocase of outer mitochondrial membrane 34, RANGRF - ran guanine nucleotide release factor, NUP62 - nucleoporin 62kda, PML - promyelocytic leukemia, PMM2 - phosphomannomutase 2, YWHAQ - tyrosine 3-monooxygenase/tryptophan 5-monooxygenase activation protein, theta polypeptide, REEP2 …	adenine nucleotide translocator), member 6, RPS28 - ribosomal protein s28, SEC13 - sec13 homolog (s. cerevisiae), TBC1D15 - tbc1 domain family, member 15, TLK1 - tousled-like kinase 1, C2CD5 - c2 calcium-dependent domain containing 5, RPL35 - ribosomal protein l35, AP3B1 - adaptor-related protein complex 3, beta 1 subunit, BICD2 - bicaudal d homolog 2 (drosophila), IPO4 - importin 4, KIF13B - kin…
GO:0043068	positive regulation of programmed cell death	3.34e-07	9.85e-05	1.4	[DNAJA1 - dnaj (hsp40) homolog, subfamily a, member 1, PAWR - prkc, apoptosis, wt1, regulator, PHLDA3 - pleckstrin homology-like domain, family a, member 3, COL18A1 - collagen, type xviii, alpha 1, TNFRSF12A - tumor necrosis factor receptor superfamily, member 12a, DDIT3 - dna-damage-inducible transcript 3, GADD45A - growth arrest and dna-damage-inducible, alpha, SEPT4 - septin 4, CD274 - cd274 m…	translocated to, 11, RET - ret proto-oncogene, APAF1 - apoptotic peptidase activating factor 1, FANK1 - fibronectin type iii and ankyrin repeat domains 1, APBB2 - amyloid beta (a4) precursor protein-binding, family b, member 2, YWHAQ - tyrosine 3-monooxygenase/tryptophan 5-monooxygenase activation protein, theta polypeptide, FOXO3 - forkhead box o3, APC - adenomatous polyposis coli, P2RX1 - purin…
GO:0046907	intracellular transport	3.63e-07	0.000105	1.25	[TOB1 - transducer of erbb2, 1, EMP2 - epithelial membrane protein 2, DST - dystonin, NCBP2 - nuclear cap binding protein subunit 2, 20kda, NCBP1 - nuclear cap binding protein subunit 1, 80kda, SPTAN1 - spectrin, alpha, non-erythrocytic 1, CCDC64 - coiled-coil domain containing 64, UNC93B1 - unc-93 homolog b1 (c. elegans), WDR19 - wd repeat domain 19, ABCA1 - atp-binding cassette, sub-family a (a…	citrate transporter), member 1, KIF23 - kinesin family member 23, ADORA1 - adenosine a1 receptor, SEC61A1 - sec61 alpha 1 subunit (s. cerevisiae), HSPA4 - heat shock 70kda protein 4, OPTN - optineurin, HSPA8 - heat shock 70kda protein 8, RPL26 - ribosomal protein l26, PRKAA2 - protein kinase, amp-activated, alpha 2 catalytic subunit, TBC1D3C - tbc1 domain family, member 3c, CAPZA1 - capping prote…	peroxisomal membrane protein, 34kda), member 17, KPNB1 - karyopherin (importin) beta 1, RPL36A - ribosomal protein l36a, TBC1D3F - tbc1 domain family, member 3f, RPLP0 - ribosomal protein, large, p0, NTN1 - netrin 1, RPL37A - ribosomal protein l37a, NOL6 - nucleolar protein 6 (rna-associated), SYT3 - synaptotagmin iii, RPL38 - ribosomal protein l38, CALR - calreticulin, RPL39 - ribosomal protein …	adenine nucleotide translocator), member 6, RPS28 - ribosomal protein s28, WDR81 - wd repeat domain 81, SLC25A16 - solute carrier family 25 (mitochondrial carrier	graves disease autoantigen), member 16, ANK2 - ankyrin 2, neuronal, ANK3 - ankyrin 3, node of ranvier (ankyrin g), ANK1 - ankyrin 1, erythrocytic, PARK2 - parkinson protein 2, e3 ubiquitin protein ligase (parkin), LMF1 - lipase maturation factor 1, SEC13 - sec13 homolog (s. cerevisiae), TBC1D15 - tbc1 domain family, member 15, SYT8 - synaptotagmin viii, TLK1 - tousled-like kinase 1, C2CD5 - c2 ca…	phosphate carrier), member 3, KCNIP3 - kv channel interacting protein 3, calsenilin, PEX7 - peroxisomal biogenesis factor 7, PCDHGA3 - protocadherin gamma subfamily a, 3, NGFR - nerve growth factor receptor, ATP7B - atpase, cu++ transporting, beta polypeptide, SLC25A11 - solute carrier family 25 (mitochondrial carrier	oxoglutarate carrier), member 11, CPLX1 - complexin 1, NFKBIA - nuclear factor of kappa light polypeptide gene enhancer in b-cells inhibitor, alpha, TOR1A - torsin family 1, member a (torsin a), ARHGAP21 - rho gtpase activating protein 21, STON2 - stonin 2, ATP5G1 - atp synthase, h+ transporting, mitochondrial fo complex, subunit c1 (subunit 9), STOML2 - stomatin (epb72)-like 2, ATP5G3 - atp synt…
GO:0051649	establishment of localization in cell	4.66e-07	0.000132	1.23	[SPTAN1 - spectrin, alpha, non-erythrocytic 1, WDR19 - wd repeat domain 19, ABCA1 - atp-binding cassette, sub-family a (abc1), member 1, TOMM34 - translocase of outer mitochondrial membrane 34, LDLR - low density lipoprotein receptor, NUP62 - nucleoporin 62kda, PMAIP1 - phorbol-12-myristate-13-acetate-induced protein 1, HOOK3 - hook microtubule-tethering protein 3, PML - promyelocytic leukemia, P…	citrate transporter), member 1, KIF23 - kinesin family member 23, ADORA1 - adenosine a1 receptor, PRKAA2 - protein kinase, amp-activated, alpha 2 catalytic subunit, TBC1D3C - tbc1 domain family, member 3c, SYP - synaptophysin, CDK5RAP2 - cdk5 regulatory subunit associated protein 2, AP1B1 - adaptor-related protein complex 1, beta 1 subunit, ADRB2 - adrenoceptor beta 2, surface, SYT1 - synaptotagm…	adenine nucleotide translocator), member 6, SLC25A16 - solute carrier family 25 (mitochondrial carrier	graves disease autoantigen), member 16, ANK2 - ankyrin 2, neuronal, ANK3 - ankyrin 3, node of ranvier (ankyrin g), ANK1 - ankyrin 1, erythrocytic, PARK2 - parkinson protein 2, e3 ubiquitin protein ligase (parkin), SEC13 - sec13 homolog (s. cerevisiae), DDIT3 - dna-damage-inducible transcript 3, SYT8 - synaptotagmin viii, JPH3 - junctophilin 3, GEMIN5 - gem (nuclear organelle) associated protein 5…	phosphate carrier), member 3, PEX7 - peroxisomal biogenesis factor 7, ATP7B - atpase, cu++ transporting, beta polypeptide, TOR1A - torsin family 1, member a (torsin a), DVL1 - dishevelled segment polarity protein 1, ARHGAP21 - rho gtpase activating protein 21, STON2 - stonin 2, ATP5G1 - atp synthase, h+ transporting, mitochondrial fo complex, subunit c1 (subunit 9), ATP5G3 - atp synthase, h+ tran…	peroxisomal membrane protein, 34kda), member 17, RPL36A - ribosomal protein l36a, RPLP0 - ribosomal protein, large, p0, RPL37A - ribosomal protein l37a, NOL6 - nucleolar protein 6 (rna-associated), RPL38 - ribosomal protein l38, CALR - calreticulin, RPL39 - ribosomal protein l39, RPL34 - ribosomal protein l34, AP5B1 - adaptor-related protein complex 5, beta 1 subunit, RPL35A - ribosomal protein l…	oxoglutarate carrier), member 11, NFKBIA - nuclear factor of kappa light polypeptide gene enhancer in b-cells inhibitor, alpha, STOML2 - stomatin (epb72)-like 2, LIN7B - lin-7 homolog b (c. elegans), NUP188 - nucleoporin 188kda, RAN - ran, member ras oncogene family, CCR7 - chemokine (c-c motif) receptor 7, RANBP1 - ran binding protein 1, GCC2 - grip and coiled-coil domain containing 2, RPL13A - …
GO:0023051	regulation of signaling	4.93e-07	0.000137	1.15	[PRRX1 - paired related homeobox 1, MSTN - myostatin, GDF9 - growth differentiation factor 9, AKAP1 - a kinase (prka) anchor protein 1, ABAT - 4-aminobutyrate aminotransferase, ABCA1 - atp-binding cassette, sub-family a (abc1), member 1, SEPT5 - septin 5, SEPT4 - septin 4, WFIKKN1 - wap, follistatin/kazal, immunoglobulin, kunitz and netrin domain containing 1, PMAIP1 - phorbol-12-myristate-13-ace…	translocated to, 11, YWHAQ - tyrosine 3-monooxygenase/tryptophan 5-monooxygenase activation protein, theta polypeptide, FXYD1 - fxyd domain containing ion transport regulator 1, ASIC1 - acid-sensing (proton-gated) ion channel 1, FXYD3 - fxyd domain containing ion transport regulator 3, SLC8B1 - solute carrier family 8 (sodium/lithium/calcium exchanger), member b1, PLN - phospholamban, RFFL - ring…	adenine nucleotide translocator), member 6, ANXA1 - annexin a1, PRKCD - protein kinase c, delta, SLC25A5 - solute carrier family 25 (mitochondrial carrier	adenine nucleotide translocator), member 5, PRKCA - protein kinase c, alpha, ANK2 - ankyrin 2, neuronal, GAS1 - growth arrest-specific 1, GSTM2 - glutathione s-transferase mu 2 (muscle), PARK2 - parkinson protein 2, e3 ubiquitin protein ligase (parkin), BIRC5 - baculoviral iap repeat containing 5, USP18 - ubiquitin specific peptidase 18, BIRC3 - baculoviral iap repeat containing 3, PAWR - prkc, a…	translocated to, 3, DBN1 - drebrin 1, CNIH2 - cornichon homolog 2 (drosophila), KMT2A - lysine (k)-specific methyltransferase 2a, KREMEN1 - kringle containing transmembrane protein 1, DFNA5 - deafness, autosomal dominant 5, RHOJ - ras homolog family member j, OBSCN - obscurin, cytoskeletal calmodulin and titin-interacting rhogef, RALGAPA1 - ral gtpase activating protein, alpha subunit 1 (catalyti…	ki), ELF1 - e74-like factor 1 (ets domain transcription factor), ELF2 - e74-like factor 2 (ets domain transcription factor), TNFAIP8L3 - tumor necrosis factor, alpha-induced protein 8-like 3, CCBE1 - collagen and calcium binding egf domains 1, CARD10 - caspase recruitment domain family, member 10, SORCS3 - sortilin-related vps10 domain containing receptor 3, TPD52L1 - tumor protein d52-like 1, SH…
GO:0030036	actin cytoskeleton organization	6.33e-07	0.000173	1.58	[FLII - flightless i homolog (drosophila), ABR - active bcr-related, PAK4 - p21 protein (cdc42/rac)-activated kinase 4, WASF2 - was protein family, member 2, KLHL41 - kelch-like family member 41, CORO6 - coronin 6, FOXJ1 - forkhead box j1, NPHP4 - nephronophthisis 4, PDLIM7 - pdz and lim domain 7 (enigma), CFLAR - casp8 and fadd-like apoptosis regulator, TTN - titin, OBSCN - obscurin, cytoskeleta…
GO:0071840	cellular component organization or biogenesis	6.35e-07	0.00017	1.11	[DSN1 - dsn1, mis12 kinetochore complex component, SF3A3 - splicing factor 3a, subunit 3, 60kda, ATAT1 - alpha tubulin acetyltransferase 1, ABCA1 - atp-binding cassette, sub-family a (abc1), member 1, MADCAM1 - mucosal vascular addressin cell adhesion molecule 1, SEPT4 - septin 4, PMAIP1 - phorbol-12-myristate-13-acetate-induced protein 1, ABR - active bcr-related, FOXRED1 - fad-dependent oxidore…
GO:0035556	intracellular signal transduction	6.42e-07	0.000169	1.24	[TRIB3 - tribbles homolog 3 (drosophila), SPTAN1 - spectrin, alpha, non-erythrocytic 1, PHLDA3 - pleckstrin homology-like domain, family a, member 3, MAP3K8 - mitogen-activated protein kinase kinase kinase 8, PMAIP1 - phorbol-12-myristate-13-acetate-induced protein 1, ABR - active bcr-related, PML - promyelocytic leukemia, MLLT11 - myeloid/lymphoid or mixed-lineage leukemia (trithorax homolog, dr…	adenine nucleotide translocator), member 6, RADIL - ras association and dil domains, ANXA1 - annexin a1, PRKCD - protein kinase c, delta, ADAM12 - adam metallopeptidase domain 12, SLC25A5 - solute carrier family 25 (mitochondrial carrier	adenine nucleotide translocator), member 5, PRKCA - protein kinase c, alpha, ANK2 - ankyrin 2, neuronal, ANK3 - ankyrin 3, node of ranvier (ankyrin g), YEATS2 - yeats domain containing 2, ANK1 - ankyrin 1, erythrocytic, APEX1 - apex nuclease (multifunctional dna repair enzyme) 1, PARK2 - parkinson protein 2, e3 ubiquitin protein ligase (parkin), BIRC5 - baculoviral iap repeat containing 5, MSTO1 …
GO:0048522	positive regulation of cellular process	6.64e-07	0.000172	1.12	[PRRX1 - paired related homeobox 1, MSTN - myostatin, GDF9 - growth differentiation factor 9, ATAT1 - alpha tubulin acetyltransferase 1, ABAT - 4-aminobutyrate aminotransferase, ABCA1 - atp-binding cassette, sub-family a (abc1), member 1, MADCAM1 - mucosal vascular addressin cell adhesion molecule 1, SEPT4 - septin 4, PMAIP1 - phorbol-12-myristate-13-acetate-induced protein 1, ABL2 - c-abl oncoge…
GO:0000028	ribosomal small subunit assembly	7.31e-07	0.000186	3.72	[RPSA - ribosomal protein sa, RPS5 - ribosomal protein s5, ERAL1 - era-like 12s mitochondrial rrna chaperone 1, MRPS7 - mitochondrial ribosomal protein s7, RPS17 - ribosomal protein s17, RPS19 - ribosomal protein s19, RPS10 - ribosomal protein s10, RPS14 - ribosomal protein s14, RPS15 - ribosomal protein s15, MRPS11 - mitochondrial ribosomal protein s11, RPS28 - ribosomal protein s28, PWP2 - pwp2…	translocated to, 11, CELSR1 - cadherin, egf lag seven-pass g-type receptor 1, RAB40B - rab40b, member ras oncogene family, YWHAQ - tyrosine 3-monooxygenase/tryptophan 5-monooxygenase activation protein, theta polypeptide, CDC42EP4 - cdc42 effector protein (rho gtpase binding) 4, DDAH1 - dimethylarginine dimethylaminohydrolase 1, TICAM2 - toll-like receptor adaptor molecule 2, BRSK1 - br serine/th…	ki), TNFAIP8L3 - tumor necrosis factor, alpha-induced protein 8-like 3, MYO6 - myosin vi, INADL - inad-like (drosophila), TOPORS - topoisomerase i binding, arginine/serine-rich, e3 ubiquitin protein ligase, PLCH1 - phospholipase c, eta 1, SQSTM1 - sequestosome 1, SH2D6 - sh2 domain containing 6, TP53 - tumor protein p53, HTR2B - 5-hydroxytryptamine (serotonin) receptor 2b, g protein-coupled, GPSM…
GO:0042273	ribosomal large subunit biogenesis	7.45e-07	0.000187	3.05	[RPL26 - ribosomal protein l26, YAE1D1 - yae1 domain containing 1, NPM1 - nucleophosmin (nucleolar phosphoprotein b23, numatrin), WDR12 - wd repeat domain 12, RRS1 - rrs1 ribosome biogenesis regulator homolog (s. cerevisiae), ZNF622 - zinc finger protein 622, RPL26L1 - ribosomal protein l26-like 1, RPL11 - ribosomal protein l11, NIP7 - nip7, nucleolar pre-rrna processing protein, PAK1IP1 - pak1 i…	translocated to, 11, OBFC1 - oligonucleotide/oligosaccharide-binding fold containing 1, YWHAQ - tyrosine 3-monooxygenase/tryptophan 5-monooxygenase activation protein, theta polypeptide, ASIC2 - acid-sensing (proton-gated) ion channel 2, SEMA6D - sema domain, transmembrane domain (tm), and cytoplasmic domain, (semaphorin) 6d, GADD45G - growth arrest and dna-damage-inducible, gamma, PLRG1 - pleiot…	adenine nucleotide translocator), member 5, PRKCA - protein kinase c, alpha, ANK2 - ankyrin 2, neuronal, CARF - calcium responsive transcription factor, ANK3 - ankyrin 3, node of ranvier (ankyrin g), ANK1 - ankyrin 1, erythrocytic, GSTM2 - glutathione s-transferase mu 2 (muscle), APEX1 - apex nuclease (multifunctional dna repair enzyme) 1, PARK2 - parkinson protein 2, e3 ubiquitin protein ligase …
GO:0043065	positive regulation of apoptotic process	7.66e-07	0.000189	1.39	[DNAJA1 - dnaj (hsp40) homolog, subfamily a, member 1, PAWR - prkc, apoptosis, wt1, regulator, PHLDA3 - pleckstrin homology-like domain, family a, member 3, COL18A1 - collagen, type xviii, alpha 1, TNFRSF12A - tumor necrosis factor receptor superfamily, member 12a, DDIT3 - dna-damage-inducible transcript 3, GADD45A - growth arrest and dna-damage-inducible, alpha, SEPT4 - septin 4, CD274 - cd274 m…
GO:0032879	regulation of localization	9.62e-07	0.000233	1.17	[TRIB3 - tribbles homolog 3 (drosophila), GDF9 - growth differentiation factor 9, ABAT - 4-aminobutyrate aminotransferase, SLC31A2 - solute carrier family 31 (copper transporter), member 2, ABCA1 - atp-binding cassette, sub-family a (abc1), member 1, SEPT5 - septin 5, CATSPER2 - cation channel, sperm associated 2, MADCAM1 - mucosal vascular addressin cell adhesion molecule 1, LDLR - low density l…
GO:0007165	signal transduction	1.06e-06	0.000253	1.12	[MSTN - myostatin, GDF9 - growth differentiation factor 9, ABCA1 - atp-binding cassette, sub-family a (abc1), member 1, MADCAM1 - mucosal vascular addressin cell adhesion molecule 1, PMAIP1 - phorbol-12-myristate-13-acetate-induced protein 1, ABL2 - c-abl oncogene 2, non-receptor tyrosine kinase, ABR - active bcr-related, PML - promyelocytic leukemia, MLLT11 - myeloid/lymphoid or mixed-lineage le…
GO:0051338	regulation of transferase activity	1.43e-06	0.000337	1.29	[TRIB3 - tribbles homolog 3 (drosophila), EMP2 - epithelial membrane protein 2, DNAJA1 - dnaj (hsp40) homolog, subfamily a, member 1, MAPRE3 - microtubule-associated protein, rp/eb family, member 3, ZFYVE28 - zinc finger, fyve domain containing 28, MSTN - myostatin, MAP3K8 - mitogen-activated protein kinase kinase kinase 8, CARD14 - caspase recruitment domain family, member 14, MAP3K7CL - map3k7 …	translocated to, 11, RET - ret proto-oncogene, APAF1 - apoptotic peptidase activating factor 1, FANK1 - fibronectin type iii and ankyrin repeat domains 1, APBB2 - amyloid beta (a4) precursor protein-binding, family b, member 2, YWHAQ - tyrosine 3-monooxygenase/tryptophan 5-monooxygenase activation protein, theta polypeptide, FOXO3 - forkhead box o3, APC - adenomatous polyposis coli, P2RX1 - purin…
GO:0061077	chaperone-mediated protein folding	1.52e-06	0.000347	2.25	[CCT6A - chaperonin containing tcp1, subunit 6a (zeta 1), DNAJB2 - dnaj (hsp40) homolog, subfamily b, member 2, CHORDC1 - cysteine and histidine-rich domain (chord) containing 1, CCT8 - chaperonin containing tcp1, subunit 8 (theta), TCP1 - t-complex 1, PPIB - peptidylprolyl isomerase b (cyclophilin b), FYCO1 - fyve and coiled-coil domain containing 1, PDIA4 - protein disulfide isomerase family a,…	adenine nucleotide translocator), member 6, KCNH1 - potassium voltage-gated channel, subfamily h (eag-related), member 1, PRKCD - protein kinase c, delta, ANXA1 - annexin a1, KCNC1 - potassium voltage-gated channel, shaw-related subfamily, member 1, PRKCA - protein kinase c, alpha, SLC25A5 - solute carrier family 25 (mitochondrial carrier	adenine nucleotide translocator), member 5, KCNA7 - potassium voltage-gated channel, shaker-related subfamily, member 7, PIRT - phosphoinositide-interacting regulator of transient receptor potential channels, KCNA10 - potassium voltage-gated channel, shaker-related subfamily, member 10, KCNC4 - potassium voltage-gated channel, shaw-related subfamily, member 4, ANK2 - ankyrin 2, neuronal, GAS1 - g…
GO:0051641	cellular localization	1.52e-06	0.000351	1.19	[SPTAN1 - spectrin, alpha, non-erythrocytic 1, WDR19 - wd repeat domain 19, ABCA1 - atp-binding cassette, sub-family a (abc1), member 1, TOMM34 - translocase of outer mitochondrial membrane 34, MADCAM1 - mucosal vascular addressin cell adhesion molecule 1, LDLR - low density lipoprotein receptor, NUP62 - nucleoporin 62kda, PMAIP1 - phorbol-12-myristate-13-acetate-induced protein 1, HOOK3 - hook m…	translocated to, 11, PLEKHH3 - pleckstrin homology domain containing, family h (with myth4 domain) member 3, RAB40B - rab40b, member ras oncogene family, YWHAQ - tyrosine 3-monooxygenase/tryptophan 5-monooxygenase activation protein, theta polypeptide, ASIC2 - acid-sensing (proton-gated) ion channel 2, ASIC1 - acid-sensing (proton-gated) ion channel 1, PLN - phospholamban, PLP2 - proteolipid prot…
GO:0016071	mRNA metabolic process	2e-06	0.000449	1.36	[HSPA1A - heat shock 70kda protein 1a, HSPA1B - heat shock 70kda protein 1b, NCBP2 - nuclear cap binding protein subunit 2, 20kda, BCAS2 - breast carcinoma amplified sequence 2, EXOSC5 - exosome component 5, NCBP1 - nuclear cap binding protein subunit 1, 80kda, DDX5 - dead (asp-glu-ala-asp) box helicase 5, SF3A3 - splicing factor 3a, subunit 3, 60kda, DDIT3 - dna-damage-inducible transcript 3, RN…
GO:0010646	regulation of cell communication	2.11e-06	0.000467	1.14	[PRRX1 - paired related homeobox 1, MSTN - myostatin, GDF9 - growth differentiation factor 9, AKAP1 - a kinase (prka) anchor protein 1, ABAT - 4-aminobutyrate aminotransferase, ABCA1 - atp-binding cassette, sub-family a (abc1), member 1, SEPT5 - septin 5, SEPT4 - septin 4, WFIKKN1 - wap, follistatin/kazal, immunoglobulin, kunitz and netrin domain containing 1, PMAIP1 - phorbol-12-myristate-13-ace…	ki), BMP2 - bone morphogenetic protein 2, AJUBA - ajuba lim protein, RGS4 - regulator of g-protein signaling 4, PRR5 - proline rich 5 (renal), TNFAIP8L3 - tumor necrosis factor, alpha-induced protein 8-like 3, RGS3 - regulator of g-protein signaling 3, CARD10 - caspase recruitment domain family, member 10, KAT2B - k(lysine) acetyltransferase 2b, TOPORS - topoisomerase i binding, arginine/serine-r…
GO:1904816	positive regulation of protein localization to chromosome, telomeric region	2.18e-06	0.000475	4.16	[CCT6A - chaperonin containing tcp1, subunit 6a (zeta 1), DKC1 - dyskeratosis congenita 1, dyskerin, CCT7 - chaperonin containing tcp1, subunit 7 (eta), CCT8 - chaperonin containing tcp1, subunit 8 (theta), GNL3 - guanine nucleotide binding protein-like 3 (nucleolar), TCP1 - t-complex 1, CCT5 - chaperonin containing tcp1, subunit 5 (epsilon), CCT2 - chaperonin containing tcp1, subunit 2 (beta), G…	citrate transporter), member 1, KIF23 - kinesin family member 23, UBL4A - ubiquitin-like 4a, ADORA1 - adenosine a1 receptor, PRKAA2 - protein kinase, amp-activated, alpha 2 catalytic subunit, TBC1D3C - tbc1 domain family, member 3c, SYP - synaptophysin, CDK5RAP2 - cdk5 regulatory subunit associated protein 2, AP1B1 - adaptor-related protein complex 1, beta 1 subunit, ADRB2 - adrenoceptor beta 2, …	adenine nucleotide translocator), member 6, PRKAR2B - protein kinase, camp-dependent, regulatory, type ii, beta, SLC25A16 - solute carrier family 25 (mitochondrial carrier	graves disease autoantigen), member 16, ANK2 - ankyrin 2, neuronal, ANK3 - ankyrin 3, node of ranvier (ankyrin g), TMEM107 - transmembrane protein 107, ANK1 - ankyrin 1, erythrocytic, PARK2 - parkinson protein 2, e3 ubiquitin protein ligase (parkin), MSTO1 - misato 1, mitochondrial distribution and morphology regulator, SEC13 - sec13 homolog (s. cerevisiae), DDIT3 - dna-damage-inducible transcrip…	phosphate carrier), member 3, PEX7 - peroxisomal biogenesis factor 7, ATP7B - atpase, cu++ transporting, beta polypeptide, TOR1A - torsin family 1, member a (torsin a), DVL1 - dishevelled segment polarity protein 1, ARHGAP21 - rho gtpase activating protein 21, STON2 - stonin 2, FRMPD1 - ferm and pdz domain containing 1, TTBK2 - tau tubulin kinase 2, ATP5G1 - atp synthase, h+ transporting, mitocho…	peroxisomal membrane protein, 34kda), member 17, RPL36A - ribosomal protein l36a, RPLP0 - ribosomal protein, large, p0, RPL37A - ribosomal protein l37a, NOL6 - nucleolar protein 6 (rna-associated), RPL38 - ribosomal protein l38, CALR - calreticulin, RPL39 - ribosomal protein l39, RPL34 - ribosomal protein l34, AP5B1 - adaptor-related protein complex 5, beta 1 subunit, RPL35A - ribosomal protein l…	oxoglutarate carrier), member 11, CPLX1 - complexin 1, NFKBIA - nuclear factor of kappa light polypeptide gene enhancer in b-cells inhibitor, alpha, RRAGC - ras-related gtp binding c, RAD21 - rad21 homolog (s. pombe), STOML2 - stomatin (epb72)-like 2, TNFAIP3 - tumor necrosis factor, alpha-induced protein 3, LIN7B - lin-7 homolog b (c. elegans), NUP188 - nucleoporin 188kda, EFCAB4A - ef-hand calc…
GO:0048519	negative regulation of biological process	2.61e-06	0.000561	1.11	[AGAP2 - arfgap with gtpase domain, ankyrin repeat and ph domain 2, ZNF239 - zinc finger protein 239, PRRX1 - paired related homeobox 1, MSTN - myostatin, GDF9 - growth differentiation factor 9, ABAT - 4-aminobutyrate aminotransferase, CBX1 - chromobox homolog 1, ABCA1 - atp-binding cassette, sub-family a (abc1), member 1, WFIKKN1 - wap, follistatin/kazal, immunoglobulin, kunitz and netrin domain…
GO:1904814	regulation of protein localization to chromosome, telomeric region	2.7e-06	0.000571	3.87	[CCT6A - chaperonin containing tcp1, subunit 6a (zeta 1), DKC1 - dyskeratosis congenita 1, dyskerin, CCT7 - chaperonin containing tcp1, subunit 7 (eta), GNL3 - guanine nucleotide binding protein-like 3 (nucleolar), CCT8 - chaperonin containing tcp1, subunit 8 (theta), TCP1 - t-complex 1, CCT5 - chaperonin containing tcp1, subunit 5 (epsilon), GNL3L - guanine nucleotide binding protein-like 3 (nuc…
GO:0044419	interspecies interaction between organisms	3.44e-06	0.000718	1.33	[HSPA1A - heat shock 70kda protein 1a, HSPA1B - heat shock 70kda protein 1b, DHX58 - dexh (asp-glu-x-his) box polypeptide 58, LDLR - low density lipoprotein receptor, NUP62 - nucleoporin 62kda, PML - promyelocytic leukemia, WASF2 - was protein family, member 2, RAB11FIP4 - rab11 family interacting protein 4 (class ii), EPHA2 - eph receptor a2, EIF4A1 - eukaryotic translation initiation factor 4a1…	translocated to, 11, YWHAQ - tyrosine 3-monooxygenase/tryptophan 5-monooxygenase activation protein, theta polypeptide, ASIC1 - acid-sensing (proton-gated) ion channel 1, SLC8B1 - solute carrier family 8 (sodium/lithium/calcium exchanger), member b1, PLN - phospholamban, GADD45G - growth arrest and dna-damage-inducible, gamma, RFFL - ring finger and fyve-like domain containing e3 ubiquitin protei…	adenine nucleotide translocator), member 6, ANXA1 - annexin a1, PRKCD - protein kinase c, delta, SLC25A5 - solute carrier family 25 (mitochondrial carrier	adenine nucleotide translocator), member 5, PRKCA - protein kinase c, alpha, ANK2 - ankyrin 2, neuronal, GAS1 - growth arrest-specific 1, ANK3 - ankyrin 3, node of ranvier (ankyrin g), GSTM2 - glutathione s-transferase mu 2 (muscle), PARK2 - parkinson protein 2, e3 ubiquitin protein ligase (parkin), BIRC5 - baculoviral iap repeat containing 5, USP18 - ubiquitin specific peptidase 18, BIRC3 - bacu…	translocated to, 3, DBN1 - drebrin 1, CNIH2 - cornichon homolog 2 (drosophila), KMT2A - lysine (k)-specific methyltransferase 2a, KREMEN1 - kringle containing transmembrane protein 1, DFNA5 - deafness, autosomal dominant 5, RHOJ - ras homolog family member j, OBSCN - obscurin, cytoskeletal calmodulin and titin-interacting rhogef, RALGAPA1 - ral gtpase activating protein, alpha subunit 1 (catalyti…	ki), ELF1 - e74-like factor 1 (ets domain transcription factor), ELF2 - e74-like factor 2 (ets domain transcription factor), TNFAIP8L3 - tumor necrosis factor, alpha-induced protein 8-like 3, CCBE1 - collagen and calcium binding egf domains 1, CARD10 - caspase recruitment domain family, member 10, SORCS3 - sortilin-related vps10 domain containing receptor 3, TPD52L1 - tumor protein d52-like 1, SH…
GO:0048518	positive regulation of biological process	4.22e-06	0.00087	1.1	[PRRX1 - paired related homeobox 1, MSTN - myostatin, GDF9 - growth differentiation factor 9, ATAT1 - alpha tubulin acetyltransferase 1, ABAT - 4-aminobutyrate aminotransferase, ABCA1 - atp-binding cassette, sub-family a (abc1), member 1, MADCAM1 - mucosal vascular addressin cell adhesion molecule 1, SEPT4 - septin 4, PMAIP1 - phorbol-12-myristate-13-acetate-induced protein 1, ABL2 - c-abl oncoge…
GO:0050793	regulation of developmental process	4.93e-06	0.001	1.17	[TRIB3 - tribbles homolog 3 (drosophila), PLAC8 - placenta-specific 8, PRRX1 - paired related homeobox 1, TNFRSF12A - tumor necrosis factor receptor superfamily, member 12a, MSTN - myostatin, GDF9 - growth differentiation factor 9, ATAT1 - alpha tubulin acetyltransferase 1, ABCA1 - atp-binding cassette, sub-family a (abc1), member 1, LDLR - low density lipoprotein receptor, ABL2 - c-abl oncogene …
GO:0000027	ribosomal large subunit assembly	4.94e-06	0.000989	2.88	[RPL24 - ribosomal protein l24, RPL23A - ribosomal protein l23a, NOP2 - nop2 nucleolar protein, RRS1 - rrs1 ribosome biogenesis regulator homolog (s. cerevisiae), DHX30 - deah (asp-glu-ala-his) box helicase 30, MRTO4 - mrna turnover 4 homolog (s. cerevisiae), BRIX1 - brx1, biogenesis of ribosomes, homolog (s. cerevisiae), RPL12 - ribosomal protein l12, RPL11 - ribosomal protein l11, BOP1 - block …	adenine nucleotide translocator), member 5, PRKCA - protein kinase c, alpha, GAS1 - growth arrest-specific 1, ANK3 - ankyrin 3, node of ranvier (ankyrin g), YEATS2 - yeats domain containing 2, GSTM2 - glutathione s-transferase mu 2 (muscle), APEX1 - apex nuclease (multifunctional dna repair enzyme) 1, PARK2 - parkinson protein 2, e3 ubiquitin protein ligase (parkin), BIRC5 - baculoviral iap repea…	translocated to, 1 (cyclin d-related), HEYL - hairy/enhancer-of-split related with yrpw motif-like, RTKN - rhotekin, HMGCR - 3-hydroxy-3-methylglutaryl-coa reductase, TNFRSF18 - tumor necrosis factor receptor superfamily, member 18, RGS9 - regulator of g-protein signaling 9, RPS28 - ribosomal protein s28, WDR81 - wd repeat domain 81, ZSCAN4 - zinc finger and scan domain containing 4, PTPN18 - pro…
GO:1904871	positive regulation of protein localization to Cajal body	5.2e-06	0.00101	4.57	[CCT6A - chaperonin containing tcp1, subunit 6a (zeta 1), CCT3 - chaperonin containing tcp1, subunit 3 (gamma), CCT7 - chaperonin containing tcp1, subunit 7 (eta), CCT8 - chaperonin containing tcp1, subunit 8 (theta), TCP1 - t-complex 1, CCT5 - chaperonin containing tcp1, subunit 5 (epsilon), CCT2 - chaperonin containing tcp1, subunit 2 (beta), CCT4 - chaperonin containing tcp1, subunit 4 (delta)]
GO:1904869	regulation of protein localization to Cajal body	5.2e-06	0.00103	4.57	[CCT6A - chaperonin containing tcp1, subunit 6a (zeta 1), CCT7 - chaperonin containing tcp1, subunit 7 (eta), CCT3 - chaperonin containing tcp1, subunit 3 (gamma), CCT8 - chaperonin containing tcp1, subunit 8 (theta), TCP1 - t-complex 1, CCT5 - chaperonin containing tcp1, subunit 5 (epsilon), CCT2 - chaperonin containing tcp1, subunit 2 (beta), CCT4 - chaperonin containing tcp1, subunit 4 (delta)]
GO:1902531	regulation of intracellular signal transduction	5.63e-06	0.00108	1.2	[TRIB3 - tribbles homolog 3 (drosophila), PHLDA3 - pleckstrin homology-like domain, family a, member 3, MAP3K8 - mitogen-activated protein kinase kinase kinase 8, MSTN - myostatin, GDF9 - growth differentiation factor 9, AKAP1 - a kinase (prka) anchor protein 1, ABCA1 - atp-binding cassette, sub-family a (abc1), member 1, SEPT4 - septin 4, NUP62 - nucleoporin 62kda, PMAIP1 - phorbol-12-myristate-…	adenine nucleotide translocator), member 6, MRE11A - mre11 meiotic recombination 11 homolog a (s. cerevisiae), RPS28 - ribosomal protein s28, SLC25A5 - solute carrier family 25 (mitochondrial carrier	adenine nucleotide translocator), member 5, ERCC2 - excision repair cross-complementing rodent repair deficiency, complementation group 2, PARK2 - parkinson protein 2, e3 ubiquitin protein ligase (parkin), TCP1 - t-complex 1, CDH1 - cadherin 1, type 1, e-cadherin (epithelial), PRMT6 - protein arginine methyltransferase 6, TMEM173 - transmembrane protein 173, PC - pyruvate carboxylase, GTF2A2 - ge…
GO:0022618	ribonucleoprotein complex assembly	5.86e-06	0.00111	1.63	[RPL24 - ribosomal protein l24, NCBP1 - nuclear cap binding protein subunit 1, 80kda, NOP2 - nop2 nucleolar protein, RPL23A - ribosomal protein l23a, SF3A3 - splicing factor 3a, subunit 3, 60kda, SRPK3 - srsf protein kinase 3, DHX30 - deah (asp-glu-ala-his) box helicase 30, BRIX1 - brx1, biogenesis of ribosomes, homolog (s. cerevisiae), MRTO4 - mrna turnover 4 homolog (s. cerevisiae), RPL12 - rib…	translocated to, 11, OBFC1 - oligonucleotide/oligosaccharide-binding fold containing 1, YWHAQ - tyrosine 3-monooxygenase/tryptophan 5-monooxygenase activation protein, theta polypeptide, ASIC2 - acid-sensing (proton-gated) ion channel 2, FXYD1 - fxyd domain containing ion transport regulator 1, SEMA6D - sema domain, transmembrane domain (tm), and cytoplasmic domain, (semaphorin) 6d, GADD45G - gro…	adenine nucleotide translocator), member 6, ANXA1 - annexin a1, PRKCD - protein kinase c, delta, PRKAR2B - protein kinase, camp-dependent, regulatory, type ii, beta, SLC25A5 - solute carrier family 25 (mitochondrial carrier	adenine nucleotide translocator), member 5, PRKCA - protein kinase c, alpha, ANK2 - ankyrin 2, neuronal, CARF - calcium responsive transcription factor, ANK3 - ankyrin 3, node of ranvier (ankyrin g), ANK1 - ankyrin 1, erythrocytic, APEX1 - apex nuclease (multifunctional dna repair enzyme) 1, GSTM2 - glutathione s-transferase mu 2 (muscle), PARK2 - parkinson protein 2, e3 ubiquitin protein ligase …
GO:0042221	response to chemical	7.38e-06	0.00139	1.16	[TRIB3 - tribbles homolog 3 (drosophila), PRDX6 - peroxiredoxin 6, MSTN - myostatin, ABAT - 4-aminobutyrate aminotransferase, IER2 - immediate early response 2, CATSPER2 - cation channel, sperm associated 2, ABCA1 - atp-binding cassette, sub-family a (abc1), member 1, ABCA3 - atp-binding cassette, sub-family a (abc1), member 3, LDLR - low density lipoprotein receptor, PMAIP1 - phorbol-12-myristat…
GO:0022603	regulation of anatomical structure morphogenesis	7.58e-06	0.00141	1.27	[EMP2 - epithelial membrane protein 2, TNFRSF12A - tumor necrosis factor receptor superfamily, member 12a, PLXNC1 - plexin c1, BCOR - bcl6 corepressor, PML - promyelocytic leukemia, ABR - active bcr-related, RET - ret proto-oncogene, CELSR1 - cadherin, egf lag seven-pass g-type receptor 1, LFNG - lfng o-fucosylpeptide 3-beta-n-acetylglucosaminyltransferase, EPHA2 - eph receptor a2, CDC42EP4 - cdc…	translocated to, 3, DBN1 - drebrin 1, SEMA3F - sema domain, immunoglobulin domain (ig), short basic domain, secreted, (semaphorin) 3f, KMT2A - lysine (k)-specific methyltransferase 2a, ZBTB16 - zinc finger and btb domain containing 16, AQP3 - aquaporin 3 (gill blood group), P2RX7 - purinergic receptor p2x, ligand-gated ion channel, 7, PDLIM7 - pdz and lim domain 7 (enigma), PA2G4 - proliferation-…	ki), BMP2 - bone morphogenetic protein 2, APOLD1 - apolipoprotein l domain containing 1, WDR77 - wd repeat domain 77, CCBE1 - collagen and calcium binding egf domains 1, BMPR2 - bone morphogenetic protein receptor, type ii (serine/threonine kinase), GDPD2 - glycerophosphodiester phosphodiesterase domain containing 2, EIF5A - eukaryotic translation initiation factor 5a, KAT2B - k(lysine) acetyltra…	translocated to, 1 (cyclin d-related), HEYL - hairy/enhancer-of-split related with yrpw motif-like, PLXNA4 - plexin a4, UNC13D - unc-13 homolog d (c. elegans), HMGCR - 3-hydroxy-3-methylglutaryl-coa reductase, TNFRSF18 - tumor necrosis factor receptor superfamily, member 18, ERBB3 - v-erb-b2 avian erythroblastic leukemia viral oncogene homolog 3, PRMT5 - protein arginine methyltransferase 5, NUPR…
GO:0031032	actomyosin structure organization	7.85e-06	0.00144	1.94	[PROX1 - prospero homeobox 1, CAPN3 - calpain 3, (p94), PDGFRB - platelet-derived growth factor receptor, beta polypeptide, MYH9 - myosin, heavy chain 9, non-muscle, ARRB1 - arrestin, beta 1, LIMCH1 - lim and calponin homology domains 1, CASQ2 - calsequestrin 2 (cardiac muscle), MEF2A - myocyte enhancer factor 2a, MYBPC1 - myosin binding protein c, slow type, CASQ1 - calsequestrin 1 (fast-twitch,…
GO:0070203	regulation of establishment of protein localization to telomere	9.11e-06	0.00165	4.12	[CCT6A - chaperonin containing tcp1, subunit 6a (zeta 1), DKC1 - dyskeratosis congenita 1, dyskerin, CCT7 - chaperonin containing tcp1, subunit 7 (eta), CCT8 - chaperonin containing tcp1, subunit 8 (theta), TCP1 - t-complex 1, CCT5 - chaperonin containing tcp1, subunit 5 (epsilon), CCT2 - chaperonin containing tcp1, subunit 2 (beta), CCT4 - chaperonin containing tcp1, subunit 4 (delta), TERF1 - t…
GO:0065009	regulation of molecular function	9.33e-06	0.00167	1.13	[TRIB3 - tribbles homolog 3 (drosophila), COX6A2 - cytochrome c oxidase subunit via polypeptide 2, AGAP1 - arfgap with gtpase domain, ankyrin repeat and ph domain 1, SPTAN1 - spectrin, alpha, non-erythrocytic 1, AGAP2 - arfgap with gtpase domain, ankyrin repeat and ph domain 2, ZFYVE28 - zinc finger, fyve domain containing 28, MAP3K8 - mitogen-activated protein kinase kinase kinase 8, MSTN - myos…
GO:0070887	cellular response to chemical stimulus	1.03e-05	0.00183	1.21	[NCF2 - neutrophil cytosolic factor 2, TRIB3 - tribbles homolog 3 (drosophila), HSPA1A - heat shock 70kda protein 1a, HSPA1B - heat shock 70kda protein 1b, PRDX6 - peroxiredoxin 6, NCL - nucleolin, MSTN - myostatin, ABCA1 - atp-binding cassette, sub-family a (abc1), member 1, RASA4 - ras p21 protein activator 4, LDLR - low density lipoprotein receptor, PMAIP1 - phorbol-12-myristate-13-acetate-ind…
GO:0045595	regulation of cell differentiation	1.04e-05	0.00181	1.2	[TRIB3 - tribbles homolog 3 (drosophila), PRRX1 - paired related homeobox 1, MSTN - myostatin, TNFRSF12A - tumor necrosis factor receptor superfamily, member 12a, ATAT1 - alpha tubulin acetyltransferase 1, ABCA1 - atp-binding cassette, sub-family a (abc1), member 1, LDLR - low density lipoprotein receptor, ABL2 - c-abl oncogene 2, non-receptor tyrosine kinase, HOOK3 - hook microtubule-tethering p…
GO:0043549	regulation of kinase activity	1.08e-05	0.00187	1.29	[TRIB3 - tribbles homolog 3 (drosophila), EMP2 - epithelial membrane protein 2, DNAJA1 - dnaj (hsp40) homolog, subfamily a, member 1, ZFYVE28 - zinc finger, fyve domain containing 28, MAPRE3 - microtubule-associated protein, rp/eb family, member 3, MSTN - myostatin, MAP3K8 - mitogen-activated protein kinase kinase kinase 8, CARD14 - caspase recruitment domain family, member 14, MAP3K7CL - map3k7 …	adenine nucleotide translocator), member 5, PRKCA - protein kinase c, alpha, ANK2 - ankyrin 2, neuronal, ANK3 - ankyrin 3, node of ranvier (ankyrin g), CARF - calcium responsive transcription factor, GAS1 - growth arrest-specific 1, SRM - spermidine synthase, APEX1 - apex nuclease (multifunctional dna repair enzyme) 1, GSTM2 - glutathione s-transferase mu 2 (muscle), PARK2 - parkinson protein 2, …
GO:0071900	regulation of protein serine/threonine kinase activity	1.17e-05	0.002	1.38	[CDC6 - cell division cycle 6, TRIB3 - tribbles homolog 3 (drosophila), SLC27A1 - solute carrier family 27 (fatty acid transporter), member 1, DNAJA1 - dnaj (hsp40) homolog, subfamily a, member 1, MAPRE3 - microtubule-associated protein, rp/eb family, member 3, MAP3K8 - mitogen-activated protein kinase kinase kinase 8, GADD45A - growth arrest and dna-damage-inducible, alpha, CARD14 - caspase recr…	ki), BMP2 - bone morphogenetic protein 2, RND2 - rho family gtpase 2, CCBE1 - collagen and calcium binding egf domains 1, BMPR2 - bone morphogenetic protein receptor, type ii (serine/threonine kinase), EHD1 - eh-domain containing 1, BMP7 - bone morphogenetic protein 7, EEF2K - eukaryotic elongation factor-2 kinase, MYF6 - myogenic factor 6 (herculin), GPC6 - glypican 6, RHOU - ras homolog family …	translocated to, 3, SEMA3F - sema domain, immunoglobulin domain (ig), short basic domain, secreted, (semaphorin) 3f, PSMB3 - proteasome (prosome, macropain) subunit, beta type, 3, PSMB1 - proteasome (prosome, macropain) subunit, beta type, 1, PSMA6 - proteasome (prosome, macropain) subunit, alpha type, 6, FOXJ1 - forkhead box j1, PSMA4 - proteasome (prosome, macropain) subunit, alpha type, 4, CD3…
GO:0003008	system process	1.2e-05	0.00202	1.23	[EMP2 - epithelial membrane protein 2, NDN - necdin, melanoma antigen (mage) family member, HSF4 - heat shock transcription factor 4, MSTN - myostatin, RGR - retinal g protein coupled receptor, WDR19 - wd repeat domain 19, HSD11B2 - hydroxysteroid (11-beta) dehydrogenase 2, ABLIM1 - actin binding lim protein 1, LDLR - low density lipoprotein receptor, ABR - active bcr-related, KCNE1L - kcne1-like…
GO:0016043	cellular component organization	1.22e-05	0.00204	1.1	[DSN1 - dsn1, mis12 kinetochore complex component, SF3A3 - splicing factor 3a, subunit 3, 60kda, ATAT1 - alpha tubulin acetyltransferase 1, ABCA1 - atp-binding cassette, sub-family a (abc1), member 1, MADCAM1 - mucosal vascular addressin cell adhesion molecule 1, SEPT4 - septin 4, PMAIP1 - phorbol-12-myristate-13-acetate-induced protein 1, ABR - active bcr-related, FOXRED1 - fad-dependent oxidore…
GO:0071826	ribonucleoprotein complex subunit organization	1.51e-05	0.00249	1.58	[RPL24 - ribosomal protein l24, NCBP1 - nuclear cap binding protein subunit 1, 80kda, NOP2 - nop2 nucleolar protein, RPL23A - ribosomal protein l23a, SF3A3 - splicing factor 3a, subunit 3, 60kda, SRPK3 - srsf protein kinase 3, DHX30 - deah (asp-glu-ala-his) box helicase 30, BRIX1 - brx1, biogenesis of ribosomes, homolog (s. cerevisiae), MRTO4 - mrna turnover 4 homolog (s. cerevisiae), RPL12 - rib…	ki), BMP2 - bone morphogenetic protein 2, SYTL2 - synaptotagmin-like 2, RGS4 - regulator of g-protein signaling 4, TNFAIP8L3 - tumor necrosis factor, alpha-induced protein 8-like 3, RGS3 - regulator of g-protein signaling 3, MYO1D - myosin id, CARD10 - caspase recruitment domain family, member 10, KAT2B - k(lysine) acetyltransferase 2b, RGS16 - regulator of g-protein signaling 16, TOPORS - topois…
GO:0060341	regulation of cellular localization	1.53e-05	0.00249	1.27	[HSPA1A - heat shock 70kda protein 1a, NCBP2 - nuclear cap binding protein subunit 2, 20kda, DNAJA1 - dnaj (hsp40) homolog, subfamily a, member 1, APC2 - adenomatosis polyposis coli 2, SEPT5 - septin 5, DHRS7C - dehydrogenase/reductase (sdr family) member 7c, RANGRF - ran guanine nucleotide release factor, IQGAP1 - iq motif containing gtpase activating protein 1, PMAIP1 - phorbol-12-myristate-13-…
GO:0051239	regulation of multicellular organismal process	1.73e-05	0.0028	1.14	[PLAC8 - placenta-specific 8, PRRX1 - paired related homeobox 1, TNFRSF12A - tumor necrosis factor receptor superfamily, member 12a, MSTN - myostatin, GDF9 - growth differentiation factor 9, ABAT - 4-aminobutyrate aminotransferase, ABCA1 - atp-binding cassette, sub-family a (abc1), member 1, LDLR - low density lipoprotein receptor, ABL2 - c-abl oncogene 2, non-receptor tyrosine kinase, HOOK3 - ho…	adenine nucleotide translocator), member 5, NR4A1 - nuclear receptor subfamily 4, group a, member 1, UBE2L3 - ubiquitin-conjugating enzyme e2l 3, GAS1 - growth arrest-specific 1, CARF - calcium responsive transcription factor, ANK3 - ankyrin 3, node of ranvier (ankyrin g), ERBB2 - v-erb-b2 avian erythroblastic leukemia viral oncogene homolog 2, SRM - spermidine synthase, APEX1 - apex nuclease (mu…
GO:0048513	animal organ development	2.09e-05	0.00334	1.23	[HSF4 - heat shock transcription factor 4, PRRX1 - paired related homeobox 1, HSD17B3 - hydroxysteroid (17-beta) dehydrogenase 3, MSTN - myostatin, HSD17B2 - hydroxysteroid (17-beta) dehydrogenase 2, WDR19 - wd repeat domain 19, EML1 - echinoderm microtubule associated protein like 1, SEPT4 - septin 4, NRP2 - neuropilin 2, BCOR - bcl6 corepressor, ZFP36L2 - zfp36 ring finger protein-like 2, ABR -…	ki), APOLD1 - apolipoprotein l domain containing 1, EIF5A - eukaryotic translation initiation factor 5a, BMPR2 - bone morphogenetic protein receptor, type ii (serine/threonine kinase), GDPD2 - glycerophosphodiester phosphodiesterase domain containing 2, KAT2B - k(lysine) acetyltransferase 2b, BMP7 - bone morphogenetic protein 7, SPEN - spen homolog, transcriptional regulator (drosophila), MYF6 - …	translocated to, 1 (cyclin d-related), PLXNA4 - plexin a4, HEYL - hairy/enhancer-of-split related with yrpw motif-like, UNC13D - unc-13 homolog d (c. elegans), TNFRSF18 - tumor necrosis factor receptor superfamily, member 18, PRMT5 - protein arginine methyltransferase 5, FOXA1 - forkhead box a1, ERBB2 - v-erb-b2 avian erythroblastic leukemia viral oncogene homolog 2, PSMD6 - proteasome (prosome, …
GO:1903779	regulation of cardiac conduction	2.32e-05	0.00366	2.03	[ATP2A1 - atpase, ca++ transporting, cardiac muscle, fast twitch 1, FXYD4 - fxyd domain containing ion transport regulator 4, FXYD6 - fxyd domain containing ion transport regulator 6, ATP2A2 - atpase, ca++ transporting, cardiac muscle, slow twitch 2, ATP2A3 - atpase, ca++ transporting, ubiquitous, ATP1A3 - atpase, na+/k+ transporting, alpha 3 polypeptide, SLC8A1 - solute carrier family 8 (sodium/…
GO:0010605	negative regulation of macromolecule metabolic process	2.43e-05	0.0038	1.15	[TRIB3 - tribbles homolog 3 (drosophila), AGAP2 - arfgap with gtpase domain, ankyrin repeat and ph domain 2, ZNF239 - zinc finger protein 239, ZFYVE28 - zinc finger, fyve domain containing 28, PRRX1 - paired related homeobox 1, NFE2L3 - nuclear factor (erythroid-derived 2)-like 3, CBX1 - chromobox homolog 1, WFIKKN1 - wap, follistatin/kazal, immunoglobulin, kunitz and netrin domain containing 1, …
GO:0006457	protein folding	2.48e-05	0.00385	1.55	[HSPA1A - heat shock 70kda protein 1a, HSPA1B - heat shock 70kda protein 1b, DNAJB2 - dnaj (hsp40) homolog, subfamily b, member 2, DNAJA1 - dnaj (hsp40) homolog, subfamily a, member 1, UGGT2 - udp-glucose glycoprotein glucosyltransferase 2, TCP1 - t-complex 1, FYCO1 - fyve and coiled-coil domain containing 1, PDIA4 - protein disulfide isomerase family a, member 4, FKBP11 - fk506 binding protein 1…
GO:0006810	transport	2.94e-05	0.00451	1.11	[DSN1 - dsn1, mis12 kinetochore complex component, AGAP1 - arfgap with gtpase domain, ankyrin repeat and ph domain 1, AGAP2 - arfgap with gtpase domain, ankyrin repeat and ph domain 2, ABCA1 - atp-binding cassette, sub-family a (abc1), member 1, CATSPER2 - cation channel, sperm associated 2, TOMM34 - translocase of outer mitochondrial membrane 34, ABCA3 - atp-binding cassette, sub-family a (abc1)…	adenine nucleotide translocator), member 6, RADIL - ras association and dil domains, ANXA1 - annexin a1, PRKCD - protein kinase c, delta, ADAM12 - adam metallopeptidase domain 12, SLC25A5 - solute carrier family 25 (mitochondrial carrier	adenine nucleotide translocator), member 5, PRKCA - protein kinase c, alpha, ANK2 - ankyrin 2, neuronal, ANK3 - ankyrin 3, node of ranvier (ankyrin g), YEATS2 - yeats domain containing 2, ANK1 - ankyrin 1, erythrocytic, APEX1 - apex nuclease (multifunctional dna repair enzyme) 1, PARK2 - parkinson protein 2, e3 ubiquitin protein ligase (parkin), BIRC5 - baculoviral iap repeat containing 5, MSTO1 …
GO:1904874	positive regulation of telomerase RNA localization to Cajal body	3.03e-05	0.0046	3.35	[CCT6A - chaperonin containing tcp1, subunit 6a (zeta 1), RUVBL1 - ruvb-like 1 (e. coli), DKC1 - dyskeratosis congenita 1, dyskerin, CCT7 - chaperonin containing tcp1, subunit 7 (eta), CCT3 - chaperonin containing tcp1, subunit 3 (gamma), CCT8 - chaperonin containing tcp1, subunit 8 (theta), TCP1 - t-complex 1, CCT5 - chaperonin containing tcp1, subunit 5 (epsilon), CCT2 - chaperonin containing t…
GO:0080135	regulation of cellular response to stress	3.08e-05	0.00462	1.32	[HSPA1A - heat shock 70kda protein 1a, PARK2 - parkinson protein 2, e3 ubiquitin protein ligase (parkin), HSPA1B - heat shock 70kda protein 1b, DNAJA1 - dnaj (hsp40) homolog, subfamily a, member 1, DDX5 - dead (asp-glu-ala-asp) box helicase 5, PAWR - prkc, apoptosis, wt1, regulator, RWDD3 - rwd domain containing 3, PRRX1 - paired related homeobox 1, SEMA4C - sema domain, immunoglobulin domain (ig…
GO:0050790	regulation of catalytic activity	3.14e-05	0.00468	1.16	[TRIB3 - tribbles homolog 3 (drosophila), COX6A2 - cytochrome c oxidase subunit via polypeptide 2, AGAP1 - arfgap with gtpase domain, ankyrin repeat and ph domain 1, AGAP2 - arfgap with gtpase domain, ankyrin repeat and ph domain 2, ZFYVE28 - zinc finger, fyve domain containing 28, MAP3K8 - mitogen-activated protein kinase kinase kinase 8, MSTN - myostatin, MKI67IP - mki67 (fha domain) interactin…	adenine nucleotide translocator), member 5, UBE2L3 - ubiquitin-conjugating enzyme e2l 3, ANK2 - ankyrin 2, neuronal, KCNC4 - potassium voltage-gated channel, shaw-related subfamily, member 4, ANK3 - ankyrin 3, node of ranvier (ankyrin g), GAS1 - growth arrest-specific 1, ERBB2 - v-erb-b2 avian erythroblastic leukemia viral oncogene homolog 2, GSTM2 - glutathione s-transferase mu 2 (muscle), PARK2…
GO:0044085	cellular component biogenesis	3.31e-05	0.00487	1.65	[RPL26 - ribosomal protein l26, RRN3 - rrn3 rna polymerase i transcription factor homolog (s. cerevisiae), POLR1B - polymerase (rna) i polypeptide b, 128kda, WDR12 - wd repeat domain 12, EMG1 - emg1 n1-specific pseudouridine methyltransferase, RPL11 - ribosomal protein l11, BOP1 - block of proliferation 1, RPL7 - ribosomal protein l7, FOXRED1 - fad-dependent oxidoreductase domain containing 1, RP…	translocated to, 3, DBN1 - drebrin 1, TRIM25 - tripartite motif containing 25, SEMA3F - sema domain, immunoglobulin domain (ig), short basic domain, secreted, (semaphorin) 3f, KMT2A - lysine (k)-specific methyltransferase 2a, ZBTB16 - zinc finger and btb domain containing 16, AQP3 - aquaporin 3 (gill blood group), KREMEN1 - kringle containing transmembrane protein 1, RPS6KA5 - ribosomal protein s…	ki), BMP2 - bone morphogenetic protein 2, ELF1 - e74-like factor 1 (ets domain transcription factor), APOLD1 - apolipoprotein l domain containing 1, SYTL2 - synaptotagmin-like 2, WDR77 - wd repeat domain 77, NUTF2 - nuclear transport factor 2, CCBE1 - collagen and calcium binding egf domains 1, GDPD2 - glycerophosphodiester phosphodiesterase domain containing 2, BMPR2 - bone morphogenetic protein…
GO:0045859	regulation of protein kinase activity	3.45e-05	0.00504	1.28	[TRIB3 - tribbles homolog 3 (drosophila), EMP2 - epithelial membrane protein 2, DNAJA1 - dnaj (hsp40) homolog, subfamily a, member 1, ZFYVE28 - zinc finger, fyve domain containing 28, MAPRE3 - microtubule-associated protein, rp/eb family, member 3, MAP3K8 - mitogen-activated protein kinase kinase kinase 8, CARD14 - caspase recruitment domain family, member 14, MAP3K7CL - map3k7 c-terminal like, N…
GO:2001233	regulation of apoptotic signaling pathway	3.58e-05	0.00518	1.41	[HSPA1A - heat shock 70kda protein 1a, HSPA1B - heat shock 70kda protein 1b, PARK2 - parkinson protein 2, e3 ubiquitin protein ligase (parkin), DNAJA1 - dnaj (hsp40) homolog, subfamily a, member 1, TNFRSF12A - tumor necrosis factor receptor superfamily, member 12a, DDIT3 - dna-damage-inducible transcript 3, ZNF385A - zinc finger protein 385a, CXCL12 - chemokine (c-x-c motif) ligand 12, SEPT4 - se…
GO:1904851	positive regulation of establishment of protein localization to telomere	3.77e-05	0.00539	4.07	[CCT6A - chaperonin containing tcp1, subunit 6a (zeta 1), DKC1 - dyskeratosis congenita 1, dyskerin, CCT7 - chaperonin containing tcp1, subunit 7 (eta), CCT8 - chaperonin containing tcp1, subunit 8 (theta), TCP1 - t-complex 1, CCT5 - chaperonin containing tcp1, subunit 5 (epsilon), CCT2 - chaperonin containing tcp1, subunit 2 (beta), CCT4 - chaperonin containing tcp1, subunit 4 (delta)]	ki), BMP2 - bone morphogenetic protein 2, RGS4 - regulator of g-protein signaling 4, RGS3 - regulator of g-protein signaling 3, BMPR2 - bone morphogenetic protein receptor, type ii (serine/threonine kinase), KAT2B - k(lysine) acetyltransferase 2b, BMP7 - bone morphogenetic protein 7, ABCA7 - atp-binding cassette, sub-family a (abc1), member 7, SPEN - spen homolog, transcriptional regulator (droso…	translocated to, 1 (cyclin d-related), HEYL - hairy/enhancer-of-split related with yrpw motif-like, HMGCR - 3-hydroxy-3-methylglutaryl-coa reductase, MRE11A - mre11 meiotic recombination 11 homolog a (s. cerevisiae), RPS28 - ribosomal protein s28, ZSCAN4 - zinc finger and scan domain containing 4, PRMT5 - protein arginine methyltransferase 5, ERCC1 - excision repair cross-complementing rodent rep…
GO:0065008	regulation of biological quality	3.94e-05	0.00559	1.12	[PRDX6 - peroxiredoxin 6, SPTAN1 - spectrin, alpha, non-erythrocytic 1, MSTN - myostatin, GDF9 - growth differentiation factor 9, PDIA4 - protein disulfide isomerase family a, member 4, AKAP1 - a kinase (prka) anchor protein 1, PRR16 - proline rich 16, ABAT - 4-aminobutyrate aminotransferase, SLC31A2 - solute carrier family 31 (copper transporter), member 2, CATSPER2 - cation channel, sperm assoc…	neutral ab, SACS - spastic ataxia of charlevoix-saguenay (sacsin), GRPEL1 - grpe-like 1, mitochondrial (e. coli), TMX3 - thioredoxin-related transmembrane protein 3, CCT3 - chaperonin containing tcp1, subunit 3 (gamma), CCT7 - chaperonin containing tcp1, subunit 7 (eta), GNAZ - guanine nucleotide binding protein (g protein), alpha z polypeptide, CCT2 - chaperonin containing tcp1, subunit 2 (beta)…
GO:0070202	regulation of establishment of protein localization to chromosome	4.03e-05	0.00566	3.74	[CCT6A - chaperonin containing tcp1, subunit 6a (zeta 1), DKC1 - dyskeratosis congenita 1, dyskerin, CCT7 - chaperonin containing tcp1, subunit 7 (eta), CCT8 - chaperonin containing tcp1, subunit 8 (theta), TCP1 - t-complex 1, CCT5 - chaperonin containing tcp1, subunit 5 (epsilon), CCT2 - chaperonin containing tcp1, subunit 2 (beta), CCT4 - chaperonin containing tcp1, subunit 4 (delta), TERF1 - t…	adenine nucleotide translocator), member 6, ANXA1 - annexin a1, PRKCD - protein kinase c, delta, SLC25A5 - solute carrier family 25 (mitochondrial carrier	adenine nucleotide translocator), member 5, SLC25A16 - solute carrier family 25 (mitochondrial carrier	graves disease autoantigen), member 16, ANK2 - ankyrin 2, neuronal, ANK3 - ankyrin 3, node of ranvier (ankyrin g), SLC27A5 - solute carrier family 27 (fatty acid transporter), member 5, ANK1 - ankyrin 1, erythrocytic, PARK2 - parkinson protein 2, e3 ubiquitin protein ligase (parkin), APLP1 - amyloid beta (a4) precursor-like protein 1, ANXA11 - annexin a11, ANXA6 - annexin a6, APAF1 - apoptotic pe…	phosphate carrier), member 3, INPP5F - inositol polyphosphate-5-phosphatase f, PHB - prohibitin, PEX7 - peroxisomal biogenesis factor 7, ATP7B - atpase, cu++ transporting, beta polypeptide, BEST1 - bestrophin 1, PFKL - phosphofructokinase, liver, ATP5G1 - atp synthase, h+ transporting, mitochondrial fo complex, subunit c1 (subunit 9), ATP5G3 - atp synthase, h+ transporting, mitochondrial fo compl…	peroxisomal membrane protein, 34kda), member 17, RPL36A - ribosomal protein l36a, CACNA1E - calcium channel, voltage-dependent, r type, alpha 1e subunit, RPLP0 - ribosomal protein, large, p0, CACNA1S - calcium channel, voltage-dependent, l type, alpha 1s subunit, NOL6 - nucleolar protein 6 (rna-associated), RPL37A - ribosomal protein l37a, CALR - calreticulin, RPL38 - ribosomal protein l38, RPL39…	oxoglutarate carrier), member 11, CPLX1 - complexin 1, PLA2G10 - phospholipase a2, group x, HSPH1 - heat shock 105kda/110kda protein 1, PYGL - phosphorylase, glycogen, liver, IDH1 - isocitrate dehydrogenase 1 (nadp+), soluble, SLC39A8 - solute carrier family 39 (zinc transporter), member 8, TMBIM1 - transmembrane bax inhibitor motif containing 1, CYSLTR1 - cysteinyl leukotriene receptor 1, LIN7B …	citrate transporter), member 1, SLC31A1 - solute carrier family 31 (copper transporter), member 1, KIF23 - kinesin family member 23, SLC22A1 - solute carrier family 22 (organic cation transporter), member 1, SLC4A8 - solute carrier family 4, sodium bicarbonate cotransporter, member 8, SLC16A2 - solute carrier family 16, member 2 (thyroid hormone transporter), UPRT - uracil phosphoribosyltransfera…
GO:0009892	negative regulation of metabolic process	4.22e-05	0.00587	1.14	[TRIB3 - tribbles homolog 3 (drosophila), AGAP2 - arfgap with gtpase domain, ankyrin repeat and ph domain 2, ZNF239 - zinc finger protein 239, ZFYVE28 - zinc finger, fyve domain containing 28, PRRX1 - paired related homeobox 1, MSTN - myostatin, MKI67IP - mki67 (fha domain) interacting nucleolar phosphoprotein, NFE2L3 - nuclear factor (erythroid-derived 2)-like 3, CBX1 - chromobox homolog 1, WFIK…
GO:0051234	establishment of localization	4.95e-05	0.00683	1.1	[DSN1 - dsn1, mis12 kinetochore complex component, AGAP1 - arfgap with gtpase domain, ankyrin repeat and ph domain 1, AGAP2 - arfgap with gtpase domain, ankyrin repeat and ph domain 2, CATSPER2 - cation channel, sperm associated 2, ABCA1 - atp-binding cassette, sub-family a (abc1), member 1, TOMM34 - translocase of outer mitochondrial membrane 34, ABCA3 - atp-binding cassette, sub-family a (abc1)…
GO:0009719	response to endogenous stimulus	5.45e-05	0.00745	1.25	[TRIB3 - tribbles homolog 3 (drosophila), NCL - nucleolin, MSTN - myostatin, FIBIN - fin bud initiation factor homolog (zebrafish), HSD11B2 - hydroxysteroid (11-beta) dehydrogenase 2, ABCA1 - atp-binding cassette, sub-family a (abc1), member 1, CATSPER2 - cation channel, sperm associated 2, IER2 - immediate early response 2, ABCA3 - atp-binding cassette, sub-family a (abc1), member 3, LDLR - low …
GO:0042274	ribosomal small subunit biogenesis	5.71e-05	0.00773	3.05	[RPS24 - ribosomal protein s24, LTV1 - ltv1 homolog (s. cerevisiae), NPM1 - nucleophosmin (nucleolar phosphoprotein b23, numatrin), RPS15 - ribosomal protein s15, RPS28 - ribosomal protein s28, RPS17 - ribosomal protein s17, RPS6 - ribosomal protein s6, RPS16 - ribosomal protein s16, RIOK2 - rio kinase 2, RPS7 - ribosomal protein s7, RPS19 - ribosomal protein s19, EMG1 - emg1 n1-specific pseudour…	ki), BMP2 - bone morphogenetic protein 2, RGS4 - regulator of g-protein signaling 4, SYTL2 - synaptotagmin-like 2, TNFAIP8L3 - tumor necrosis factor, alpha-induced protein 8-like 3, RGS3 - regulator of g-protein signaling 3, MYO1D - myosin id, CARD10 - caspase recruitment domain family, member 10, KAT2B - k(lysine) acetyltransferase 2b, RGS16 - regulator of g-protein signaling 16, TOPORS - topois…
GO:0009966	regulation of signal transduction	5.77e-05	0.00774	1.13	[TRIB3 - tribbles homolog 3 (drosophila), ZFYVE28 - zinc finger, fyve domain containing 28, PRRX1 - paired related homeobox 1, PHLDA3 - pleckstrin homology-like domain, family a, member 3, TNFRSF12A - tumor necrosis factor receptor superfamily, member 12a, MSTN - myostatin, MAP3K8 - mitogen-activated protein kinase kinase kinase 8, GDF9 - growth differentiation factor 9, AKAP1 - a kinase (prka) a…
GO:0065007	biological regulation	5.97e-05	0.00794	1.04	[AGAP1 - arfgap with gtpase domain, ankyrin repeat and ph domain 1, AGAP2 - arfgap with gtpase domain, ankyrin repeat and ph domain 2, PRRX1 - paired related homeobox 1, CBX1 - chromobox homolog 1, ABAT - 4-aminobutyrate aminotransferase, ABCA1 - atp-binding cassette, sub-family a (abc1), member 1, CATSPER2 - cation channel, sperm associated 2, SEPT5 - septin 5, SEPT4 - septin 4, ZNF280C - zinc f…
GO:0010033	response to organic substance	6.53e-05	0.00861	1.16	[TRIB3 - tribbles homolog 3 (drosophila), MSTN - myostatin, ABAT - 4-aminobutyrate aminotransferase, ABCA1 - atp-binding cassette, sub-family a (abc1), member 1, CATSPER2 - cation channel, sperm associated 2, IER2 - immediate early response 2, ABCA3 - atp-binding cassette, sub-family a (abc1), member 3, LDLR - low density lipoprotein receptor, PMAIP1 - phorbol-12-myristate-13-acetate-induced prot…	translocated to, 11, ING2 - inhibitor of growth family, member 2, RET - ret proto-oncogene, LGALS3 - lectin, galactoside-binding, soluble, 3, APAF1 - apoptotic peptidase activating factor 1, NLE1 - notchless homolog 1 (drosophila), YWHAQ - tyrosine 3-monooxygenase/tryptophan 5-monooxygenase activation protein, theta polypeptide, RFFL - ring finger and fyve-like domain containing e3 ubiquitin prot…	ki), WNT4 - wingless-type mmtv integration site family, member 4, SOD2 - superoxide dismutase 2, mitochondrial, PSMD10 - proteasome (prosome, macropain) 26s subunit, non-atpase, 10, IL7 - interleukin 7, WWOX - ww domain containing oxidoreductase, MNT - mnt, max dimerization protein, TPD52L1 - tumor protein d52-like 1, VNN1 - vanin 1, TP53 - tumor protein p53, MADD - map-kinase activating death do…	adenine nucleotide translocator), member 5, PARK7 - parkinson protein 7, PAK7 - p21 protein (cdc42/rac)-activated kinase 7, PDIA3 - protein disulfide isomerase family a, member 3]
GO:0048511	rhythmic process	7.08e-05	0.00926	1.46	[PRKAA2 - protein kinase, amp-activated, alpha 2 catalytic subunit, GNRH1 - gonadotropin-releasing hormone 1 (luteinizing-releasing hormone), DRD4 - dopamine receptor d4, DDX5 - dead (asp-glu-ala-asp) box helicase 5, HES7 - hairy and enhancer of split 7 (drosophila), PLEKHA1 - pleckstrin homology domain containing, family a (phosphoinositide binding specific) member 1, NONO - non-pou domain conta…
GO:0071495	cellular response to endogenous stimulus	7.27e-05	0.00942	1.29	[CDC6 - cell division cycle 6, APEX1 - apex nuclease (multifunctional dna repair enzyme) 1, GSTM2 - glutathione s-transferase mu 2 (muscle), TRIB3 - tribbles homolog 3 (drosophila), PARK2 - parkinson protein 2, e3 ubiquitin protein ligase (parkin), NCL - nucleolin, CDH1 - cadherin 1, type 1, e-cadherin (epithelial), MSTN - myostatin, APLP1 - amyloid beta (a4) precursor-like protein 1, AKR1C2 - al…	translocated to, 11, KCNE1L - kcne1-like, OBFC1 - oligonucleotide/oligosaccharide-binding fold containing 1, GCHFR - gtp cyclohydrolase i feedback regulator, YWHAQ - tyrosine 3-monooxygenase/tryptophan 5-monooxygenase activation protein, theta polypeptide, SLC22A17 - solute carrier family 22, member 17, ABCG1 - atp-binding cassette, sub-family g (white), member 1, FXYD1 - fxyd domain containing i…	adenine nucleotide translocator), member 6, KCNH1 - potassium voltage-gated channel, subfamily h (eag-related), member 1, PRKCD - protein kinase c, delta, ANXA1 - annexin a1, SRD5A1 - steroid-5-alpha-reductase, alpha polypeptide 1 (3-oxo-5 alpha-steroid delta 4-dehydrogenase alpha 1), PRKAR2B - protein kinase, camp-dependent, regulatory, type ii, beta, PLEKHO1 - pleckstrin homology domain contain…	adenine nucleotide translocator), member 5, PRKCA - protein kinase c, alpha, AKR1D1 - aldo-keto reductase family 1, member d1, KCNC4 - potassium voltage-gated channel, shaw-related subfamily, member 4, ANK2 - ankyrin 2, neuronal, ANK3 - ankyrin 3, node of ranvier (ankyrin g), BACE2 - beta-site app-cleaving enzyme 2, GSTM2 - glutathione s-transferase mu 2 (muscle), APEX1 - apex nuclease (multifunc…	ki), BMP2 - bone morphogenetic protein 2, SYTL2 - synaptotagmin-like 2, ALDH1A2 - aldehyde dehydrogenase 1 family, member a2, BMPR2 - bone morphogenetic protein receptor, type ii (serine/threonine kinase), EIF5A - eukaryotic translation initiation factor 5a, MYO5B - myosin vb, TOPORS - topoisomerase i binding, arginine/serine-rich, e3 ubiquitin protein ligase, SORCS3 - sortilin-related vps10 doma…
GO:0071310	cellular response to organic substance	7.79e-05	0.01	1.21	[TRIB3 - tribbles homolog 3 (drosophila), NCL - nucleolin, MSTN - myostatin, ABCA1 - atp-binding cassette, sub-family a (abc1), member 1, LDLR - low density lipoprotein receptor, IQGAP1 - iq motif containing gtpase activating protein 1, ABL2 - c-abl oncogene 2, non-receptor tyrosine kinase, AOC1 - amine oxidase, copper containing 1, ZFP36L2 - zfp36 ring finger protein-like 2, PML - promyelocytic …
GO:0051056	regulation of small GTPase mediated signal transduction	7.83e-05	0.00997	1.43	[ARHGEF1 - rho guanine nucleotide exchange factor (gef) 1, RHOD - ras homolog family member d, ARHGEF10L - rho guanine nucleotide exchange factor (gef) 10-like, ABCA1 - atp-binding cassette, sub-family a (abc1), member 1, RHOQ - ras homolog family member q, ARHGAP28 - rho gtpase activating protein 28, ARHGEF6 - rac/cdc42 guanine nucleotide exchange factor (gef) 6, SYDE1 - synapse defective 1, rho…
GO:0044093	positive regulation of molecular function	8.08e-05	0.0102	1.17	[TRIB3 - tribbles homolog 3 (drosophila), AGAP1 - arfgap with gtpase domain, ankyrin repeat and ph domain 1, AGAP2 - arfgap with gtpase domain, ankyrin repeat and ph domain 2, MAP3K8 - mitogen-activated protein kinase kinase kinase 8, RIN1 - ras and rab interactor 1, PMAIP1 - phorbol-12-myristate-13-acetate-induced protein 1, ABL2 - c-abl oncogene 2, non-receptor tyrosine kinase, PML - promyelocy…	ki), BMP2 - bone morphogenetic protein 2, RGS4 - regulator of g-protein signaling 4, SYTL2 - synaptotagmin-like 2, RGS3 - regulator of g-protein signaling 3, MYO1D - myosin id, BMPR2 - bone morphogenetic protein receptor, type ii (serine/threonine kinase), KAT2B - k(lysine) acetyltransferase 2b, BMP7 - bone morphogenetic protein 7, ABCA7 - atp-binding cassette, sub-family a (abc1), member 7, SPEN…	translocated to, 1 (cyclin d-related), HEYL - hairy/enhancer-of-split related with yrpw motif-like, HMGCR - 3-hydroxy-3-methylglutaryl-coa reductase, MRE11A - mre11 meiotic recombination 11 homolog a (s. cerevisiae), RPS28 - ribosomal protein s28, ZSCAN4 - zinc finger and scan domain containing 4, WDR81 - wd repeat domain 81, PRMT5 - protein arginine methyltransferase 5, ERCC1 - excision repair c…
GO:0019752	carboxylic acid metabolic process	8.6e-05	0.0107	1.25	[MCCC1 - methylcrotonoyl-coa carboxylase 1 (alpha), HSD17B4 - hydroxysteroid (17-beta) dehydrogenase 4, SCD5 - stearoyl-coa desaturase 5, BCKDK - branched chain ketoacid dehydrogenase kinase, ABAT - 4-aminobutyrate aminotransferase, AMACR - alpha-methylacyl-coa racemase, LDHB - lactate dehydrogenase b, BDH2 - 3-hydroxybutyrate dehydrogenase, type 2, CES2 - carboxylesterase 2, GCSH - glycine cleav…	adenine nucleotide translocator), member 6, ANXA1 - annexin a1, PRKCD - protein kinase c, delta, SLC25A5 - solute carrier family 25 (mitochondrial carrier	adenine nucleotide translocator), member 5, SLC25A16 - solute carrier family 25 (mitochondrial carrier	graves disease autoantigen), member 16, ANK2 - ankyrin 2, neuronal, SLC27A5 - solute carrier family 27 (fatty acid transporter), member 5, ANK3 - ankyrin 3, node of ranvier (ankyrin g), ANK1 - ankyrin 1, erythrocytic, PARK2 - parkinson protein 2, e3 ubiquitin protein ligase (parkin), APLP1 - amyloid beta (a4) precursor-like protein 1, ANXA11 - annexin a11, ANXA6 - annexin a6, APAF1 - apoptotic pe…	phosphate carrier), member 3, INPP5F - inositol polyphosphate-5-phosphatase f, PHB - prohibitin, PEX7 - peroxisomal biogenesis factor 7, ATP7B - atpase, cu++ transporting, beta polypeptide, BEST1 - bestrophin 1, PFKL - phosphofructokinase, liver, FRMPD1 - ferm and pdz domain containing 1, ATP5G1 - atp synthase, h+ transporting, mitochondrial fo complex, subunit c1 (subunit 9), ATP5G3 - atp syntha…	peroxisomal membrane protein, 34kda), member 17, RPL36A - ribosomal protein l36a, CACNA1E - calcium channel, voltage-dependent, r type, alpha 1e subunit, RPLP0 - ribosomal protein, large, p0, CACNA1S - calcium channel, voltage-dependent, l type, alpha 1s subunit, NOL6 - nucleolar protein 6 (rna-associated), RPL37A - ribosomal protein l37a, CALR - calreticulin, RPL38 - ribosomal protein l38, RPL39…	oxoglutarate carrier), member 11, CPLX1 - complexin 1, PLA2G10 - phospholipase a2, group x, HSPH1 - heat shock 105kda/110kda protein 1, PYGL - phosphorylase, glycogen, liver, IDH1 - isocitrate dehydrogenase 1 (nadp+), soluble, SLC39A8 - solute carrier family 39 (zinc transporter), member 8, TMBIM1 - transmembrane bax inhibitor motif containing 1, CYSLTR1 - cysteinyl leukotriene receptor 1, LIN7B …	citrate transporter), member 1, SLC31A1 - solute carrier family 31 (copper transporter), member 1, KIF23 - kinesin family member 23, SLC22A1 - solute carrier family 22 (organic cation transporter), member 1, SLC4A8 - solute carrier family 4, sodium bicarbonate cotransporter, member 8, SLC16A2 - solute carrier family 16, member 2 (thyroid hormone transporter), UPRT - uracil phosphoribosyltransfera…
GO:0006694	steroid biosynthetic process	8.6e-05	0.0108	1.7	[HSD17B11 - hydroxysteroid (17-beta) dehydrogenase 11, PRKAA2 - protein kinase, amp-activated, alpha 2 catalytic subunit, PRKAG2 - protein kinase, amp-activated, gamma 2 non-catalytic subunit, LSS - lanosterol synthase (2,3-oxidosqualene-lanosterol cyclase), ACOX2 - acyl-coa oxidase 2, branched chain, ACOT8 - acyl-coa thioesterase 8, HSD17B4 - hydroxysteroid (17-beta) dehydrogenase 4, HSD17B3 - h…
GO:0051179	localization	8.7e-05	0.0107	1.09	[DSN1 - dsn1, mis12 kinetochore complex component, AGAP1 - arfgap with gtpase domain, ankyrin repeat and ph domain 1, AGAP2 - arfgap with gtpase domain, ankyrin repeat and ph domain 2, ABCA1 - atp-binding cassette, sub-family a (abc1), member 1, CATSPER2 - cation channel, sperm associated 2, MADCAM1 - mucosal vascular addressin cell adhesion molecule 1, TOMM34 - translocase of outer mitochondrial…
GO:0010604	positive regulation of macromolecule metabolic process	0.000102	0.0124	1.12	[TRIB3 - tribbles homolog 3 (drosophila), PRDX6 - peroxiredoxin 6, PLAC8 - placenta-specific 8, PRRX1 - paired related homeobox 1, MSTN - myostatin, MAP3K8 - mitogen-activated protein kinase kinase kinase 8, GDF9 - growth differentiation factor 9, PRR16 - proline rich 16, NFE2L3 - nuclear factor (erythroid-derived 2)-like 3, IER2 - immediate early response 2, SEPT4 - septin 4, SSBP2 - single-stra…
GO:0009057	macromolecule catabolic process	0.000106	0.0128	1.24	[HSPA1A - heat shock 70kda protein 1a, POP1 - processing of precursor 1, ribonuclease p/mrp subunit (s. cerevisiae), HSPA1B - heat shock 70kda protein 1b, NCBP2 - nuclear cap binding protein subunit 2, 20kda, NCBP1 - nuclear cap binding protein subunit 1, 80kda, EXOSC5 - exosome component 5, LDLR - low density lipoprotein receptor, PMAIP1 - phorbol-12-myristate-13-acetate-induced protein 1, PNRC1…	translocated to, 11, LFNG - lfng o-fucosylpeptide 3-beta-n-acetylglucosaminyltransferase, LGALS3 - lectin, galactoside-binding, soluble, 3, FAM89B - family with sequence similarity 89, member b, YWHAQ - tyrosine 3-monooxygenase/tryptophan 5-monooxygenase activation protein, theta polypeptide, TRAF4 - tnf receptor-associated factor 4, TICAM2 - toll-like receptor adaptor molecule 2, PLN - phosphola…	adenine nucleotide translocator), member 5, PRKCA - protein kinase c, alpha, SRMS - src-related kinase lacking c-terminal regulatory tyrosine and n-terminal myristylation sites, GAS1 - growth arrest-specific 1, GSTM2 - glutathione s-transferase mu 2 (muscle), PARK2 - parkinson protein 2, e3 ubiquitin protein ligase (parkin), SECTM1 - secreted and transmembrane 1, BIRC5 - baculoviral iap repeat co…	translocated to, 3, APAF1 - apoptotic peptidase activating factor 1, TRIM25 - tripartite motif containing 25, APC - adenomatous polyposis coli, CNIH2 - cornichon homolog 2 (drosophila), KREMEN1 - kringle containing transmembrane protein 1, GUCA1B - guanylate cyclase activator 1b (retina), P2RX7 - purinergic receptor p2x, ligand-gated ion channel, 7, DFNA5 - deafness, autosomal dominant 5, PADI2 -…	ki), BMP2 - bone morphogenetic protein 2, ELF1 - e74-like factor 1 (ets domain transcription factor), RGS4 - regulator of g-protein signaling 4, TNFAIP8L3 - tumor necrosis factor, alpha-induced protein 8-like 3, RGS3 - regulator of g-protein signaling 3, ELF2 - e74-like factor 2 (ets domain transcription factor), CCBE1 - collagen and calcium binding egf domains 1, CARD10 - caspase recruitment dom…
GO:0032787	monocarboxylic acid metabolic process	0.000116	0.014	1.34	[GSTM2 - glutathione s-transferase mu 2 (muscle), SLC27A1 - solute carrier family 27 (fatty acid transporter), member 1, MCCC1 - methylcrotonoyl-coa carboxylase 1 (alpha), HSD17B4 - hydroxysteroid (17-beta) dehydrogenase 4, SCD5 - stearoyl-coa desaturase 5, AKR1C2 - aldo-keto reductase family 1, member c2, ABAT - 4-aminobutyrate aminotransferase, AKR1C1 - aldo-keto reductase family 1, member c1, …
GO:0050789	regulation of biological process	0.000135	0.0161	1.04	[AGAP2 - arfgap with gtpase domain, ankyrin repeat and ph domain 2, PRRX1 - paired related homeobox 1, ABAT - 4-aminobutyrate aminotransferase, CBX1 - chromobox homolog 1, ABCA1 - atp-binding cassette, sub-family a (abc1), member 1, CATSPER2 - cation channel, sperm associated 2, SEPT5 - septin 5, SEPT4 - septin 4, ZNF280C - zinc finger protein 280c, WFIKKN1 - wap, follistatin/kazal, immunoglobuli…	translocated to, 11, SUPT20H - suppressor of ty 20 homolog (s. cerevisiae), RAB40B - rab40b, member ras oncogene family, YWHAQ - tyrosine 3-monooxygenase/tryptophan 5-monooxygenase activation protein, theta polypeptide, ASIC2 - acid-sensing (proton-gated) ion channel 2, FXYD1 - fxyd domain containing ion transport regulator 1, ASIC1 - acid-sensing (proton-gated) ion channel 1, FXYD3 - fxyd domain…	adenine nucleotide translocator), member 6, ANXA1 - annexin a1, PRKCD - protein kinase c, delta, PRKAR2B - protein kinase, camp-dependent, regulatory, type ii, beta, SLC25A5 - solute carrier family 25 (mitochondrial carrier	adenine nucleotide translocator), member 5, PRKCA - protein kinase c, alpha, ANK2 - ankyrin 2, neuronal, ANK3 - ankyrin 3, node of ranvier (ankyrin g), YEATS2 - yeats domain containing 2, ANK1 - ankyrin 1, erythrocytic, APEX1 - apex nuclease (multifunctional dna repair enzyme) 1, PARK2 - parkinson protein 2, e3 ubiquitin protein ligase (parkin), BIRC5 - baculoviral iap repeat containing 5, USP18 …	translocated to, 1 (cyclin d-related), VWA2 - von willebrand factor a domain containing 2, RTKN - rhotekin, CLIP1 - cap-gly domain containing linker protein 1, HAUS4 - haus augmin-like complex, subunit 4, TRMT10C - trna methyltransferase 10 homolog c (s. cerevisiae), RPS28 - ribosomal protein s28, WDR81 - wd repeat domain 81, PRMT5 - protein arginine methyltransferase 5, RRAD - ras-related associ…
GO:0046890	regulation of lipid biosynthetic process	0.000137	0.0163	1.59	[TRIB3 - tribbles homolog 3 (drosophila), PRKAA2 - protein kinase, amp-activated, alpha 2 catalytic subunit, SLC27A1 - solute carrier family 27 (fatty acid transporter), member 1, FBXW7 - f-box and wd repeat domain containing 7, e3 ubiquitin protein ligase, SIK1 - salt-inducible kinase 1, LDLR - low density lipoprotein receptor, PIBF1 - progesterone immunomodulatory binding factor 1, ACSL3 - acyl…
GO:2001242	regulation of intrinsic apoptotic signaling pathway	0.000142	0.0166	1.61	[HSPA1A - heat shock 70kda protein 1a, RPL26 - ribosomal protein l26, PARK2 - parkinson protein 2, e3 ubiquitin protein ligase (parkin), RRN3 - rrn3 rna polymerase i transcription factor homolog (s. cerevisiae), DNAJA1 - dnaj (hsp40) homolog, subfamily a, member 1, NONO - non-pou domain containing, octamer-binding, DDIT3 - dna-damage-inducible transcript 3, ZNF385A - zinc finger protein 385a, FBX…
GO:0009056	catabolic process	0.000146	0.017	1.16	[POP1 - processing of precursor 1, ribonuclease p/mrp subunit (s. cerevisiae), PRDX6 - peroxiredoxin 6, ABAT - 4-aminobutyrate aminotransferase, AMACR - alpha-methylacyl-coa racemase, LDLR - low density lipoprotein receptor, PMAIP1 - phorbol-12-myristate-13-acetate-induced protein 1, PNRC1 - proline-rich nuclear receptor coactivator 1, COL26A1 - collagen, type xxvi, alpha 1, GCSH - glycine cleava…
GO:0010663	positive regulation of striated muscle cell apoptotic process	0.000152	0.0174	3.66	[HMGCR - 3-hydroxy-3-methylglutaryl-coa reductase, AGT - angiotensinogen (serpin peptidase inhibitor, clade a, member 8), EIF5A - eukaryotic translation initiation factor 5a, C12orf5 - chromosome 12 open reading frame 5, MAP3K5 - mitogen-activated protein kinase kinase kinase 5, LTK - leukocyte receptor tyrosine kinase, CAMK2D - calcium/calmodulin-dependent protein kinase ii delta, CAMK2A - calci…	adenine nucleotide translocator), member 5, PRKCA - protein kinase c, alpha, ANK2 - ankyrin 2, neuronal, GAS1 - growth arrest-specific 1, SRM - spermidine synthase, APEX1 - apex nuclease (multifunctional dna repair enzyme) 1, GSTM2 - glutathione s-transferase mu 2 (muscle), PARK2 - parkinson protein 2, e3 ubiquitin protein ligase (parkin), TM7SF3 - transmembrane 7 superfamily member 3, DDOST - do…
GO:0010666	positive regulation of cardiac muscle cell apoptotic process	0.000152	0.0176	3.66	[HMGCR - 3-hydroxy-3-methylglutaryl-coa reductase, AGT - angiotensinogen (serpin peptidase inhibitor, clade a, member 8), EIF5A - eukaryotic translation initiation factor 5a, C12orf5 - chromosome 12 open reading frame 5, CAMK2D - calcium/calmodulin-dependent protein kinase ii delta, LTK - leukocyte receptor tyrosine kinase, MAP3K5 - mitogen-activated protein kinase kinase kinase 5, CAMK2A - calci…
GO:0000463	maturation of LSU-rRNA from tricistronic rRNA transcript (SSU-rRNA, 5.8S rRNA, LSU-rRNA)	0.000154	0.0175	4	[RPL35 - ribosomal protein l35, BOP1 - block of proliferation 1, RPL7 - ribosomal protein l7, PES1 - pescadillo ribosomal biogenesis factor 1, WDR12 - wd repeat domain 12, RPL7L1 - ribosomal protein l7-like 1, FTSJ3 - ftsj homolog 3 (e. coli)]
GO:0000470	maturation of LSU-rRNA	0.000169	0.0191	2.7	[RPL35 - ribosomal protein l35, NOP2 - nop2 nucleolar protein, MRPL1 - mitochondrial ribosomal protein l1, WDR12 - wd repeat domain 12, MAK16 - mak16 homolog (s. cerevisiae), RPL7L1 - ribosomal protein l7-like 1, RPL10A - ribosomal protein l10a, RPL7A - ribosomal protein l7a, BOP1 - block of proliferation 1, RPL7 - ribosomal protein l7, PES1 - pescadillo ribosomal biogenesis factor 1, NHP2 - nhp2…	adenine nucleotide translocator), member 5, NR4A1 - nuclear receptor subfamily 4, group a, member 1, UBE2L3 - ubiquitin-conjugating enzyme e2l 3, GAS1 - growth arrest-specific 1, ERBB2 - v-erb-b2 avian erythroblastic leukemia viral oncogene homolog 2, SRM - spermidine synthase, GSTM2 - glutathione s-transferase mu 2 (muscle), APEX1 - apex nuclease (multifunctional dna repair enzyme) 1, CDC6 - cel…
GO:1903522	regulation of blood circulation	0.000171	0.0191	1.44	[GSTM2 - glutathione s-transferase mu 2 (muscle), ATP2A1 - atpase, ca++ transporting, cardiac muscle, fast twitch 1, ATP2A2 - atpase, ca++ transporting, cardiac muscle, slow twitch 2, DOCK4 - dedicator of cytokinesis 4, ATP2A3 - atpase, ca++ transporting, ubiquitous, ATP1A3 - atpase, na+/k+ transporting, alpha 3 polypeptide, PDE5A - phosphodiesterase 5a, cgmp-specific, SLC8A1 - solute carrier fam…
GO:0051347	positive regulation of transferase activity	0.000176	0.0196	1.27	[CDC6 - cell division cycle 6, PSMD6 - proteasome (prosome, macropain) 26s subunit, non-atpase, 6, TRIB3 - tribbles homolog 3 (drosophila), SLC27A1 - solute carrier family 27 (fatty acid transporter), member 1, EMP2 - epithelial membrane protein 2, CDC20 - cell division cycle 20, MAPRE3 - microtubule-associated protein, rp/eb family, member 3, TCP1 - t-complex 1, MAP3K8 - mitogen-activated protei…	ki), RGS4 - regulator of g-protein signaling 4, RGS3 - regulator of g-protein signaling 3, TNFAIP8L3 - tumor necrosis factor, alpha-induced protein 8-like 3, CARD10 - caspase recruitment domain family, member 10, RGS16 - regulator of g-protein signaling 16, TOPORS - topoisomerase i binding, arginine/serine-rich, e3 ubiquitin protein ligase, TPD52L1 - tumor protein d52-like 1, EEF1A2 - eukaryotic …
GO:0010629	negative regulation of gene expression	0.000179	0.0198	1.17	[TRIB3 - tribbles homolog 3 (drosophila), ZNF239 - zinc finger protein 239, PRRX1 - paired related homeobox 1, NFE2L3 - nuclear factor (erythroid-derived 2)-like 3, CBX1 - chromobox homolog 1, LDLR - low density lipoprotein receptor, PNRC1 - proline-rich nuclear receptor coactivator 1, PML - promyelocytic leukemia, YWHAQ - tyrosine 3-monooxygenase/tryptophan 5-monooxygenase activation protein, th…
GO:0042127	regulation of cell proliferation	0.000185	0.0203	1.17	[TOB1 - transducer of erbb2, 1, HSPA1A - heat shock 70kda protein 1a, EMP2 - epithelial membrane protein 2, HSPA1B - heat shock 70kda protein 1b, DNAJB2 - dnaj (hsp40) homolog, subfamily b, member 2, SIX5 - six homeobox 5, EMX1 - empty spiracles homeobox 1, NDN - necdin, melanoma antigen (mage) family member, HSF4 - heat shock transcription factor 4, PLAC8 - placenta-specific 8, EMP3 - epithelial…	peroxisomal membrane protein, 34kda), member 17, FARSB - phenylalanyl-trna synthetase, beta subunit, ELOVL4 - elovl fatty acid elongase 4, MSRA - methionine sulfoxide reductase a, VARS - valyl-trna synthetase, ALDH3A2 - aldehyde dehydrogenase 3 family, member a2, FADS2 - fatty acid desaturase 2, ACSM5 - acyl-coa synthetase medium-chain family member 5, HIF1A - hypoxia inducible factor 1, alpha su…
GO:0006928	movement of cell or subcellular component	0.000186	0.0203	1.19	[EMP2 - epithelial membrane protein 2, DST - dystonin, DNAJA1 - dnaj (hsp40) homolog, subfamily a, member 1, SPTAN1 - spectrin, alpha, non-erythrocytic 1, NDN - necdin, melanoma antigen (mage) family member, SEMA4C - sema domain, immunoglobulin domain (ig), transmembrane domain (tm) and short cytoplasmic domain, (semaphorin) 4c, WDR19 - wd repeat domain 19, CATSPER2 - cation channel, sperm associ…	adenine nucleotide translocator), member 6, ANXA1 - annexin a1, PRKCD - protein kinase c, delta, PRKAR2B - protein kinase, camp-dependent, regulatory, type ii, beta, SLC25A5 - solute carrier family 25 (mitochondrial carrier	adenine nucleotide translocator), member 5, SLC25A16 - solute carrier family 25 (mitochondrial carrier	graves disease autoantigen), member 16, ANK2 - ankyrin 2, neuronal, ANK3 - ankyrin 3, node of ranvier (ankyrin g), SLC27A5 - solute carrier family 27 (fatty acid transporter), member 5, ANK1 - ankyrin 1, erythrocytic, PARK2 - parkinson protein 2, e3 ubiquitin protein ligase (parkin), BIRC5 - baculoviral iap repeat containing 5, MSTO1 - misato 1, mitochondrial distribution and morphology regulator…	phosphate carrier), member 3, INPP5F - inositol polyphosphate-5-phosphatase f, PHB - prohibitin, PEX7 - peroxisomal biogenesis factor 7, ATP7B - atpase, cu++ transporting, beta polypeptide, BEST1 - bestrophin 1, PFKL - phosphofructokinase, liver, FRMPD1 - ferm and pdz domain containing 1, ATP5G1 - atp synthase, h+ transporting, mitochondrial fo complex, subunit c1 (subunit 9), ATP5G3 - atp syntha…	peroxisomal membrane protein, 34kda), member 17, RPL36A - ribosomal protein l36a, CACNA1E - calcium channel, voltage-dependent, r type, alpha 1e subunit, RPLP0 - ribosomal protein, large, p0, CACNA1S - calcium channel, voltage-dependent, l type, alpha 1s subunit, NOL6 - nucleolar protein 6 (rna-associated), RPL37A - ribosomal protein l37a, CALR - calreticulin, RPL38 - ribosomal protein l38, TMCO3…	oxoglutarate carrier), member 11, CPLX1 - complexin 1, PLA2G10 - phospholipase a2, group x, HSPH1 - heat shock 105kda/110kda protein 1, PYGL - phosphorylase, glycogen, liver, RRAGC - ras-related gtp binding c, IDH1 - isocitrate dehydrogenase 1 (nadp+), soluble, SLC39A8 - solute carrier family 39 (zinc transporter), member 8, RAD21 - rad21 homolog (s. pombe), TMBIM1 - transmembrane bax inhibitor m…	citrate transporter), member 1, SLC31A1 - solute carrier family 31 (copper transporter), member 1, KIF23 - kinesin family member 23, SLC22A1 - solute carrier family 22 (organic cation transporter), member 1, SLC4A8 - solute carrier family 4, sodium bicarbonate cotransporter, member 8, SLC16A2 - solute carrier family 16, member 2 (thyroid hormone transporter), UPRT - uracil phosphoribosyltransfera…
GO:0009987	cellular process	0.00019	0.0206	1.03	[POP1 - processing of precursor 1, ribonuclease p/mrp subunit (s. cerevisiae), PRRX1 - paired related homeobox 1, SF3A3 - splicing factor 3a, subunit 3, 60kda, ABAT - 4-aminobutyrate aminotransferase, CATSPER2 - cation channel, sperm associated 2, SEPT5 - septin 5, ABCA1 - atp-binding cassette, sub-family a (abc1), member 1, SEPT4 - septin 4, ZNF280C - zinc finger protein 280c, ABCA3 - atp-bindin…
GO:0030490	maturation of SSU-rRNA	0.000192	0.0206	2.13	[RPS24 - ribosomal protein s24, BYSL - bystin-like, UTP3 - utp3, small subunit (ssu) processome component, homolog (s. cerevisiae), RIOK2 - rio kinase 2, UTP14A - utp14, u3 small nucleolar ribonucleoprotein, homolog a (yeast), RPS16 - ribosomal protein s16, SRFBP1 - serum response factor binding protein 1, RPS19 - ribosomal protein s19, EMG1 - emg1 n1-specific pseudouridine methyltransferase, WDR…	translocated to, 11, OBFC1 - oligonucleotide/oligosaccharide-binding fold containing 1, MAML2 - mastermind-like 2 (drosophila), ATOH8 - atonal homolog 8 (drosophila), TRAF4 - tnf receptor-associated factor 4, SP1 - sp1 transcription factor, SOX11 - sry (sex determining region y)-box 11, GADD45G - growth arrest and dna-damage-inducible, gamma, SOX9 - sry (sex determining region y)-box 9, SOX4 - sr…	translocated to, 3, APAF1 - apoptotic peptidase activating factor 1, GTF2A2 - general transcription factor iia, 2, 12kda, LHX4 - lim homeobox 4, APC - adenomatous polyposis coli, DBP - d site of albumin promoter (albumin d-box) binding protein, KMT2A - lysine (k)-specific methyltransferase 2a, ZBTB16 - zinc finger and btb domain containing 16, EBF3 - early b-cell factor 3, RPS6KA5 - ribosomal pro…	ki), BMP2 - bone morphogenetic protein 2, ELF1 - e74-like factor 1 (ets domain transcription factor), TNFAIP8L3 - tumor necrosis factor, alpha-induced protein 8-like 3, ELF2 - e74-like factor 2 (ets domain transcription factor), ALDH1A2 - aldehyde dehydrogenase 1 family, member a2, CCBE1 - collagen and calcium binding egf domains 1, CARD10 - caspase recruitment domain family, member 10, BMPR2 - b…
GO:0010927	cellular component assembly involved in morphogenesis	0.000193	0.0206	1.91	[PROX1 - prospero homeobox 1, CAPN3 - calpain 3, (p94), PDGFRB - platelet-derived growth factor receptor, beta polypeptide, MEF2A - myocyte enhancer factor 2a, MYBPC1 - myosin binding protein c, slow type, MYOM1 - myomesin 1, GPC1 - glypican 1, IGSF22 - immunoglobulin superfamily, member 22, CD9 - cd9 molecule, NFASC - neurofascin, TCAP - titin-cap, TENM4 - teneurin transmembrane protein 4, LMOD3…
GO:0007167	enzyme linked receptor protein signaling pathway	0.000194	0.0205	1.27	[TOB1 - transducer of erbb2, 1, NCF2 - neutrophil cytosolic factor 2, NCBP2 - nuclear cap binding protein subunit 2, 20kda, NCBP1 - nuclear cap binding protein subunit 1, 80kda, DDX5 - dead (asp-glu-ala-asp) box helicase 5, NDN - necdin, melanoma antigen (mage) family member, MSTN - myostatin, GDF9 - growth differentiation factor 9, PPM1L - protein phosphatase, mg2+/mn2+ dependent, 1l, INHBA - in…	ki), KIF16B - kinesin family member 16b, CLOCK - clock circadian regulator, TOPORS - topoisomerase i binding, arginine/serine-rich, e3 ubiquitin protein ligase, NR1D1 - nuclear receptor subfamily 1, group d, member 1, ABHD17C - abhydrolase domain containing 17c, ZNF259 - zinc finger protein 259, GSPT2 - g1 to s phase transition 2, AXIN1 - axin 1, GID4 - gid complex subunit 4, GPC6 - glypican 6, S…
GO:0120035	regulation of plasma membrane bounded cell projection organization	0.000196	0.0206	1.29	[PARK2 - parkinson protein 2, e3 ubiquitin protein ligase (parkin), CDC20 - cell division cycle 20, PRRX1 - paired related homeobox 1, TNFRSF12A - tumor necrosis factor receptor superfamily, member 12a, ENC1 - ectodermal-neural cortex 1 (with btb domain), CXCL12 - chemokine (c-x-c motif) ligand 12, PLXNC1 - plexin c1, FAM98A - family with sequence similarity 98, member a, PLEKHM1 - pleckstrin hom…	peroxisomal membrane protein, 34kda), member 17, PLA2G10 - phospholipase a2, group x, SLC1A3 - solute carrier family 1 (glial high affinity glutamate transporter), member 3, IDH1 - isocitrate dehydrogenase 1 (nadp+), soluble, PFKFB2 - 6-phosphofructo-2-kinase/fructose-2,6-biphosphatase 2, ELOVL4 - elovl fatty acid elongase 4, PFKL - phosphofructokinase, liver, HACL1 - 2-hydroxyacyl-coa lyase 1, A…
GO:0008285	negative regulation of cell proliferation	0.000199	0.0207	1.27	[CDC6 - cell division cycle 6, TOB1 - transducer of erbb2, 1, HSPA1A - heat shock 70kda protein 1a, HSPA1B - heat shock 70kda protein 1b, DNAJB2 - dnaj (hsp40) homolog, subfamily b, member 2, SIX5 - six homeobox 5, NDN - necdin, melanoma antigen (mage) family member, MXD4 - max dimerization protein 4, PAWR - prkc, apoptosis, wt1, regulator, EMP3 - epithelial membrane protein 3, COL18A1 - collagen…	translocated to, 11, SUPT20H - suppressor of ty 20 homolog (s. cerevisiae), RAB40B - rab40b, member ras oncogene family, YWHAQ - tyrosine 3-monooxygenase/tryptophan 5-monooxygenase activation protein, theta polypeptide, ASIC2 - acid-sensing (proton-gated) ion channel 2, FXYD1 - fxyd domain containing ion transport regulator 1, ASIC1 - acid-sensing (proton-gated) ion channel 1, FXYD3 - fxyd domain…	adenine nucleotide translocator), member 6, ANXA1 - annexin a1, PRKCD - protein kinase c, delta, PRKAR2B - protein kinase, camp-dependent, regulatory, type ii, beta, SLC25A5 - solute carrier family 25 (mitochondrial carrier	adenine nucleotide translocator), member 5, PRKCA - protein kinase c, alpha, ANK2 - ankyrin 2, neuronal, ANK3 - ankyrin 3, node of ranvier (ankyrin g), YEATS2 - yeats domain containing 2, ANK1 - ankyrin 1, erythrocytic, APEX1 - apex nuclease (multifunctional dna repair enzyme) 1, PARK2 - parkinson protein 2, e3 ubiquitin protein ligase (parkin), BIRC5 - baculoviral iap repeat containing 5, USP18 …	translocated to, 1 (cyclin d-related), VWA2 - von willebrand factor a domain containing 2, RTKN - rhotekin, CLIP1 - cap-gly domain containing linker protein 1, HAUS4 - haus augmin-like complex, subunit 4, TRMT10C - trna methyltransferase 10 homolog c (s. cerevisiae), RPS28 - ribosomal protein s28, WDR81 - wd repeat domain 81, PRMT5 - protein arginine methyltransferase 5, RRAD - ras-related associ…
GO:0044092	negative regulation of molecular function	0.000206	0.0214	1.21	[TRIB3 - tribbles homolog 3 (drosophila), DNAJB2 - dnaj (hsp40) homolog, subfamily b, member 2, DNAJA1 - dnaj (hsp40) homolog, subfamily a, member 1, ZFYVE28 - zinc finger, fyve domain containing 28, MSTN - myostatin, MKI67IP - mki67 (fha domain) interacting nucleolar phosphoprotein, WFIKKN1 - wap, follistatin/kazal, immunoglobulin, kunitz and netrin domain containing 1, RASA4 - ras p21 protein a…
GO:0051270	regulation of cellular component movement	0.000215	0.0221	1.24	[EMP2 - epithelial membrane protein 2, MADCAM1 - mucosal vascular addressin cell adhesion molecule 1, CD274 - cd274 molecule, NRP2 - neuropilin 2, IQGAP1 - iq motif containing gtpase activating protein 1, ABL2 - c-abl oncogene 2, non-receptor tyrosine kinase, ABR - active bcr-related, RET - ret proto-oncogene, LGALS3 - lectin, galactoside-binding, soluble, 3, FAM89B - family with sequence similar…
GO:0009062	fatty acid catabolic process	0.000224	0.0229	1.8	[ACOX2 - acyl-coa oxidase 2, branched chain, ACOX3 - acyl-coa oxidase 3, pristanoyl, ACOT8 - acyl-coa thioesterase 8, HSD17B4 - hydroxysteroid (17-beta) dehydrogenase 4, LPIN1 - lipin 1, AMACR - alpha-methylacyl-coa racemase, MCEE - methylmalonyl coa epimerase, BDH2 - 3-hydroxybutyrate dehydrogenase, type 2, CPT1C - carnitine palmitoyltransferase 1c, HADH - hydroxyacyl-coa dehydrogenase, AUH - au…
GO:0010975	regulation of neuron projection development	0.000234	0.0238	1.34	[PARK2 - parkinson protein 2, e3 ubiquitin protein ligase (parkin), CDC20 - cell division cycle 20, PRRX1 - paired related homeobox 1, TNFRSF12A - tumor necrosis factor receptor superfamily, member 12a, ENC1 - ectodermal-neural cortex 1 (with btb domain), CXCL12 - chemokine (c-x-c motif) ligand 12, PLXNC1 - plexin c1, IQGAP1 - iq motif containing gtpase activating protein 1, ABL2 - c-abl oncogene…
GO:0009967	positive regulation of signal transduction	0.000237	0.0239	1.17	[TOB1 - transducer of erbb2, 1, HSPA1A - heat shock 70kda protein 1a, EMP2 - epithelial membrane protein 2, HSPA1B - heat shock 70kda protein 1b, DHX58 - dexh (asp-glu-x-his) box polypeptide 58, TSPAN14 - tetraspanin 14, PRRX1 - paired related homeobox 1, TNFRSF12A - tumor necrosis factor receptor superfamily, member 12a, SEMA4C - sema domain, immunoglobulin domain (ig), transmembrane domain (tm)…
GO:0007623	circadian rhythm	0.000253	0.0254	1.63	[ARNTL - aryl hydrocarbon receptor nuclear translocator-like, PROX1 - prospero homeobox 1, NONO - non-pou domain containing, octamer-binding, JUN - jun proto-oncogene, JUND - jun d proto-oncogene, NTRK1 - neurotrophic tyrosine kinase, receptor, type 1, ATF5 - activating transcription factor 5, TP53 - tumor protein p53, NFIL3 - nuclear factor, interleukin 3 regulated, MYBBP1A - myb binding protein…	ki), BLVRB - biliverdin reductase b (flavin reductase (nadph)), TOPORS - topoisomerase i binding, arginine/serine-rich, e3 ubiquitin protein ligase, ZNF259 - zinc finger protein 259, GID4 - gid complex subunit 4, PLCH1 - phospholipase c, eta 1, GPC6 - glypican 6, TOMM22 - translocase of outer mitochondrial membrane 22 homolog (yeast), SQSTM1 - sequestosome 1, ADPRM - adp-ribose/cdp-alcohol diphos…	peroxisomal membrane protein, 34kda), member 17, RPL36A - ribosomal protein l36a, RPLP0 - ribosomal protein, large, p0, VLDLR - very low density lipoprotein receptor, RPL37A - ribosomal protein l37a, RPL38 - ribosomal protein l38, RPL39 - ribosomal protein l39, RPL34 - ribosomal protein l34, RPL35A - ribosomal protein l35a, TOMM5 - translocase of outer mitochondrial membrane 5 homolog (yeast), AK…
GO:0032922	circadian regulation of gene expression	0.000261	0.026	2.02	[ID2 - inhibitor of dna binding 2, dominant negative helix-loop-helix protein, ARNTL - aryl hydrocarbon receptor nuclear translocator-like, BHLHE40 - basic helix-loop-helix family, member e40, RORA - rar-related orphan receptor a, NGFR - nerve growth factor receptor, RORC - rar-related orphan receptor c, PER1 - period circadian clock 1, PER2 - period circadian clock 2, PER3 - period circadian clo…
GO:0010959	regulation of metal ion transport	0.000266	0.0263	1.38	[GSTM2 - glutathione s-transferase mu 2 (muscle), SLC31A2 - solute carrier family 31 (copper transporter), member 2, CXCL12 - chemokine (c-x-c motif) ligand 12, LINC00948 - long intergenic non-protein coding rna 948, DHRS7C - dehydrogenase/reductase (sdr family) member 7c, RANGRF - ran guanine nucleotide release factor, JPH3 - junctophilin 3, STK39 - serine threonine kinase 39, PML - promyelocyti…
GO:1901575	organic substance catabolic process	0.000271	0.0266	1.17	[HSPA1A - heat shock 70kda protein 1a, POP1 - processing of precursor 1, ribonuclease p/mrp subunit (s. cerevisiae), HSPA1B - heat shock 70kda protein 1b, NCBP2 - nuclear cap binding protein subunit 2, 20kda, PRDX6 - peroxiredoxin 6, EXOSC5 - exosome component 5, NCBP1 - nuclear cap binding protein subunit 1, 80kda, MCCC1 - methylcrotonoyl-coa carboxylase 1 (alpha), HSD17B4 - hydroxysteroid (17-b…
GO:0008016	regulation of heart contraction	0.000276	0.0269	1.47	[GSTM2 - glutathione s-transferase mu 2 (muscle), ATP2A1 - atpase, ca++ transporting, cardiac muscle, fast twitch 1, ATP2A2 - atpase, ca++ transporting, cardiac muscle, slow twitch 2, ATP2A3 - atpase, ca++ transporting, ubiquitous, ATP1A3 - atpase, na+/k+ transporting, alpha 3 polypeptide, PDE5A - phosphodiesterase 5a, cgmp-specific, SLC8A1 - solute carrier family 8 (sodium/calcium exchanger), me…
GO:0019216	regulation of lipid metabolic process	0.000277	0.0268	1.37	[TRIB3 - tribbles homolog 3 (drosophila), SLC27A1 - solute carrier family 27 (fatty acid transporter), member 1, PIK3IP1 - phosphoinositide-3-kinase interacting protein 1, LMF1 - lipase maturation factor 1, ABCA1 - atp-binding cassette, sub-family a (abc1), member 1, LDLR - low density lipoprotein receptor, SAMD8 - sterile alpha motif domain containing 8, ABCG1 - atp-binding cassette, sub-family …
GO:0097435	supramolecular fiber organization	0.000283	0.0273	1.37	[EMP2 - epithelial membrane protein 2, PAWR - prkc, apoptosis, wt1, regulator, MSRB2 - methionine sulfoxide reductase b2, MICAL1 - microtubule associated monooxygenase, calponin and lim domain containing 1, STMN3 - stathmin-like 3, KIF24 - kinesin family member 24, HOOK3 - hook microtubule-tethering protein 3, DBN1 - drebrin 1, KLHL41 - kelch-like family member 41, KIF19 - kinesin family member 1…	ki), BMP2 - bone morphogenetic protein 2, PSMC3 - proteasome (prosome, macropain) 26s subunit, atpase, 3, PRR5 - proline rich 5 (renal), TNFAIP8L3 - tumor necrosis factor, alpha-induced protein 8-like 3, PSMD10 - proteasome (prosome, macropain) 26s subunit, non-atpase, 10, CARD10 - caspase recruitment domain family, member 10, PSMD2 - proteasome (prosome, macropain) 26s subunit, non-atpase, 2, TO…
GO:0016049	cell growth	0.000286	0.0274	1.66	[DDX5 - dead (asp-glu-ala-asp) box helicase 5, EMX1 - empty spiracles homeobox 1, NDN - necdin, melanoma antigen (mage) family member, EMP3 - epithelial membrane protein 3, SEMA5B - sema domain, seven thrombospondin repeats (type 1 and type 1-like), transmembrane domain (tm) and short cytoplasmic domain, (semaphorin) 5b, MIR24-2 - microrna 24-2, GDF9 - growth differentiation factor 9, CYFIP2 - cy…	translocated to, 1 (cyclin d-related), HEYL - hairy/enhancer-of-split related with yrpw motif-like, RPS28 - ribosomal protein s28, FOXA1 - forkhead box a1, MXD4 - max dimerization protein 4, WWC3 - wwc family member 3, ENC1 - ectodermal-neural cortex 1 (with btb domain), RBMX - rna binding motif protein, x-linked, MIR133A1 - microrna 133a-1, FOXS1 - forkhead box s1, FOXO3 - forkhead box o3, ILF3 …
GO:0022604	regulation of cell morphogenesis	0.000291	0.0277	1.33	[PARK2 - parkinson protein 2, e3 ubiquitin protein ligase (parkin), TNFRSF12A - tumor necrosis factor receptor superfamily, member 12a, BRWD3 - bromodomain and wd repeat domain containing 3, CXCL12 - chemokine (c-x-c motif) ligand 12, PLXNC1 - plexin c1, ANXA7 - annexin a7, RET - ret proto-oncogene, SEMA3F - sema domain, immunoglobulin domain (ig), short basic domain, secreted, (semaphorin) 3f, C…	adenine nucleotide translocator), member 5, NR4A1 - nuclear receptor subfamily 4, group a, member 1, NUPR1 - nuclear protein, transcriptional regulator, 1, SRMS - src-related kinase lacking c-terminal regulatory tyrosine and n-terminal myristylation sites, ERBB2 - v-erb-b2 avian erythroblastic leukemia viral oncogene homolog 2, CDC6 - cell division cycle 6, CDC20 - cell division cycle 20, BIRC5 -…
GO:0032844	regulation of homeostatic process	0.000295	0.0279	1.32	[GSTM2 - glutathione s-transferase mu 2 (muscle), SLC27A1 - solute carrier family 27 (fatty acid transporter), member 1, TCP1 - t-complex 1, DDIT3 - dna-damage-inducible transcript 3, ABAT - 4-aminobutyrate aminotransferase, PLEKHM1 - pleckstrin homology domain containing, family m (with run domain) member 1, RANGRF - ran guanine nucleotide release factor, DHRS7C - dehydrogenase/reductase (sdr fa…
GO:0045860	positive regulation of protein kinase activity	0.000296	0.0278	1.3	[CDC6 - cell division cycle 6, SLC27A1 - solute carrier family 27 (fatty acid transporter), member 1, EMP2 - epithelial membrane protein 2, MAPRE3 - microtubule-associated protein, rp/eb family, member 3, MAP3K8 - mitogen-activated protein kinase kinase kinase 8, GADD45A - growth arrest and dna-damage-inducible, alpha, CARD14 - caspase recruitment domain family, member 14, MAP3K7CL - map3k7 c-ter…	translocated to, 11, PMM2 - phosphomannomutase 2, SUPT20H - suppressor of ty 20 homolog (s. cerevisiae), EBNA1BP2 - ebna1 binding protein 2, RAB40B - rab40b, member ras oncogene family, ACADS - acyl-coa dehydrogenase, c-2 to c-3 short chain, YWHAQ - tyrosine 3-monooxygenase/tryptophan 5-monooxygenase activation protein, theta polypeptide, FTSJ3 - ftsj homolog 3 (e. coli), ASIC2 - acid-sensing (pr…	adenine nucleotide translocator), member 6, CHAC2 - chac, cation transport regulator homolog 2 (e. coli), ANXA1 - annexin a1, PRKCD - protein kinase c, delta, PRKAR2B - protein kinase, camp-dependent, regulatory, type ii, beta, SLC25A5 - solute carrier family 25 (mitochondrial carrier	adenine nucleotide translocator), member 5, PRKCA - protein kinase c, alpha, ANK2 - ankyrin 2, neuronal, ANK3 - ankyrin 3, node of ranvier (ankyrin g), SLC27A5 - solute carrier family 27 (fatty acid transporter), member 5, YEATS2 - yeats domain containing 2, ANK1 - ankyrin 1, erythrocytic, APEX1 - apex nuclease (multifunctional dna repair enzyme) 1, PARK2 - parkinson protein 2, e3 ubiquitin prote…	peroxisomal membrane protein, 34kda), member 17, MRPL12 - mitochondrial ribosomal protein l12, RMND1 - required for meiotic nuclear division 1 homolog (s. cerevisiae), RPL36A - ribosomal protein l36a, CACNA1E - calcium channel, voltage-dependent, r type, alpha 1e subunit, TRIM38 - tripartite motif containing 38, RPLP0 - ribosomal protein, large, p0, TRMT61B - trna methyltransferase 61 homolog b (…	translocated to, 1 (cyclin d-related), SARS2 - seryl-trna synthetase 2, mitochondrial, VWA2 - von willebrand factor a domain containing 2, RTKN - rhotekin, CLIP1 - cap-gly domain containing linker protein 1, HAUS4 - haus augmin-like complex, subunit 4, TRMT10C - trna methyltransferase 10 homolog c (s. cerevisiae), RPS28 - ribosomal protein s28, WDR81 - wd repeat domain 81, CBR3 - carbonyl reducta…
GO:0040007	growth	0.000304	0.0284	1.37	[SLC4A10 - solute carrier family 4, sodium bicarbonate transporter, member 10, DDX5 - dead (asp-glu-ala-asp) box helicase 5, EMX1 - empty spiracles homeobox 1, NDN - necdin, melanoma antigen (mage) family member, SEMA5B - sema domain, seven thrombospondin repeats (type 1 and type 1-like), transmembrane domain (tm) and short cytoplasmic domain, (semaphorin) 5b, EMP3 - epithelial membrane protein 3…
GO:0072329	monocarboxylic acid catabolic process	0.000319	0.0296	1.68	[ACOX2 - acyl-coa oxidase 2, branched chain, ACOX3 - acyl-coa oxidase 3, pristanoyl, ACOT8 - acyl-coa thioesterase 8, HSD17B4 - hydroxysteroid (17-beta) dehydrogenase 4, LPIN1 - lipin 1, ABAT - 4-aminobutyrate aminotransferase, AMACR - alpha-methylacyl-coa racemase, MCEE - methylmalonyl coa epimerase, BDH2 - 3-hydroxybutyrate dehydrogenase, type 2, CPT1C - carnitine palmitoyltransferase 1c, HADH …
GO:0033674	positive regulation of kinase activity	0.000321	0.0296	1.29	[CDC6 - cell division cycle 6, SLC27A1 - solute carrier family 27 (fatty acid transporter), member 1, EMP2 - epithelial membrane protein 2, MAPRE3 - microtubule-associated protein, rp/eb family, member 3, MAP3K8 - mitogen-activated protein kinase kinase kinase 8, GADD45A - growth arrest and dna-damage-inducible, alpha, CARD14 - caspase recruitment domain family, member 14, MAP3K7CL - map3k7 c-ter…
GO:0042308	negative regulation of protein import into nucleus	0.000324	0.0295	1.94	[PKD1 - polycystic kidney disease 1 (autosomal dominant), MDFI - myod family inhibitor, PKIA - protein kinase (camp-dependent, catalytic) inhibitor alpha, SLC9A3R1 - solute carrier family 9, subfamily a (nhe3, cation proton antiporter 3), member 3 regulator 1, APC2 - adenomatosis polyposis coli 2, LITAF - lipopolysaccharide-induced tnf factor, PPM1A - protein phosphatase, mg2+/mn2+ dependent, 1a,…
GO:1904590	negative regulation of protein import	0.000324	0.0297	1.94	[PKD1 - polycystic kidney disease 1 (autosomal dominant), MDFI - myod family inhibitor, PKIA - protein kinase (camp-dependent, catalytic) inhibitor alpha, SLC9A3R1 - solute carrier family 9, subfamily a (nhe3, cation proton antiporter 3), member 3 regulator 1, APC2 - adenomatosis polyposis coli 2, LITAF - lipopolysaccharide-induced tnf factor, PPM1A - protein phosphatase, mg2+/mn2+ dependent, 1a,…
GO:1904062	regulation of cation transmembrane transport	0.00033	0.0299	1.42	[GSTM2 - glutathione s-transferase mu 2 (muscle), DRD4 - dopamine receptor d4, CAPN3 - calpain 3, (p94), SLC8A1 - solute carrier family 8 (sodium/calcium exchanger), member 1, ADRB2 - adrenoceptor beta 2, surface, SLC31A2 - solute carrier family 31 (copper transporter), member 2, NOS1AP - nitric oxide synthase 1 (neuronal) adaptor protein, CAMK2D - calcium/calmodulin-dependent protein kinase ii d…
GO:2001243	negative regulation of intrinsic apoptotic signaling pathway	0.000337	0.0303	1.75	[HSPA1A - heat shock 70kda protein 1a, RRN3 - rrn3 rna polymerase i transcription factor homolog (s. cerevisiae), PARK2 - parkinson protein 2, e3 ubiquitin protein ligase (parkin), DNAJA1 - dnaj (hsp40) homolog, subfamily a, member 1, NONO - non-pou domain containing, octamer-binding, ZNF385A - zinc finger protein 385a, GPX1 - glutathione peroxidase 1, CXCL12 - chemokine (c-x-c motif) ligand 12, …
GO:0001667	ameboidal-type cell migration	0.000338	0.0303	1.61	[NUP188 - nucleoporin 188kda, EMP2 - epithelial membrane protein 2, PITX2 - paired-like homeodomain 2, GPX1 - glutathione peroxidase 1, ARSB - arylsulfatase b, LRP5 - low density lipoprotein receptor-related protein 5, MYH9 - myosin, heavy chain 9, non-muscle, CFL1 - cofilin 1 (non-muscle), NOV - nephroblastoma overexpressed, SEMA3C - sema domain, immunoglobulin domain (ig), short basic domain, s…
GO:0071688	striated muscle myosin thick filament assembly	0.000339	0.03	3.17	[MYBPC1 - myosin binding protein c, slow type, MYOM1 - myomesin 1, MYOM3 - myomesin 3, IGSF22 - immunoglobulin superfamily, member 22, OBSL1 - obscurin-like 1, MYOM2 - myomesin 2, TCAP - titin-cap, TTN - titin, MYBPC2 - myosin binding protein c, fast type]
GO:0034505	tooth mineralization	0.000339	0.0302	3.17	[COL1A1 - collagen, type i, alpha 1, STIM1 - stromal interaction molecule 1, FAM20A - family with sequence similarity 20, member a, MSX2 - msh homeobox 2, FAM20C - family with sequence similarity 20, member c, CNNM4 - cyclin m4, PPARA - peroxisome proliferator-activated receptor alpha, PVRL1 - poliovirus receptor-related 1 (herpesvirus entry mediator c), ALPL - alkaline phosphatase, liver/bone/ki…	ki), AJUBA - ajuba lim protein, RGS4 - regulator of g-protein signaling 4, SYTL2 - synaptotagmin-like 2, RGS3 - regulator of g-protein signaling 3, MYO1D - myosin id, KAT2B - k(lysine) acetyltransferase 2b, SERPINF2 - serpin peptidase inhibitor, clade f (alpha-2 antiplasmin, pigment epithelium derived factor), member 2, BMP7 - bone morphogenetic protein 7, PRKAG2 - protein kinase, amp-activated, …
GO:0006635	fatty acid beta-oxidation	0.000346	0.0304	1.96	[ACOX2 - acyl-coa oxidase 2, branched chain, PEX7 - peroxisomal biogenesis factor 7, ACOX3 - acyl-coa oxidase 3, pristanoyl, CPT1A - carnitine palmitoyltransferase 1a (liver), CPT1B - carnitine palmitoyltransferase 1b (muscle), ACAT2 - acetyl-coa acetyltransferase 2, ECHDC2 - enoyl coa hydratase domain containing 2, ACOT8 - acyl-coa thioesterase 8, HSD17B4 - hydroxysteroid (17-beta) dehydrogenase…
GO:1902532	negative regulation of intracellular signal transduction	0.00036	0.0315	1.3	[GSTM2 - glutathione s-transferase mu 2 (muscle), TRIB3 - tribbles homolog 3 (drosophila), HSPA1A - heat shock 70kda protein 1a, PARK2 - parkinson protein 2, e3 ubiquitin protein ligase (parkin), PIK3IP1 - phosphoinositide-3-kinase interacting protein 1, DHX58 - dexh (asp-glu-x-his) box polypeptide 58, DNAJA1 - dnaj (hsp40) homolog, subfamily a, member 1, RNF152 - ring finger protein 152, PHLDA3 …	peroxisomal membrane protein, 34kda), member 17, PHYH - phytanoyl-coa 2-hydroxylase, ACOXL - acyl-coa oxidase-like, HACL1 - 2-hydroxyacyl-coa lyase 1, ALDH3A2 - aldehyde dehydrogenase 3 family, member a2, DECR1 - 2,4-dienoyl coa reductase 1, mitochondrial, CRAT - carnitine o-acetyltransferase, PECR - peroxisomal trans-2-enoyl-coa reductase, ABCD1 - atp-binding cassette, sub-family d (ald), member…
GO:1904872	regulation of telomerase RNA localization to Cajal body	0.000364	0.0316	2.79	[CCT6A - chaperonin containing tcp1, subunit 6a (zeta 1), RUVBL1 - ruvb-like 1 (e. coli), DKC1 - dyskeratosis congenita 1, dyskerin, CCT7 - chaperonin containing tcp1, subunit 7 (eta), CCT3 - chaperonin containing tcp1, subunit 3 (gamma), CCT8 - chaperonin containing tcp1, subunit 8 (theta), TCP1 - t-complex 1, CCT5 - chaperonin containing tcp1, subunit 5 (epsilon), CCT2 - chaperonin containing t…
GO:0044267	cellular protein metabolic process	0.000365	0.0316	1.1	[USP54 - ubiquitin specific peptidase 54, ATAT1 - alpha tubulin acetyltransferase 1, ABCA1 - atp-binding cassette, sub-family a (abc1), member 1, ABCA3 - atp-binding cassette, sub-family a (abc1), member 3, GALNT10 - udp-n-acetyl-alpha-d-galactosamine:polypeptide n-acetylgalactosaminyltransferase 10 (galnac-t10), ABL2 - c-abl oncogene 2, non-receptor tyrosine kinase, GCSH - glycine cleavage syste…	translocated to, 11, RET - ret proto-oncogene, LFNG - lfng o-fucosylpeptide 3-beta-n-acetylglucosaminyltransferase, DUSP15 - dual specificity phosphatase 15, YWHAQ - tyrosine 3-monooxygenase/tryptophan 5-monooxygenase activation protein, theta polypeptide, TRAF4 - tnf receptor-associated factor 4, KSR1 - kinase suppressor of ras 1, TICAM2 - toll-like receptor adaptor molecule 2, SPRED2 - sprouty-…	ki), AJUBA - ajuba lim protein, BMP2 - bone morphogenetic protein 2, GJA1 - gap junction protein, alpha 1, 43kda, PRR5 - proline rich 5 (renal), TNFAIP8L3 - tumor necrosis factor, alpha-induced protein 8-like 3, CCBE1 - collagen and calcium binding egf domains 1, CARD10 - caspase recruitment domain family, member 10, BMPR2 - bone morphogenetic protein receptor, type ii (serine/threonine kinase), …	translocated to, 3, APAF1 - apoptotic peptidase activating factor 1, NLE1 - notchless homolog 1 (drosophila), TRIM25 - tripartite motif containing 25, MAP4K3 - mitogen-activated protein kinase kinase kinase kinase 3, GLIPR2 - gli pathogenesis-related 2, PSMB3 - proteasome (prosome, macropain) subunit, beta type, 3, PSMB1 - proteasome (prosome, macropain) subunit, beta type, 1, P2RX7 - purinergic …
GO:0034440	lipid oxidation	0.000384	0.033	1.81	[ACOX2 - acyl-coa oxidase 2, branched chain, ACOX3 - acyl-coa oxidase 3, pristanoyl, ACOT8 - acyl-coa thioesterase 8, HSD17B4 - hydroxysteroid (17-beta) dehydrogenase 4, AMACR - alpha-methylacyl-coa racemase, PLA2G7 - phospholipase a2, group vii (platelet-activating factor acetylhydrolase, plasma), BDH2 - 3-hydroxybutyrate dehydrogenase, type 2, CPT1C - carnitine palmitoyltransferase 1c, HADH - h…
GO:0032502	developmental process	0.000388	0.0332	1.08	[PRRX1 - paired related homeobox 1, MSTN - myostatin, GDF9 - growth differentiation factor 9, ATAT1 - alpha tubulin acetyltransferase 1, ABAT - 4-aminobutyrate aminotransferase, CATSPER2 - cation channel, sperm associated 2, MADCAM1 - mucosal vascular addressin cell adhesion molecule 1, SEPT4 - septin 4, WFIKKN1 - wap, follistatin/kazal, immunoglobulin, kunitz and netrin domain containing 1, ABR …
GO:0043069	negative regulation of programmed cell death	0.000399	0.0339	1.23	[HSPA1A - heat shock 70kda protein 1a, HSPA1B - heat shock 70kda protein 1b, DNAJA1 - dnaj (hsp40) homolog, subfamily a, member 1, AGAP2 - arfgap with gtpase domain, ankyrin repeat and ph domain 2, BNIP1 - bcl2/adenovirus e1b 19kda interacting protein 1, PLAC8 - placenta-specific 8, CARD14 - caspase recruitment domain family, member 14, NUP62 - nucleoporin 62kda, EN2 - engrailed homeobox 2, LGALS…
GO:0008150	biological_process	0.000402	0.034	1.02	[POP1 - processing of precursor 1, ribonuclease p/mrp subunit (s. cerevisiae), AGAP1 - arfgap with gtpase domain, ankyrin repeat and ph domain 1, AGAP2 - arfgap with gtpase domain, ankyrin repeat and ph domain 2, SF3A3 - splicing factor 3a, subunit 3, 60kda, ABAT - 4-aminobutyrate aminotransferase, CBX1 - chromobox homolog 1, ABCA1 - atp-binding cassette, sub-family a (abc1), member 1, CATSPER2 -…	ki), LIPC - lipase, hepatic, PIPOX - pipecolic acid oxidase, PLCG2 - phospholipase c, gamma 2 (phosphatidylinositol-specific), LIPA - lipase a, lysosomal acid, cholesterol esterase, KIF16B - kinesin family member 16b, PLCD1 - phospholipase c, delta 1, BLVRB - biliverdin reductase b (flavin reductase (nadph)), PLD2 - phospholipase d2, CRAT - carnitine o-acetyltransferase, CLOCK - clock circadian r…	peroxisomal membrane protein, 34kda), member 17, KPNB1 - karyopherin (importin) beta 1, RPL36A - ribosomal protein l36a, RPLP0 - ribosomal protein, large, p0, VLDLR - very low density lipoprotein receptor, RPL37A - ribosomal protein l37a, ALDH3B1 - aldehyde dehydrogenase 3 family, member b1, RPL38 - ribosomal protein l38, RPL39 - ribosomal protein l39, ALDH1B1 - aldehyde dehydrogenase 1 family, m…
GO:0051716	cellular response to stimulus	0.000416	0.0349	1.12	[TRIB3 - tribbles homolog 3 (drosophila), PRDX6 - peroxiredoxin 6, PHLDA3 - pleckstrin homology-like domain, family a, member 3, MAP3K8 - mitogen-activated protein kinase kinase kinase 8, MSTN - myostatin, WDR76 - wd repeat domain 76, PDIA4 - protein disulfide isomerase family a, member 4, ABCA1 - atp-binding cassette, sub-family a (abc1), member 1, LIG1 - ligase i, dna, atp-dependent, LDLR - low…
GO:0033036	macromolecule localization	0.000418	0.0349	1.15	[AGAP1 - arfgap with gtpase domain, ankyrin repeat and ph domain 1, AGAP2 - arfgap with gtpase domain, ankyrin repeat and ph domain 2, WDR19 - wd repeat domain 19, PDIA4 - protein disulfide isomerase family a, member 4, ABCA1 - atp-binding cassette, sub-family a (abc1), member 1, TOMM34 - translocase of outer mitochondrial membrane 34, MADCAM1 - mucosal vascular addressin cell adhesion molecule 1…
GO:0030278	regulation of ossification	0.000425	0.0351	1.51	[TOB1 - transducer of erbb2, 1, IFITM5 - interferon induced transmembrane protein 5, KREMEN2 - kringle containing transmembrane protein 2, DDX5 - dead (asp-glu-ala-asp) box helicase 5, ADRB2 - adrenoceptor beta 2, surface, SLC8A1 - solute carrier family 8 (sodium/calcium exchanger), member 1, CHRD - chordin, BCOR - bcl6 corepressor, PTK2B - protein tyrosine kinase 2 beta, ANKH - ankh inorganic py…
GO:0009888	tissue development	0.000425	0.0353	1.29	[SPRR2G - small proline-rich protein 2g, IFITM5 - interferon induced transmembrane protein 5, SECTM1 - secreted and transmembrane 1, MSTN - myostatin, NRP2 - neuropilin 2, ZFP36L1 - zfp36 ring finger protein-like 1, RET - ret proto-oncogene, OXCT1 - 3-oxoacid coa transferase 1, SEMA3F - sema domain, immunoglobulin domain (ig), short basic domain, secreted, (semaphorin) 3f, EPHA2 - eph receptor a2…
GO:0048856	anatomical structure development	0.000435	0.0357	1.11	[SPRR2G - small proline-rich protein 2g, PRRX1 - paired related homeobox 1, SCUBE2 - signal peptide, cub domain, egf-like 2, MSTN - myostatin, GDF9 - growth differentiation factor 9, WDR19 - wd repeat domain 19, ATAT1 - alpha tubulin acetyltransferase 1, ABAT - 4-aminobutyrate aminotransferase, CATSPER2 - cation channel, sperm associated 2, SEPT4 - septin 4, WFIKKN1 - wap, follistatin/kazal, immu…
GO:1903827	regulation of cellular protein localization	0.000461	0.0375	1.26	[PARK2 - parkinson protein 2, e3 ubiquitin protein ligase (parkin), DNAJA1 - dnaj (hsp40) homolog, subfamily a, member 1, TCP1 - t-complex 1, CDH1 - cadherin 1, type 1, e-cadherin (epithelial), APC2 - adenomatosis polyposis coli 2, WWTR1 - ww domain containing transcription regulator 1, RANGRF - ran guanine nucleotide release factor, TMEM173 - transmembrane protein 173, NUP62 - nucleoporin 62kda,…	translocated to, 11, ZFP36L1 - zfp36 ring finger protein-like 1, OBFC1 - oligonucleotide/oligosaccharide-binding fold containing 1, OXCT1 - 3-oxoacid coa transferase 1, C12orf39 - chromosome 12 open reading frame 39, FOXO3 - forkhead box o3, P2RX7 - purinergic receptor p2x, ligand-gated ion channel, 7, SLC8B1 - solute carrier family 8 (sodium/lithium/calcium exchanger), member b1, PLN - phosphola…
GO:1900181	negative regulation of protein localization to nucleus	0.000461	0.0376	1.83	[PKD1 - polycystic kidney disease 1 (autosomal dominant), MDFI - myod family inhibitor, PKIA - protein kinase (camp-dependent, catalytic) inhibitor alpha, SLC9A3R1 - solute carrier family 9, subfamily a (nhe3, cation proton antiporter 3), member 3 regulator 1, APC2 - adenomatosis polyposis coli 2, LITAF - lipopolysaccharide-induced tnf factor, PPM1A - protein phosphatase, mg2+/mn2+ dependent, 1a,…
GO:0044319	wound healing, spreading of cells	0.000464	0.0375	2.61	[ITGA5 - integrin, alpha 5 (fibronectin receptor, alpha polypeptide), RHOC - ras homolog family member c, PDPN - podoplanin, CYR61 - cysteine-rich, angiogenic inducer, 61, AJUBA - ajuba lim protein, RHOA - ras homolog family member a, MSX2 - msh homeobox 2, ARHGAP35 - rho gtpase activating protein 35, TOR1A - torsin family 1, member a (torsin a), CD44 - cd44 molecule (indian blood group), TMEFF2 …
GO:0044265	cellular macromolecule catabolic process	0.000465	0.0374	1.24	[PSMD6 - proteasome (prosome, macropain) 26s subunit, non-atpase, 6, HSPA1A - heat shock 70kda protein 1a, POP1 - processing of precursor 1, ribonuclease p/mrp subunit (s. cerevisiae), PARK2 - parkinson protein 2, e3 ubiquitin protein ligase (parkin), HSPA1B - heat shock 70kda protein 1b, NCBP2 - nuclear cap binding protein subunit 2, 20kda, CDC20 - cell division cycle 20, EXOSC5 - exosome compon…	peroxisomal membrane protein, 34kda), member 17, PHYH - phytanoyl-coa 2-hydroxylase, ACOXL - acyl-coa oxidase-like, HACL1 - 2-hydroxyacyl-coa lyase 1, SORD - sorbitol dehydrogenase, ALDH3A2 - aldehyde dehydrogenase 3 family, member a2, CRYL1 - crystallin, lambda 1, DECR1 - 2,4-dienoyl coa reductase 1, mitochondrial, AKR1D1 - aldo-keto reductase family 1, member d1, CRAT - carnitine o-acetyltransf…
GO:0043436	oxoacid metabolic process	0.000473	0.0378	1.21	[MCCC1 - methylcrotonoyl-coa carboxylase 1 (alpha), HSD17B4 - hydroxysteroid (17-beta) dehydrogenase 4, SCD5 - stearoyl-coa desaturase 5, BCKDK - branched chain ketoacid dehydrogenase kinase, ABAT - 4-aminobutyrate aminotransferase, AMACR - alpha-methylacyl-coa racemase, BDH2 - 3-hydroxybutyrate dehydrogenase, type 2, LDHB - lactate dehydrogenase b, CES2 - carboxylesterase 2, GCSH - glycine cleav…
GO:0031344	regulation of cell projection organization	0.000482	0.0383	1.27	[PARK2 - parkinson protein 2, e3 ubiquitin protein ligase (parkin), CDC20 - cell division cycle 20, PRRX1 - paired related homeobox 1, TNFRSF12A - tumor necrosis factor receptor superfamily, member 12a, ENC1 - ectodermal-neural cortex 1 (with btb domain), CXCL12 - chemokine (c-x-c motif) ligand 12, PLXNC1 - plexin c1, FAM98A - family with sequence similarity 98, member a, PLEKHM1 - pleckstrin hom…
GO:0000052	citrulline metabolic process	0.000499	0.0395	4.57	[ALDH18A1 - aldehyde dehydrogenase 18 family, member a1, DDAH1 - dimethylarginine dimethylaminohydrolase 1, CPS1 - carbamoyl-phosphate synthase 1, mitochondrial, DDAH2 - dimethylarginine dimethylaminohydrolase 2, ASS1 - argininosuccinate synthase 1]
GO:0043405	regulation of MAP kinase activity	0.000529	0.0416	1.36	[TRIB3 - tribbles homolog 3 (drosophila), DNAJA1 - dnaj (hsp40) homolog, subfamily a, member 1, DRD4 - dopamine receptor d4, PDE5A - phosphodiesterase 5a, cgmp-specific, MAP3K8 - mitogen-activated protein kinase kinase kinase 8, GADD45A - growth arrest and dna-damage-inducible, alpha, MDFIC - myod family inhibitor domain containing, MAP3K7CL - map3k7 c-terminal like, MAP3K9 - mitogen-activated pr…
GO:0034762	regulation of transmembrane transport	0.000535	0.0417	1.31	[GSTM2 - glutathione s-transferase mu 2 (muscle), SLC31A2 - solute carrier family 31 (copper transporter), member 2, CATSPER2 - cation channel, sperm associated 2, RANGRF - ran guanine nucleotide release factor, DHRS7C - dehydrogenase/reductase (sdr family) member 7c, JPH3 - junctophilin 3, STK39 - serine threonine kinase 39, MIR133A1 - microrna 133a-1, ADC - arginine decarboxylase, KCNE1L - kcne…
GO:0044283	small molecule biosynthetic process	0.000535	0.0418	1.31	[HSD17B4 - hydroxysteroid (17-beta) dehydrogenase 4, SCD5 - stearoyl-coa desaturase 5, HSD17B3 - hydroxysteroid (17-beta) dehydrogenase 3, ABAT - 4-aminobutyrate aminotransferase, AMACR - alpha-methylacyl-coa racemase, COQ3 - coenzyme q3 methyltransferase, BDH2 - 3-hydroxybutyrate dehydrogenase, type 2, PC - pyruvate carboxylase, ENO2 - enolase 2 (gamma, neuronal), IP6K3 - inositol hexakisphospha…
GO:0090183	regulation of kidney development	0.00054	0.0419	1.97	[PDGFA - platelet-derived growth factor alpha polypeptide, BASP1 - brain abundant, membrane attached signal protein 1, CITED1 - cbp/p300-interacting transactivator, with glu/asp-rich carboxy-terminal domain, 1, PROM1 - prominin 1, SOX9 - sry (sex determining region y)-box 9, CFLAR - casp8 and fadd-like apoptosis regulator, FAT4 - fat atypical cadherin 4, PDGFRB - platelet-derived growth factor re…
GO:1900180	regulation of protein localization to nucleus	0.0006	0.046	1.45	[PKIA - protein kinase (camp-dependent, catalytic) inhibitor alpha, TCP1 - t-complex 1, CDH1 - cadherin 1, type 1, e-cadherin (epithelial), APC2 - adenomatosis polyposis coli 2, MDFIC - myod family inhibitor domain containing, NOV - nephroblastoma overexpressed, WWTR1 - ww domain containing transcription regulator 1, TMEM173 - transmembrane protein 173, NUP62 - nucleoporin 62kda, TRIM28 - tripart…
GO:0060048	cardiac muscle contraction	0.0006	0.0462	2.03	[SRSF1 - serine/arginine-rich splicing factor 1, SCN1B - sodium channel, voltage-gated, type i, beta subunit, ATP1A3 - atpase, na+/k+ transporting, alpha 3 polypeptide, SCN3B - sodium channel, voltage-gated, type iii, beta subunit, SLC8A1 - solute carrier family 8 (sodium/calcium exchanger), member 1, TAZ - tafazzin, TTN - titin, MYH7 - myosin, heavy chain 7, cardiac muscle, beta, CASQ2 - calsequ…	peroxisomal membrane protein, 34kda), member 17, AMACR - alpha-methylacyl-coa racemase, ACOXL - acyl-coa oxidase-like, BDH2 - 3-hydroxybutyrate dehydrogenase, type 2, CPT1C - carnitine palmitoyltransferase 1c, HADH - hydroxyacyl-coa dehydrogenase, AUH - au rna binding protein/enoyl-coa hydratase, SESN2 - sestrin 2, DECR1 - 2,4-dienoyl coa reductase 1, mitochondrial, ECHDC1 - enoyl coa hydratase d…
GO:0007009	plasma membrane organization	0.000644	0.0491	1.89	[XKR8 - xk, kell blood group complex subunit-related family, member 8, SNX33 - sorting nexin 33, P2RX7 - purinergic receptor p2x, ligand-gated ion channel, 7, SNX9 - sorting nexin 9, MICALL1 - mical-like 1, CXCR4 - chemokine (c-x-c motif) receptor 4, MTSS1 - metastasis suppressor 1, SDPR - serum deprivation response, DYSF - dysferlin, limb girdle muscular dystrophy 2b (autosomal recessive), MPP5 …
GO:0043066	negative regulation of apoptotic process	0.000648	0.0492	1.22	[HSPA1A - heat shock 70kda protein 1a, HSPA1B - heat shock 70kda protein 1b, DNAJA1 - dnaj (hsp40) homolog, subfamily a, member 1, AGAP2 - arfgap with gtpase domain, ankyrin repeat and ph domain 2, BNIP1 - bcl2/adenovirus e1b 19kda interacting protein 1, PLAC8 - placenta-specific 8, CARD14 - caspase recruitment domain family, member 14, NUP62 - nucleoporin 62kda, EN2 - engrailed homeobox 2, LGALS…
GO:0010662	regulation of striated muscle cell apoptotic process	0.000649	0.049	2.22	[MIR24-2 - microrna 24-2, RGL2 - ral guanine nucleotide dissociation stimulator-like 2, NOL3 - nucleolar protein 3 (apoptosis repressor with card domain), CFLAR - casp8 and fadd-like apoptosis regulator, CAMK2D - calcium/calmodulin-dependent protein kinase ii delta, CAMK2A - calcium/calmodulin-dependent protein kinase ii alpha, HMGCR - 3-hydroxy-3-methylglutaryl-coa reductase, AGT - angiotensinog…	ki), MYLK - myosin light chain kinase, EIF5A - eukaryotic translation initiation factor 5a, TOPORS - topoisomerase i binding, arginine/serine-rich, e3 ubiquitin protein ligase, SBK1 - sh3-binding domain kinase 1, EEF2K - eukaryotic elongation factor-2 kinase, EEF1A1 - eukaryotic translation elongation factor 1 alpha 1, PTPRU - protein tyrosine phosphatase, receptor type, u, TP53 - tumor protein p…
GO:0006458	'de novo' protein folding	0.000651	0.0489	2.16	[CCT6A - chaperonin containing tcp1, subunit 6a (zeta 1), CCT3 - chaperonin containing tcp1, subunit 3 (gamma), CCT7 - chaperonin containing tcp1, subunit 7 (eta), UGGT2 - udp-glucose glycoprotein glucosyltransferase 2, CCT8 - chaperonin containing tcp1, subunit 8 (theta), TCP1 - t-complex 1, UGGT1 - udp-glucose glycoprotein glucosyltransferase 1, FYCO1 - fyve and coiled-coil domain containing 1,…
GO:0034765	regulation of ion transmembrane transport	0.000652	0.0487	1.31	[GSTM2 - glutathione s-transferase mu 2 (muscle), SLC31A2 - solute carrier family 31 (copper transporter), member 2, CATSPER2 - cation channel, sperm associated 2, RANGRF - ran guanine nucleotide release factor, DHRS7C - dehydrogenase/reductase (sdr family) member 7c, JPH3 - junctophilin 3, STK39 - serine threonine kinase 39, MIR133A1 - microrna 133a-1, KCNE1L - kcne1-like, YWHAQ - tyrosine 3-mon…	peroxisomal membrane protein, 34kda), member 17, PHYH - phytanoyl-coa 2-hydroxylase, POR - p450 (cytochrome) oxidoreductase, ACOXL - acyl-coa oxidase-like, HACL1 - 2-hydroxyacyl-coa lyase 1, ALDH3A2 - aldehyde dehydrogenase 3 family, member a2, DECR1 - 2,4-dienoyl coa reductase 1, mitochondrial, CRAT - carnitine o-acetyltransferase, PECR - peroxisomal trans-2-enoyl-coa reductase, ABCD1 - atp-bind…
GO:0046823	negative regulation of nucleocytoplasmic transport	0.000662	0.0493	1.82	[PKD1 - polycystic kidney disease 1 (autosomal dominant), MDFI - myod family inhibitor, PKIA - protein kinase (camp-dependent, catalytic) inhibitor alpha, SLC9A3R1 - solute carrier family 9, subfamily a (nhe3, cation proton antiporter 3), member 3 regulator 1, APC2 - adenomatosis polyposis coli 2, LITAF - lipopolysaccharide-induced tnf factor, PPM1A - protein phosphatase, mg2+/mn2+ dependent, 1a,…
GO:0050896	response to stimulus	0.000673	0.0498	1.08	[MSTN - myostatin, WDR76 - wd repeat domain 76, ABAT - 4-aminobutyrate aminotransferase, ABCA1 - atp-binding cassette, sub-family a (abc1), member 1, CATSPER2 - cation channel, sperm associated 2, MADCAM1 - mucosal vascular addressin cell adhesion molecule 1, ABCA3 - atp-binding cassette, sub-family a (abc1), member 3, PMAIP1 - phorbol-12-myristate-13-acetate-induced protein 1, ABL2 - c-abl oncog…
GO:1902176	negative regulation of oxidative stress-induced intrinsic apoptotic signaling pathway	0.000694	0.0511	2.65	[HSPB1 - heat shock 27kda protein 1, PARK2 - parkinson protein 2, e3 ubiquitin protein ligase (parkin), BAG5 - bcl2-associated athanogene 5, NONO - non-pou domain containing, octamer-binding, SOD2 - superoxide dismutase 2, mitochondrial, NOL3 - nucleolar protein 3 (apoptosis repressor with card domain), PARK7 - parkinson protein 7, GPX1 - glutathione peroxidase 1, HSPH1 - heat shock 105kda/110kda…	ki), PLCG2 - phospholipase c, gamma 2 (phosphatidylinositol-specific), SOD2 - superoxide dismutase 2, mitochondrial, EIF5A - eukaryotic translation initiation factor 5a, BMP7 - bone morphogenetic protein 7, TOPORS - topoisomerase i binding, arginine/serine-rich, e3 ubiquitin protein ligase, ZNF259 - zinc finger protein 259, EEF2K - eukaryotic elongation factor-2 kinase, PLK3 - polo-like kinase 3,…	adenine nucleotide translocator), member 5, PAK7 - p21 protein (cdc42/rac)-activated kinase 7, PARK2 - parkinson protein 2, e3 ubiquitin protein ligase (parkin), BIRC5 - baculoviral iap repeat containing 5, BIRC3 - baculoviral iap repeat containing 3, TM7SF3 - transmembrane 7 superfamily member 3, ZNF385A - zinc finger protein 385a, MICAL1 - microtubule associated monooxygenase, calponin and lim …
GO:0009893	positive regulation of metabolic process	0.000703	0.0515	1.1	[TRIB3 - tribbles homolog 3 (drosophila), PRDX6 - peroxiredoxin 6, PLAC8 - placenta-specific 8, PRRX1 - paired related homeobox 1, MSTN - myostatin, MAP3K8 - mitogen-activated protein kinase kinase kinase 8, GDF9 - growth differentiation factor 9, NFE2L3 - nuclear factor (erythroid-derived 2)-like 3, PRR16 - proline rich 16, ABAT - 4-aminobutyrate aminotransferase, IER2 - immediate early response…	translocated to, 11, EBNA1BP2 - ebna1 binding protein 2, RAB40B - rab40b, member ras oncogene family, ACADS - acyl-coa dehydrogenase, c-2 to c-3 short chain, YWHAQ - tyrosine 3-monooxygenase/tryptophan 5-monooxygenase activation protein, theta polypeptide, FTSJ3 - ftsj homolog 3 (e. coli), ASIC2 - acid-sensing (proton-gated) ion channel 2, ASIC1 - acid-sensing (proton-gated) ion channel 1, BLCAP …	adenine nucleotide translocator), member 6, CHAC2 - chac, cation transport regulator homolog 2 (e. coli), ANXA1 - annexin a1, FLYWCH2 - flywch family member 2, SLC25A5 - solute carrier family 25 (mitochondrial carrier	adenine nucleotide translocator), member 5, ANK2 - ankyrin 2, neuronal, ANK3 - ankyrin 3, node of ranvier (ankyrin g), SLC27A5 - solute carrier family 27 (fatty acid transporter), member 5, ANK1 - ankyrin 1, erythrocytic, APEX1 - apex nuclease (multifunctional dna repair enzyme) 1, NRM - nurim (nuclear envelope membrane protein), BIRC5 - baculoviral iap repeat containing 5, USP18 - ubiquitin spec…	peroxisomal membrane protein, 34kda), member 17, CACNA1E - calcium channel, voltage-dependent, r type, alpha 1e subunit, TRIM38 - tripartite motif containing 38, CACNA1S - calcium channel, voltage-dependent, l type, alpha 1s subunit, CALR - calreticulin, FBXO27 - f-box protein 27, CALM2 - calmodulin 2 (phosphorylase kinase, delta), ZNF792 - zinc finger protein 792, SEMA6C - sema domain, transmemb…	translocated to, 1 (cyclin d-related), SLC43A2 - solute carrier family 43 (amino acid system l transporter), member 2, CBR3 - carbonyl reductase 3, WDR81 - wd repeat domain 81, PRMT5 - protein arginine methyltransferase 5, CDC6 - cell division cycle 6, ST6GALNAC2 - st6 (alpha-n-acetyl-neuraminyl-2,3-beta-galactosyl-1,3)-n-acetylgalactosaminide alpha-2,6-sialyltransferase 2, CDC20 - cell division …
GO:0019395	fatty acid oxidation	0.000711	0.0519	1.77	[ACOX2 - acyl-coa oxidase 2, branched chain, ACOX3 - acyl-coa oxidase 3, pristanoyl, ACOT8 - acyl-coa thioesterase 8, HSD17B4 - hydroxysteroid (17-beta) dehydrogenase 4, AMACR - alpha-methylacyl-coa racemase, BDH2 - 3-hydroxybutyrate dehydrogenase, type 2, CPT1C - carnitine palmitoyltransferase 1c, HADH - hydroxyacyl-coa dehydrogenase, SESN2 - sestrin 2, AUH - au rna binding protein/enoyl-coa hyd…
GO:0008104	protein localization	0.000722	0.0524	1.14	[AGAP1 - arfgap with gtpase domain, ankyrin repeat and ph domain 1, AGAP2 - arfgap with gtpase domain, ankyrin repeat and ph domain 2, WDR19 - wd repeat domain 19, PDIA4 - protein disulfide isomerase family a, member 4, ABCA1 - atp-binding cassette, sub-family a (abc1), member 1, TOMM34 - translocase of outer mitochondrial membrane 34, MADCAM1 - mucosal vascular addressin cell adhesion molecule 1…
GO:0023056	positive regulation of signaling	0.000746	0.0539	1.15	[TOB1 - transducer of erbb2, 1, HSPA1A - heat shock 70kda protein 1a, EMP2 - epithelial membrane protein 2, HSPA1B - heat shock 70kda protein 1b, DHX58 - dexh (asp-glu-x-his) box polypeptide 58, TSPAN14 - tetraspanin 14, PRRX1 - paired related homeobox 1, TNFRSF12A - tumor necrosis factor receptor superfamily, member 12a, MAP3K8 - mitogen-activated protein kinase kinase kinase 8, SEMA4C - sema do…
GO:0055114	oxidation-reduction process	0.000751	0.054	1.21	[NCF2 - neutrophil cytosolic factor 2, COX6A2 - cytochrome c oxidase subunit via polypeptide 2, PRDX6 - peroxiredoxin 6, HSD17B4 - hydroxysteroid (17-beta) dehydrogenase 4, MSRB2 - methionine sulfoxide reductase b2, HSD17B3 - hydroxysteroid (17-beta) dehydrogenase 3, SCD5 - stearoyl-coa desaturase 5, HSD17B2 - hydroxysteroid (17-beta) dehydrogenase 2, NDUFA4 - nadh dehydrogenase (ubiquinone) 1 al…
GO:0007169	transmembrane receptor protein tyrosine kinase signaling pathway	0.00076	0.0544	1.28	[NCF2 - neutrophil cytosolic factor 2, NCBP2 - nuclear cap binding protein subunit 2, 20kda, NCBP1 - nuclear cap binding protein subunit 1, 80kda, NDN - necdin, melanoma antigen (mage) family member, HNRNPM - heterogeneous nuclear ribonucleoprotein m, NRP2 - neuropilin 2, IQGAP1 - iq motif containing gtpase activating protein 1, C2CD5 - c2 calcium-dependent domain containing 5, ABL2 - c-abl oncog…
GO:0031033	myosin filament organization	0.000765	0.0543	2.94	[MYBPC1 - myosin binding protein c, slow type, MYOM1 - myomesin 1, MYOM3 - myomesin 3, IGSF22 - immunoglobulin superfamily, member 22, OBSL1 - obscurin-like 1, MYOM2 - myomesin 2, TCAP - titin-cap, TTN - titin, MYBPC2 - myosin binding protein c, fast type]	adenine nucleotide translocator), member 5, ANK3 - ankyrin 3, node of ranvier (ankyrin g), GAS1 - growth arrest-specific 1, CARF - calcium responsive transcription factor, SRM - spermidine synthase, APEX1 - apex nuclease (multifunctional dna repair enzyme) 1, GSTM2 - glutathione s-transferase mu 2 (muscle), PARK2 - parkinson protein 2, e3 ubiquitin protein ligase (parkin), SMC6 - structural maint…	ki), BMP2 - bone morphogenetic protein 2, MYLK - myosin light chain kinase, ALDH1A2 - aldehyde dehydrogenase 1 family, member a2, RCSD1 - rcsd domain containing 1, BMPR2 - bone morphogenetic protein receptor, type ii (serine/threonine kinase), EIF5A - eukaryotic translation initiation factor 5a, MYO6 - myosin vi, KAT2B - k(lysine) acetyltransferase 2b, TOPORS - topoisomerase i binding, arginine/s…
GO:0031034	myosin filament assembly	0.000765	0.0545	2.94	[MYBPC1 - myosin binding protein c, slow type, MYOM1 - myomesin 1, MYOM3 - myomesin 3, IGSF22 - immunoglobulin superfamily, member 22, OBSL1 - obscurin-like 1, MYOM2 - myomesin 2, TCAP - titin-cap, TTN - titin, MYBPC2 - myosin binding protein c, fast type]	adenine nucleotide translocator), member 6, ANXA1 - annexin a1, ANK2 - ankyrin 2, neuronal, ANK3 - ankyrin 3, node of ranvier (ankyrin g), TMEM107 - transmembrane protein 107, ANK1 - ankyrin 1, erythrocytic, PARK2 - parkinson protein 2, e3 ubiquitin protein ligase (parkin), BIRC5 - baculoviral iap repeat containing 5, SEC13 - sec13 homolog (s. cerevisiae), DDIT3 - dna-damage-inducible transcript …
GO:0043085	positive regulation of catalytic activity	0.000767	0.0541	1.16	[NCF2 - neutrophil cytosolic factor 2, HSPA1A - heat shock 70kda protein 1a, TRIB3 - tribbles homolog 3 (drosophila), EMP2 - epithelial membrane protein 2, DNAJB2 - dnaj (hsp40) homolog, subfamily b, member 2, AGAP1 - arfgap with gtpase domain, ankyrin repeat and ph domain 1, DNAJA1 - dnaj (hsp40) homolog, subfamily a, member 1, AGAP2 - arfgap with gtpase domain, ankyrin repeat and ph domain 2, M…
GO:0040012	regulation of locomotion	0.000782	0.0549	1.21	[EMP2 - epithelial membrane protein 2, MADCAM1 - mucosal vascular addressin cell adhesion molecule 1, CD274 - cd274 molecule, NRP2 - neuropilin 2, IQGAP1 - iq motif containing gtpase activating protein 1, TRIM28 - tripartite motif containing 28, ABL2 - c-abl oncogene 2, non-receptor tyrosine kinase, ABR - active bcr-related, PML - promyelocytic leukemia, RET - ret proto-oncogene, LGALS3 - lectin,…
GO:0051704	multi-organism process	0.000793	0.0554	1.17	[HSPA1A - heat shock 70kda protein 1a, HSPA1B - heat shock 70kda protein 1b, EXOSC5 - exosome component 5, DHX58 - dexh (asp-glu-x-his) box polypeptide 58, PLAC8 - placenta-specific 8, UNC93B1 - unc-93 homolog b1 (c. elegans), HSD11B2 - hydroxysteroid (11-beta) dehydrogenase 2, ABAT - 4-aminobutyrate aminotransferase, LDLR - low density lipoprotein receptor, NUP62 - nucleoporin 62kda, PMAIP1 - ph…
GO:0006986	response to unfolded protein	0.000796	0.0554	1.96	[HSPA1A - heat shock 70kda protein 1a, PARK2 - parkinson protein 2, e3 ubiquitin protein ligase (parkin), DNAJB2 - dnaj (hsp40) homolog, subfamily b, member 2, DNAJA1 - dnaj (hsp40) homolog, subfamily a, member 1, HSPA4L - heat shock 70kda protein 4-like, SERPINH1 - serpin peptidase inhibitor, clade h (heat shock protein 47), member 1, (collagen binding protein 1), MANF - mesencephalic astrocyte-…
GO:0070848	response to growth factor	0.00082	0.0568	1.38	[MICALL1 - mical-like 1, NCL - nucleolin, IER2 - immediate early response 2, IQGAP1 - iq motif containing gtpase activating protein 1, RPL8 - ribosomal protein l8, KDM5B - lysine (k)-specific demethylase 5b, ZFP36L2 - zfp36 ring finger protein-like 2, ZFP36L1 - zfp36 ring finger protein-like 1, APAF1 - apoptotic peptidase activating factor 1, BAIAP2 - bai1-associated protein 2, FOXO3 - forkhead b…
GO:0006979	response to oxidative stress	0.00083	0.0572	1.35	[NCF2 - neutrophil cytosolic factor 2, HSPA1A - heat shock 70kda protein 1a, APEX1 - apex nuclease (multifunctional dna repair enzyme) 1, HSPA1B - heat shock 70kda protein 1b, PARK2 - parkinson protein 2, e3 ubiquitin protein ligase (parkin), PRDX6 - peroxiredoxin 6, PLEKHA1 - pleckstrin homology domain containing, family a (phosphoinositide binding specific) member 1, ATP2A2 - atpase, ca++ trans…
GO:0006082	organic acid metabolic process	0.000831	0.057	1.19	[MCCC1 - methylcrotonoyl-coa carboxylase 1 (alpha), HSD17B4 - hydroxysteroid (17-beta) dehydrogenase 4, SCD5 - stearoyl-coa desaturase 5, BCKDK - branched chain ketoacid dehydrogenase kinase, ABAT - 4-aminobutyrate aminotransferase, AMACR - alpha-methylacyl-coa racemase, BDH2 - 3-hydroxybutyrate dehydrogenase, type 2, LDHB - lactate dehydrogenase b, CES2 - carboxylesterase 2, GCSH - glycine cleav…
GO:0090066	regulation of anatomical structure size	0.000857	0.0585	1.33	[SPTAN1 - spectrin, alpha, non-erythrocytic 1, PRR16 - proline rich 16, CXCL12 - chemokine (c-x-c motif) ligand 12, ANXA7 - annexin a7, RET - ret proto-oncogene, HRH1 - histamine receptor h1, P2RX1 - purinergic receptor p2x, ligand-gated ion channel, 1, CDC42EP4 - cdc42 effector protein (rho gtpase binding) 4, ASIC2 - acid-sensing (proton-gated) ion channel 2, P2RX7 - purinergic receptor p2x, lig…	ki), PSMC3 - proteasome (prosome, macropain) 26s subunit, atpase, 3, PSMD10 - proteasome (prosome, macropain) 26s subunit, non-atpase, 10, CLOCK - clock circadian regulator, PSMD2 - proteasome (prosome, macropain) 26s subunit, non-atpase, 2, TOPORS - topoisomerase i binding, arginine/serine-rich, e3 ubiquitin protein ligase, BTBD6 - btb (poz) domain containing 6, ARNTL - aryl hydrocarbon receptor…
GO:0048583	regulation of response to stimulus	0.000862	0.0587	1.09	[PRRX1 - paired related homeobox 1, MSTN - myostatin, GDF9 - growth differentiation factor 9, WDR76 - wd repeat domain 76, AKAP1 - a kinase (prka) anchor protein 1, ABAT - 4-aminobutyrate aminotransferase, ABCA1 - atp-binding cassette, sub-family a (abc1), member 1, SEPT4 - septin 4, MADCAM1 - mucosal vascular addressin cell adhesion molecule 1, WFIKKN1 - wap, follistatin/kazal, immunoglobulin, k…	peroxisomal membrane protein, 34kda), member 17, EXT2 - exostosin glycosyltransferase 2, EXTL2 - exostosin-like glycosyltransferase 2, FARSB - phenylalanyl-trna synthetase, beta subunit, MSRA - methionine sulfoxide reductase a, ELOVL4 - elovl fatty acid elongase 4, VARS - valyl-trna synthetase, ALDH3A2 - aldehyde dehydrogenase 3 family, member a2, FADS2 - fatty acid desaturase 2, ACSM5 - acyl-coa…
GO:0042325	regulation of phosphorylation	0.000869	0.0588	1.16	[TRIB3 - tribbles homolog 3 (drosophila), EMP2 - epithelial membrane protein 2, DNAJA1 - dnaj (hsp40) homolog, subfamily a, member 1, MAPRE3 - microtubule-associated protein, rp/eb family, member 3, ZFYVE28 - zinc finger, fyve domain containing 28, SEMA4C - sema domain, immunoglobulin domain (ig), transmembrane domain (tm) and short cytoplasmic domain, (semaphorin) 4c, MSTN - myostatin, MAP3K8 - …
GO:0032069	regulation of nuclease activity	0.000905	0.061	2.38	[HSPA1A - heat shock 70kda protein 1a, NPM1 - nucleophosmin (nucleolar phosphoprotein b23, numatrin), BAK1 - bcl2-antagonist/killer 1, RPS3 - ribosomal protein s3, ABCE1 - atp-binding cassette, sub-family e (oabp), member 1, HMGB2 - high mobility group box 2, TERF1 - telomeric repeat binding factor (nima-interacting) 1, ERN1 - endoplasmic reticulum to nucleus signaling 1, PTPN1 - protein tyrosine…
GO:0044281	small molecule metabolic process	0.000917	0.0615	1.14	[SCD5 - stearoyl-coa desaturase 5, ABAT - 4-aminobutyrate aminotransferase, AMACR - alpha-methylacyl-coa racemase, ABCA1 - atp-binding cassette, sub-family a (abc1), member 1, LDHB - lactate dehydrogenase b, LDLR - low density lipoprotein receptor, GCSH - glycine cleavage system protein h (aminomethyl carrier), PMM2 - phosphomannomutase 2, ACADS - acyl-coa dehydrogenase, c-2 to c-3 short chain, A…
GO:0035966	response to topologically incorrect protein	0.000937	0.0623	1.88	[HSPA1A - heat shock 70kda protein 1a, PARK2 - parkinson protein 2, e3 ubiquitin protein ligase (parkin), DNAJB2 - dnaj (hsp40) homolog, subfamily b, member 2, DNAJA1 - dnaj (hsp40) homolog, subfamily a, member 1, HSPA4L - heat shock 70kda protein 4-like, SERPINH1 - serpin peptidase inhibitor, clade h (heat shock protein 47), member 1, (collagen binding protein 1), MANF - mesencephalic astrocyte-…	citrate transporter), member 1, ADM - adrenomedullin, MSMO1 - methylsterol monooxygenase 1, CYP19A1 - cytochrome p450, family 19, subfamily a, polypeptide 1, MMACHC - methylmalonic aciduria (cobalamin deficiency) cblc type, with homocystinuria, CYP27A1 - cytochrome p450, family 27, subfamily a, polypeptide 1, MGST3 - microsomal glutathione s-transferase 3, PRKAA2 - protein kinase, amp-activated, …	oxoglutarate carrier), member 11, AHCY - adenosylhomocysteinase, AASDHPPT - aminoadipate-semialdehyde dehydrogenase-phosphopantetheinyl transferase, SLC1A3 - solute carrier family 1 (glial high affinity glutamate transporter), member 3, ELOVL4 - elovl fatty acid elongase 4, FADS2 - fatty acid desaturase 2, IDI1 - isopentenyl-diphosphate delta isomerase 1, ACSM5 - acyl-coa synthetase medium-chain …
GO:0071902	positive regulation of protein serine/threonine kinase activity	0.000937	0.0626	1.34	[CDC6 - cell division cycle 6, SLC27A1 - solute carrier family 27 (fatty acid transporter), member 1, MAPRE3 - microtubule-associated protein, rp/eb family, member 3, MAP3K8 - mitogen-activated protein kinase kinase kinase 8, GADD45A - growth arrest and dna-damage-inducible, alpha, CARD14 - caspase recruitment domain family, member 14, MAP3K7CL - map3k7 c-terminal like, MAP3K9 - mitogen-activated…
GO:2000026	regulation of multicellular organismal development	0.000948	0.0628	1.14	[PRRX1 - paired related homeobox 1, MSTN - myostatin, TNFRSF12A - tumor necrosis factor receptor superfamily, member 12a, GDF9 - growth differentiation factor 9, LDLR - low density lipoprotein receptor, ABL2 - c-abl oncogene 2, non-receptor tyrosine kinase, HOOK3 - hook microtubule-tethering protein 3, PML - promyelocytic leukemia, CELSR1 - cadherin, egf lag seven-pass g-type receptor 1, LFNG - l…
GO:0010665	regulation of cardiac muscle cell apoptotic process	0.00098	0.0646	2.21	[MIR24-2 - microrna 24-2, RGL2 - ral guanine nucleotide dissociation stimulator-like 2, NOL3 - nucleolar protein 3 (apoptosis repressor with card domain), CFLAR - casp8 and fadd-like apoptosis regulator, CAMK2D - calcium/calmodulin-dependent protein kinase ii delta, CAMK2A - calcium/calmodulin-dependent protein kinase ii alpha, HMGCR - 3-hydroxy-3-methylglutaryl-coa reductase, JAK2 - janus kinase…
GO:0051128	regulation of cellular component organization	0.000995	0.0653	1.12	[SPTAN1 - spectrin, alpha, non-erythrocytic 1, PRRX1 - paired related homeobox 1, TNFRSF12A - tumor necrosis factor receptor superfamily, member 12a, GDF9 - growth differentiation factor 9, ATAT1 - alpha tubulin acetyltransferase 1, ABCA1 - atp-binding cassette, sub-family a (abc1), member 1, LDLR - low density lipoprotein receptor, NUP62 - nucleoporin 62kda, PMAIP1 - phorbol-12-myristate-13-acet…
KCNH2 - potassium voltage-gated channel, subfamily h (eag-related), member 2, CCRN4L - ccr4 carbon catabolite repression 4-like (s. cerevisiae), TNFAIP8 - tumor necrosis factor, alpha-induced protein 8, CSPG4 - chondroitin sulfate proteoglycan 4, KCNC1 - potassium voltage-gated channel, shaw-related subfamily, member 1, SECTM1 - secreted and transmembrane 1, DDX5 - dead (asp-glu-ala-asp) box heli…	translocated to, 3, LHX4 - lim homeobox 4, ATL3 - atlastin gtpase 3, DBP - d site of albumin promoter (albumin d-box) binding protein, WDR46 - wd repeat domain 46, KMT2A - lysine (k)-specific methyltransferase 2a, EBF3 - early b-cell factor 3, RPS6KA5 - ribosomal protein s6 kinase, 90kda, polypeptide 5, DFNA5 - deafness, autosomal dominant 5, PDLIM7 - pdz and lim domain 7 (enigma), STK17B - serin…	ki), AZI1 - 5-azacytidine induced 1, ELF1 - e74-like factor 1 (ets domain transcription factor), MYLK - myosin light chain kinase, TNFAIP8L3 - tumor necrosis factor, alpha-induced protein 8-like 3, ELF2 - e74-like factor 2 (ets domain transcription factor), CCBE1 - collagen and calcium binding egf domains 1, EIF5A - eukaryotic translation initiation factor 5a, CARD10 - caspase recruitment domain …
r binding protein 3, EIF2AK3 - eukaryotic translation initiation factor 2-alpha kinase 3, SVIL - supervillin, SETD3 - set domain containing 3, KCNN4 - potassium intermediate/small conductance calcium-activated channel, subfamily n, member 4, KCNQ1 - potassium voltage-gated channel, kqt-like subfamily, member 1, KCNMA1 - potassium large conductance calcium-activated channel, subfamily m, alpha mem…	translocated to, 3, LHX4 - lim homeobox 4, ATL3 - atlastin gtpase 3, DBP - d site of albumin promoter (albumin d-box) binding protein, WDR46 - wd repeat domain 46, KMT2A - lysine (k)-specific methyltransferase 2a, EBF3 - early b-cell factor 3, RPS6KA5 - ribosomal protein s6 kinase, 90kda, polypeptide 5, DFNA5 - deafness, autosomal dominant 5, PDLIM7 - pdz and lim domain 7 (enigma), STK17B - serin…	ki), ELF1 - e74-like factor 1 (ets domain transcription factor), AZI1 - 5-azacytidine induced 1, MYLK - myosin light chain kinase, TNFAIP8L3 - tumor necrosis factor, alpha-induced protein 8-like 3, ELF2 - e74-like factor 2 (ets domain transcription factor), NUTF2 - nuclear transport factor 2, CCBE1 - collagen and calcium binding egf domains 1, EIF5A - eukaryotic translation initiation factor 5a, …				ki), SOD2 - superoxide dismutase 2, mitochondrial, EIF5A - eukaryotic translation initiation factor 5a, BMP7 - bone morphogenetic protein 7, TOPORS - topoisomerase i binding, arginine/serine-rich, e3 ubiquitin protein ligase, ZNF259 - zinc finger protein 259, EEF2K - eukaryotic elongation factor-2 kinase, PLK3 - polo-like kinase 3, SQSTM1 - sequestosome 1, VNN1 - vanin 1, DLL1 - delta-like 1 (dro…	adenine nucleotide translocator), member 5, PRKCA - protein kinase c, alpha, PAK7 - p21 protein (cdc42/rac)-activated kinase 7, PARK2 - parkinson protein 2, e3 ubiquitin protein ligase (parkin), BIRC5 - baculoviral iap repeat containing 5, BIRC3 - baculoviral iap repeat containing 3, ZNF385A - zinc finger protein 385a, MICAL1 - microtubule associated monooxygenase, calponin and lim domain contain…
amily a (nhe3, cation proton antiporter 3), member 3 regulator 1, JUN - jun proto-oncogene, MIR24-2 - microrna 24-2, JUND - jun d proto-oncogene, STAT3 - signal transducer and activator of transcription 3 (acute-phase response factor), STAT5B - signal transducer and activator of transcription 5b, CRYAB - crystallin, alpha b, STAT6 - signal transducer and activator of transcription 6, interleukin-…	translocated to, 3, LHX4 - lim homeobox 4, CNIH2 - cornichon homolog 2 (drosophila), SEMA3F - sema domain, immunoglobulin domain (ig), short basic domain, secreted, (semaphorin) 3f, KMT2A - lysine (k)-specific methyltransferase 2a, KREMEN1 - kringle containing transmembrane protein 1, HECA - headcase homolog (drosophila), RPS6KA5 - ribosomal protein s6 kinase, 90kda, polypeptide 5, LSM7 - lsm7 ho…	ki), ELF1 - e74-like factor 1 (ets domain transcription factor), NUTF2 - nuclear transport factor 2, MYO1D - myosin id, EIF5A - eukaryotic translation initiation factor 5a, TOPORS - topoisomerase i binding, arginine/serine-rich, e3 ubiquitin protein ligase, SPEN - spen homolog, transcriptional regulator (drosophila), MYF6 - myogenic factor 6 (herculin), EEF2K - eukaryotic elongation factor-2 kina…
ch repeat lgi family, member 3, FBXO10 - f-box protein 10, FBXO22 - f-box protein 22, HNRNPL - heterogeneous nuclear ribonucleoprotein l, MYOM1 - myomesin 1, MRPS9 - mitochondrial ribosomal protein s9, TNFSF12 - tumor necrosis factor (ligand) superfamily, member 12, HRK - harakiri, bcl2 interacting protein (contains only bh3 domain), MRPS11 - mitochondrial ribosomal protein s11, MRPL32 - mitochon…	translocated to, 3, ASB14 - ankyrin repeat and socs box containing 14, WDR46 - wd repeat domain 46, KMT2A - lysine (k)-specific methyltransferase 2a, KREMEN1 - kringle containing transmembrane protein 1, RPS6KA5 - ribosomal protein s6 kinase, 90kda, polypeptide 5, MPP6 - membrane protein, palmitoylated 6 (maguk p55 subfamily member 6), LSM7 - lsm7 homolog, u6 small nuclear rna associated (s. cere…	ki), MYLK - myosin light chain kinase, MPHOSPH6 - m-phase phosphoprotein 6, APOLD1 - apolipoprotein l domain containing 1, TNFAIP8L3 - tumor necrosis factor, alpha-induced protein 8-like 3, CARD10 - caspase recruitment domain family, member 10, MYO1E - myosin ie, MYO6
translation elongation factor 1 gamma, ADCK3 - aarf domain containing kinase 3, PLCH1 - phospholipase c, eta 1, EEF1A1 - eukaryotic translation elongation factor 1 alpha 1, TOMM22 - translocase of outer mitochondrial membrane 22 homolog (yeast), EEF1A2 - eukaryotic translation elongation factor 1 alpha 2, TPD52L1 - tumor protein d52-like 1, SH2D6 - sh2 domain containing 6, ADPRM - adp-ribose/cdp-…	neutral ab, ZMIZ1 - zinc finger, miz-type containing 1, ETF1 - eukaryotic translation termination factor 1, RSAD2 - radical s-adenosyl methionine domain containing 2, PMPCA - peptidase (mitochondrial processing) alpha, UCHL3 - ubiquitin carboxyl-terminal esterase l3 (ubiquitin thiolesterase), SLC44A2 - solute carrier family 44 (choline transporter), member 2, PKDCC - protein kinase domain contain…	neutral c, ADAM12 - adam metallopeptidase domain 12, SLC25A16 - solute carrier family 25 (mitochondrial carrier	graves disease autoantigen), member 16, CARF - calcium responsive transcription factor, GAS1 - growth arrest-specific 1, FASTKD1 - fast kinase domains 1, GSTM2 - glutathione s-transferase mu 2 (muscle), GSTA4 - glutathione s-transferase alpha 4, GSTM5 - glutathione s-transferase mu 5, SMC6 - structural maintenance of chromosomes 6, ZNF195 - zinc finger protein 195, GSR - glutathione reductase, RN…
ochrome p450, family 1, subfamily b, polypeptide 1, TMEM55B - transmembrane protein 55b, C2CD3 - c2 calcium-dependent domain containing 3, PPP1R3E - protein phosphatase 1, regulatory subunit 3e, DGKG - diacylglycerol kinase, gamma 90kda, SNED1 - sushi, nidogen and egf-like domains 1, DGKB - diacylglycerol kinase, beta 90kda, HIGD1A - hig1 hypoxia inducible domain family, member 1a, CLIP3 - cap-gl…	neutral ab, ZNF300 - zinc finger protein 300, ETF1 - eukaryotic translation termination factor 1, PMPCA - peptidase (mitochondrial processing) alpha, RSAD2 - radical s-adenosyl methionine domain containing 2, EPB41L1 - erythrocyte membrane protein band 4.1-like 1, PKDCC - protein kinase domain containing, cytoplasmic, EPB41 - erythrocyte membrane protein band 4.1 (elliptocytosis 1, rh-linked), EP…	neutral c, GAS1 - growth arrest-specific 1, GSTM2 - glutathione s-transferase mu 2 (muscle), GSTA4 - glutathione s-transferase alpha 4, GSTM5 - glutathione s-transferase mu 5, GSR - glutathione reductase, GTF2H1 - general transcription factor iih, polypeptide 1, 62kda, GSTZ1 - glutathione s-transferase zeta 1, GTF2A2 - general transcription factor iia, 2, 12kda, GUCA1B - guanylate cyclase activat…
- stearoyl-coa desaturase 5, WDR76 - wd repeat domain 76, AKAP1 - a kinase (prka) anchor protein 1, ATAT1 - alpha tubulin acetyltransferase 1, MADCAM1 - mucosal vascular addressin cell adhesion molecule 1, OBFC1 - oligonucleotide/oligosaccharide-binding fold containing 1, PLEKHH3 - pleckstrin homology domain containing, family h (with myth4 domain) member 3, SLC8B1 - solute carrier family 8 (sodi…	graves disease autoantigen), member 16, CARF - calcium responsive transcription factor, FASTKD1 - fast kinase domains 1, SMC6 - structural maintenance of chromosomes 6, ZNF195 - zinc finger protein 195, RNF113A - ring finger protein 113a, NEIL1 - nei endonuclease viii-like 1 (e. coli), PPP1R3B - protein phosphatase 1, regulatory subunit 3b, ZNF141 - zinc finger protein 141, ZNF146 - zinc finger p…	oxoglutarate carrier), member 11, LEPRE1 - leucine proline-enriched proteoglycan (leprecan) 1, PLA2G6 - phospholipase a2, group vi (cytosolic, calcium-independent), OSGEPL1 - o-sialoglycoprotein endopeptidase-like 1, PLA2G10 - phospholipase a2, group x, RRAGC - ras-related gtp binding c, SLC39A8 - solute carrier family 39 (zinc transporter), member 8, HIST1H4E - histone cluster 1, h4e, TMBIM1 - t…	ki), PDRG1 - p53 and dna-damage regulated 1, MPHOSPH6 - m-phase phosphoprotein 6, APOLD1 - apolipoprotein l domain containing 1, TNFAIP8L3 - tumor necrosis factor, alpha-induced protein 8-like 3, NUTF2 - nuclear transport factor 2, INADL - inad-like (drosophila), TOPORS - topoisomerase i binding, arginine/serine-rich, e3 ubiquitin protein ligase, SBK1 - sh3-binding domain kinase 1, RWDD2B - rwd d…			adenine nucleotide translocator), member 6, ANXA1 - annexin a1, PRKCD - protein kinase c, delta, PRKAR2B - protein kinase, camp-dependent, regulatory, type ii, beta, SLC25A5 - solute carrier family 25 (mitochondrial carrier	adenine nucleotide translocator), member 5, PRKCA - protein kinase c, alpha, ANK2 - ankyrin 2, neuronal, CARF - calcium responsive transcription factor, GAS1 - growth arrest-specific 1, ANK3 - ankyrin 3, node of ranvier (ankyrin g), GSTM2 - glutathione s-transferase mu 2 (muscle), APEX1 - apex nuclease (multifunctional dna repair enzyme) 1, PARK2 - parkinson protein 2, e3 ubiquitin protein ligase…
xin 7, LBP - lipopolysaccharide binding protein, CRLF3 - cytokine receptor-like factor 3, AFF3 - af4/fmr2 family, member 3, L1CAM - l1 cell adhesion molecule, PTCHD1 - patched domain containing 1, UPRT - uracil phosphoribosyltransferase (fur1) homolog (s. cerevisiae), S100A16 - s100 calcium binding protein a16, HSD17B11 - hydroxysteroid (17-beta) dehydrogenase 11, MYO15A - myosin xva, KIFC3 - kin…	translocated to, 6, SAMD8 - sterile alpha motif domain containing 8, FOXO4 - forkhead box o4, MLLT3 - myeloid/lymphoid or mixed-lineage leukemia (trithorax homolog, drosophila)	translocated to, 3, ASB14 - ankyrin repeat and socs box containing 14, KMT2A - lysine (k)-specific methyltransferase 2a, HECA - headcase homolog (drosophila), MPP6 - membrane protein, palmitoylated 6 (maguk p55 subfamily member 6), MME - membrane metallo-endopeptidase, LSM7 - lsm7 homolog, u6 small nuclear rna associated (s. cerevisiae), MMP15 - matrix metallopeptidase 15 (membrane-inserted), MMP…	phosphate carrier), member 3, PHB - prohibitin, MIS18BP1 - mis18 binding protein 1, PEX7 - peroxisomal biogenesis factor 7, STRBP - spermatid perinuclear rna binding protein, ARL10 - adp-ribosylation factor-like 10, SYNJ2BP - synaptojanin 2 binding protein, FBXL8 - f-box and leucine-rich repeat protein 8, PER1 - period circadian clock 1, STYK1 - serine/threonine/tyrosine kinase 1, PFKFB2 - 6-phos…
tin, WDR76 - wd repeat domain 76, GDF9 - growth differentiation factor 9, ATAT1 - alpha tubulin acetyltransferase 1, AKAP1 - a kinase (prka) anchor protein 1, MADCAM1 - mucosal vascular addressin cell adhesion molecule 1, OBFC1 - oligonucleotide/oligosaccharide-binding fold containing 1, PLEKHH3 - pleckstrin homology domain containing, family h (with myth4 domain) member 3, GCHFR - gtp cyclohydro…	translocated to, 6, FOXO4 - forkhead box o4, SAMD8 - sterile alpha motif domain containing 8, MLLT3 - myeloid/lymphoid or mixed-lineage leukemia (trithorax homolog, drosophila)	translocated to, 3, ASB14 - ankyrin repeat and socs box containing 14, WDR46 - wd repeat domain 46, KMT2A - lysine (k)-specific methyltransferase 2a, KREMEN1 - kringle containing transmembrane protein 1, HECA - headcase homolog (drosophila), RPS6KA5 - ribosomal protein s6 kinase, 90kda, polypeptide 5, LSM7 - lsm7 homolog, u6 small nuclear rna associated (s. cerevisiae), MME - membrane metallo-end…
feron-inducible, CARF - calcium responsive transcription factor, GAS1 - growth arrest-specific 1, GSTM2 - glutathione s-transferase mu 2 (muscle), SMC6 - structural maintenance of chromosomes 6, ZNF195 - zinc finger protein 195, GSR - glutathione reductase, NEIL1 - nei endonuclease viii-like 1 (e. coli), PPP1R3B - protein phosphatase 1, regulatory subunit 3b, GTF2H1 - general transcription factor…	translocated to, 6, SAMD8 - sterile alpha motif domain containing 8, FOXO4 - forkhead box o4, MLLT3 - myeloid/lymphoid or mixed-lineage leukemia (trithorax homolog, drosophila)	translocated to, 3, ASB14 - ankyrin repeat and socs box containing 14, WDR46 - wd repeat domain 46, KMT2A - lysine (k)-specific methyltransferase 2a, KREMEN1 - kringle containing transmembrane protein 1, HECA - headcase homolog (drosophila), RPS6KA5 - ribosomal protein s6 kinase, 90kda, polypeptide 5, LSM7 - lsm7 homolog, u6 small nuclear rna associated (s. cerevisiae), NCALD - neurocalcin delta,…				translocated to, 11, OBFC1 - oligonucleotide/oligosaccharide-binding fold containing 1, MAML2 - mastermind-like 2 (drosophila), ABCG1 - atp-binding cassette, sub-family g (white), member 1, ATOH8 - atonal homolog 8 (drosophila), TRAF4 - tnf receptor-associated factor 4, CPT1A - carnitine palmitoyltransferase 1a (liver), SP1 - sp1 transcription factor, DDAH1 - dimethylarginine dimethylaminohydrola…	translocated to, 3, APAF1 - apoptotic peptidase activating factor 1, GTF2A2 - general transcription factor iia, 2, 12kda, LHX4 - lim homeobox 4, APC - adenomatous polyposis coli, DBP - d site of albumin promoter (albumin d-box) binding protein, KMT2A - lysine (k)-specific methyltransferase 2a, ZBTB16 - zinc finger and btb domain containing 16, EBF3 - early b-cell factor 3, GUCA1B - guanylate cycl…	ki), BMP2 - bone morphogenetic protein 2, ELF1 - e74-like factor 1 (ets domain transcription factor), TNFAIP8L3 - tumor necrosis factor, alpha-induced protein 8-like 3, ELF2 - e74-like factor 2 (ets domain transcription factor), ALDH1A2 - aldehyde dehydrogenase 1 family, member a2, CCBE1 - collagen and calcium binding egf domains 1, CARD10 - caspase recruitment domain family, member 10, BMPR2 - b…
ine derived transforming sequence-like 2, PTK2B - protein tyrosine kinase 2 beta, RAP1GAP2 - rap1 gtpase activating protein 2, SRA1 - steroid receptor rna activator 1, HDAC6 - histone deacetylase 6, FBLN1 - fibulin 1, METRNL - meteorin, glial cell differentiation regulator-like, SH2D3C - sh2 domain containing 3c, EVC - ellis van creveld syndrome, VEGFC - vascular endothelial growth factor c, GIT1…
osomal protein l23, CCRN4L - ccr4 carbon catabolite repression 4-like (s. cerevisiae), KCNC1 - potassium voltage-gated channel, shaw-related subfamily, member 1, PLEKHO1 - pleckstrin homology domain containing, family o member 1, VCAN - versican, KCNA7 - potassium voltage-gated channel, shaker-related subfamily, member 7, KCNA10 - potassium voltage-gated channel, shaker-related subfamily, member …						peroxisomal membrane protein, 34kda), member 17, PHYH - phytanoyl-coa 2-hydroxylase, POR - p450 (cytochrome) oxidoreductase, ACOXL - acyl-coa oxidase-like, HACL1 - 2-hydroxyacyl-coa lyase 1, ALDH3A2 - aldehyde dehydrogenase 3 family, member a2, DECR1 - 2,4-dienoyl coa reductase 1, mitochondrial, CRAT - carnitine o-acetyltransferase, PECR - peroxisomal trans-2-enoyl-coa reductase, ABCD1 - atp-bind…
ated lipid transfer (start) domain containing 13, TSPAN31 - tetraspanin 31, SRGAP1 - slit-robo rho gtpase activating protein 1, S1PR5 - sphingosine-1-phosphate receptor 5, ARHGEF1 - rho guanine nucleotide exchange factor (gef) 1, CC2D2A - coiled-coil and c2 domain containing 2a, DRD4 - dopamine receptor d4, ATP6V1C2 - atpase, h+ transporting, lysosomal 42kda, v1 subunit c2, TCTN3 - tectonic famil…	ki), TNFAIP8L3 - tumor necrosis factor, alpha-induced protein 8-like 3, MYO1E - myosin ie, MYO6 - myosin vi, INADL - inad-like (drosophila), TOPORS - topoisomerase i binding, arginine/serine-rich, e3 ubiquitin protein ligase, SORCS3 - sortilin-related vps10 domain containing receptor 3, SPEN - spen homolog, transcriptional regulator (drosophila), PLCH1 - phospholipase c, eta 1, GPC6 - glypican 6,…					adenine nucleotide translocator), member 6, ANXA1 - annexin a1, ANK2 - ankyrin 2, neuronal, ANK3 - ankyrin 3, node of ranvier (ankyrin g), TMEM107 - transmembrane protein 107, ANK1 - ankyrin 1, erythrocytic, PARK2 - parkinson protein 2, e3 ubiquitin protein ligase (parkin), BIRC5 - baculoviral iap repeat containing 5, SEC13 - sec13 homolog (s. cerevisiae), DDIT3 - dna-damage-inducible transcript …
ivator, with glu/asp-rich carboxy-terminal domain, 1, EYA4 - eyes absent homolog 4 (drosophila), HIPK2 - homeodomain interacting protein kinase 2, IQSEC1 - iq motif and sec7 domain 1, PASK - pas domain containing serine/threonine kinase, ERN1 - endoplasmic reticulum to nucleus signaling 1, ERH - enhancer of rudimentary homolog (drosophila), KANK1 - kn motif and ankyrin repeat domains 1, ESR2 - es…						translocated to, 11, RET - ret proto-oncogene, LFNG - lfng o-fucosylpeptide 3-beta-n-acetylglucosaminyltransferase, DUSP15 - dual specificity phosphatase 15, YWHAQ - tyrosine 3-monooxygenase/tryptophan 5-monooxygenase activation protein, theta polypeptide, TRAF4 - tnf receptor-associated factor 4, KSR1 - kinase suppressor of ras 1, TICAM2 - toll-like receptor adaptor molecule 2, SPRED2 - sprouty-…	ki), AJUBA - ajuba lim protein, BMP2 - bone morphogenetic protein 2, GJA1 - gap junction protein, alpha 1, 43kda, PRR5 - proline rich 5 (renal), TNFAIP8L3 - tumor necrosis factor, alpha-induced protein 8-like 3, CCBE1 - collagen and calcium binding egf domains 1, CARD10 - caspase recruitment domain family, member 10, BMPR2 - bone morphogenetic protein receptor, type ii (serine/threonine kinase), …	translocated to, 3, APAF1 - apoptotic peptidase activating factor 1, NLE1 - notchless homolog 1 (drosophila), OXCT1 - 3-oxoacid coa transferase 1, TRIM25 - tripartite motif containing 25, MAP4K3 - mitogen-activated protein kinase kinase kinase kinase 3, GLIPR2 - gli pathogenesis-related 2, PSMB3 - proteasome (prosome, macropain) subunit, beta type, 3, PSMB1 - proteasome (prosome, macropain) subun…
chaperonin containing tcp1, subunit 4 (delta), NPPA - natriuretic peptide a, CDKN2D - cyclin-dependent kinase inhibitor 2d (p19, inhibits cdk4), SRGAP2 - slit-robo rho gtpase activating protein 2, CPEB2 - cytoplasmic polyadenylation element binding protein 2, CDKN2C - cyclin-dependent kinase inhibitor 2c (p18, inhibits cdk4), PTPN1 - protein tyrosine phosphatase, non-receptor type 1, CDKN2B - cyc…						peroxisomal membrane protein, 34kda), member 17, FASTKD5 - fast kinase domains 5, ALDH3B1 - aldehyde dehydrogenase 3 family, member b1, MSRA - methionine sulfoxide reductase a, ALDH3A1 - aldehyde dehydrogenase 3 family, member a1, PPP1R3C - protein phosphatase 1, regulatory subunit 3c, ALDH1B1 - aldehyde dehydrogenase 1 family, member b1, ALDH3A2 - aldehyde dehydrogenase 3 family, member a2, AKR1…
IT3 - dna-damage-inducible transcript 3, BRWD3 - bromodomain and wd repeat domain containing 3, STARD3NL - stard3 n-terminal like, SYT8 - synaptotagmin viii, GADD45A - growth arrest and dna-damage-inducible, alpha, CXCL12 - chemokine (c-x-c motif) ligand 12, AKR1C1 - aldo-keto reductase family 1, member c1, MID1 - midline 1 (opitz/bbb syndrome), DDB2 - damage-specific dna binding protein 2, 48kda…
assium voltage-gated channel, kqt-like subfamily, member 4, LARS - leucyl-trna synthetase, SLC8A1 - solute carrier family 8 (sodium/calcium exchanger), member 1, SLC7A2 - solute carrier family 7 (cationic amino acid transporter, y+ system), member 2, SLC16A4 - solute carrier family 16, member 4, RAB6B - rab6b, member ras oncogene family, SLC16A6 - solute carrier family 16, member 6, MAPT - microt…	ki), AZI1 - 5-azacytidine induced 1, APOLD1 - apolipoprotein l domain containing 1, TNFAIP8L3 - tumor necrosis factor, alpha-induced protein 8-like 3, NUTF2 - nuclear transport factor 2, MYO1D - myosin id, EIF5A - eukaryotic translation initiation factor 5a, MYO1E - myosin ie, MYO6 - myosin vi, MYO5B - myosin vb, HOOK2 - hook microtubule-tethering protein 2, EEF1A1 - eukaryotic translation elonga…
TN2 - contactin 2 (axonal), ARL6IP5 - adp-ribosylation-like factor 6 interacting protein 5, TENC1 - tensin like c1 domain containing phosphatase (tensin 2), TBX3 - t-box 3, MLXIPL - mlx interacting protein-like, YBX1 - y box binding protein 1, FBN1 - fibrillin 1, NRCAM - neuronal cell adhesion molecule, SIDT2 - sid1 transmembrane family, member 2, KCNH3 - potassium voltage-gated channel, subfamil…
exportin 5, SAA1 - serum amyloid a1, S100A6 - s100 calcium binding protein a6, ARHGEF2 - rho/rac guanine nucleotide exchange factor (gef) 2, CLIP3 - cap-gly domain containing linker protein 3, MFI2 - antigen p97 (melanoma associated) identified by monoclonal antibodies 133.2 and 96.5, CLIC5 - chloride intracellular channel 5, SYNGR1 - synaptogyrin 1, NEMF - nuclear export mediator factor, CD55 - …	ki), AZI1 - 5-azacytidine induced 1, APOLD1 - apolipoprotein l domain containing 1, TNFAIP8L3 - tumor necrosis factor, alpha-induced protein 8-like 3, NUTF2 - nuclear transport factor 2, MYO1D - myosin id, EIF5A - eukaryotic translation initiation factor 5a, MYO1E - myosin ie, MYO6 - myosin vi, MYO5B - myosin vb, HOOK2 - hook microtubule-tethering protein 2, EEF1A1 - eukaryotic translation elonga…					ki), BMP2 - bone morphogenetic protein 2, AJUBA - ajuba lim protein, RGS4 - regulator of g-protein signaling 4, PRR5 - proline rich 5 (renal), TNFAIP8L3 - tumor necrosis factor, alpha-induced protein 8-like 3, RGS3 - regulator of g-protein signaling 3, CARD10 - caspase recruitment domain family, member 10, RGS16 - regulator of g-protein signaling 16, TOPORS - topoisomerase i binding, arginine/ser…
ing oligomerization domain containing 2, SOCS7 - suppressor of cytokine signaling 7, NOX4 - nadph oxidase 4, LTBP4 - latent transforming growth factor beta binding protein 4, STK24 - serine/threonine kinase 24, DDIT4 - dna-damage-inducible transcript 4, NEUROD2 - neuronal differentiation 2, CCR7 - chemokine (c-c motif) receptor 7, RAP1A - rap1a, member of ras oncogene family, DYRK2 - dual-specifi…
lta 3, accessory subunit, TRIB3 - tribbles homolog 3 (drosophila), COX6A2 - cytochrome c oxidase subunit via polypeptide 2, SPTAN1 - spectrin, alpha, non-erythrocytic 1, ZFYVE28 - zinc finger, fyve domain containing 28, SCUBE2 - signal peptide, cub domain, egf-like 2, PHLDA3 - pleckstrin homology-like domain, family a, member 3, MAP3K8 - mitogen-activated protein kinase kinase kinase 8, WDR19 - w…						adenine nucleotide translocator), member 6, MRE11A - mre11 meiotic recombination 11 homolog a (s. cerevisiae), PRKCD - protein kinase c, delta, RPS28 - ribosomal protein s28, SLC25A5 - solute carrier family 25 (mitochondrial carrier	adenine nucleotide translocator), member 5, ERCC2 - excision repair cross-complementing rodent repair deficiency, complementation group 2, PARK2 - parkinson protein 2, e3 ubiquitin protein ligase (parkin), TCP1 - t-complex 1, CDH1 - cadherin 1, type 1, e-cadherin (epithelial), CXCL12 - chemokine (c-x-c motif) ligand 12, ANXA7 - annexin a7, PSG1 - pregnancy specific beta-1-glycoprotein 1, PRMT6 - …
and kinetochore associated complex subunit 2, MEF2A - myocyte enhancer factor 2a, RAB4B - rab4b, member ras oncogene family, ME2 - malic enzyme 2, nad(+)-dependent, mitochondrial, PRICKLE1 - prickle homolog 1 (drosophila), DDX21 - dead (asp-glu-ala-asp) box helicase 21, CSNK1G1 - casein kinase 1, gamma 1, MEF2D - myocyte enhancer factor 2d, BRWD1 - bromodomain and wd repeat domain containing 1, M…	ki), MYLK - myosin light chain kinase, APOLD1 - apolipoprotein l domain containing 1, TNFAIP8L3 - tumor necrosis factor, alpha-induced protein 8-like 3, MYO1D - myosin id, NUTF2 - nuclear transport factor 2, CCBE1 - collagen and calcium binding egf domains 1, CARD10 - caspase recruitment domain family, member 10, MYO1E - myosin ie, MYO6 - myosin vi, MYO5B - myosin vb, INADL - inad-like (drosophil…
voltage-gated channel, shaker-related subfamily, member 10, KCNC4 - potassium voltage-gated channel, shaw-related subfamily, member 4, TMEM107 - transmembrane protein 107, FAM26E - family with sequence similarity 26, member e, SLC4A10 - solute carrier family 4, sodium bicarbonate transporter, member 10, SEC13 - sec13 homolog (s. cerevisiae), DDOST - dolichyl-diphosphooligosaccharide--protein glyc…	ki), AZI1 - 5-azacytidine induced 1, APOLD1 - apolipoprotein l domain containing 1, TNFAIP8L3 - tumor necrosis factor, alpha-induced protein 8-like 3, NUTF2 - nuclear transport factor 2, MYO1D - myosin id, EFR3B - efr3 homolog b (s. cerevisiae), EIF5A - eukaryotic translation initiation factor 5a, MYO1E - myosin ie, MYO6 - myosin vi, MYO5B - myosin vb, TOPORS - topoisomerase i binding, arginine/s…
- erythrocyte membrane protein band 4.1 like 4b, PDGFD - platelet derived growth factor d, RARRES2 - retinoic acid receptor responder (tazarotene induced) 2, NFE2L1 - nuclear factor (erythroid-derived 2)-like 1, TET1 - tet methylcytosine dioxygen
domain containing 3, CAPN15 - calpain 15, RAB40C - rab40c, member ras oncogene family, SOD2 - superoxide dismutase 2, mitochondrial, CARHSP1 - calcium regulated heat stable protein 1, 24kda, SNTA1 - syntrophin, alpha 1, ABHD17C - abhydrolase domain containing 17c, GSPT2 - g1 to s phase transition 2, JAM2 - junctional adhesion molecule 2, PLK3 - polo-like kinase 3, RHOU - ras homolog family member…						peroxisomal membrane protein, 34kda), member 17, EXT2 - exostosin glycosyltransferase 2, EXTL2 - exostosin-like glycosyltransferase 2, FARSB - phenylalanyl-trna synthetase, beta subunit, MSRA - methionine sulfoxide reductase a, ELOVL4 - elovl fatty acid elongase 4, VARS - valyl-trna synthetase, ALDH3A2 - aldehyde dehydrogenase 3 family, member a2, FADS2 - fatty acid desaturase 2, HIF1A - hypoxia …
rons 3, MYL2 - myosin, light chain 2, regulatory, cardiac, slow, TMOD4 - tropomodulin 4 (muscle), MYL5 - myosin, light chain 5, regulatory, PSME3 - proteasome (prosome, macropain) activator subunit 3 (pa28 gamma	ki), MYLK - myosin light chain kinase, APOLD1 - apolipoprotein l domain containing 1, TNFAIP8L3 - tumor necrosis factor, alpha-induced protein 8-like 3, MYO1D - myosin id, NUTF2 - nuclear transport factor 2, CCBE1 - collagen and calcium binding egf domains 1, CARD10 - caspase recruitment domain family, member 10, MYO1E - myosin ie, MYO6 - myosin vi, INADL - inad-like (drosophila), TOPORS - topois…
MB6 - proteasome (prosome, macropain) subunit, beta type, 6, PSMB5 - proteasome (prosome, macropain) subunit, beta type, 5, PSMB4 - proteasome (prosome, macropain) subunit, beta type, 4, PDPN - podoplanin, UBE2QL1 - ubiquitin-conjugating enzyme e2q family-like 1, PSMC4 - proteasome (prosome, macropain) 26s subunit, atpase, 4, WNT4 - wingless-type mmtv integration site family, member 4, PSMC3 - pr…	citrate transporter), member 1, KMT2C - lysine (k)-specific methyltransferase 2c, COL19A1 - collagen, type xix, alpha 1, SLC31A1 - solute carrier family 31 (copper transporter), member 1, KLF6 - kruppel-like factor 6, SLC22A1 - solute carrier family 22 (organic cation transporter), member 1, COL12A1 - collagen, type xii, alpha 1, ZNF462 - zinc finger protein 462, COL27A1 - collagen, type xxvii, a…					translocated to, 11, YWHAQ - tyrosine 3-monooxygenase/tryptophan 5-monooxygenase activation protein, theta polypeptide, ASIC2 - acid-sensing (proton-gated) ion channel 2, SLC8B1 - solute carrier family 8 (sodium/lithium/calcium exchanger), member b1, PLN - phospholamban, RFFL - ring finger and fyve-like domain containing e3 ubiquitin protein ligase, GADD45G - growth arrest and dna-damage-inducibl…	adenine nucleotide translocator), member 6, ANXA1 - annexin a1, PRKCD - protein kinase c, delta, SLC25A5 - solute carrier family 25 (mitochondrial carrier	adenine nucleotide translocator), member 5, PRKCA - protein kinase c, alpha, GAS1 - growth arrest-specific 1, GSTM2 - glutathione s-transferase mu 2 (muscle), PARK2 - parkinson protein 2, e3 ubiquitin protein ligase (parkin), BIRC5 - baculoviral iap repeat containing 5, USP18 - ubiquitin specific peptidase 18, BIRC3 - baculoviral iap repeat containing 3, PAWR - prkc, apoptosis, wt1, regulator, AR…	translocated to, 3, SEMA3F - sema domain, immunoglobulin domain (ig), short basic domain, secreted, (semaphorin) 3f, CNIH2 - cornichon homolog 2 (drosophila), KMT2A - lysine (k)-specific methyltransferase 2a, KREMEN1 - kringle containing transmembrane protein 1, RPS6KA5 - ribosomal protein s6 kinase, 90kda, polypeptide 5, DFNA5 - deafness, autosomal dominant 5, OBSCN - obscurin, cytoskeletal calm…
- myosin vi, INADL - inad-like (drosophila), TOPORS - topoisomerase i binding, arginine/serine-rich, e3 ubiquitin protein ligase, HOOK2 - hook microtubule-tethering protein 2, SBK1 - sh3-binding domain kinase 1, EEF2K - eukaryotic elongation factor-2 kinase, MYF6 - myogenic factor 6 (herculin), GPC6 - glypican 6, ATP9A - atpase, class ii, type 9a, PTPRU - protein tyrosine phosphatase, receptor ty…
- eph receptor b2, TTL - tubulin tyrosine ligase, EPHB3 - eph receptor b3, PELI2 - pellino e3 ubiquitin protein ligase family member 2, DTX4 - deltex homolog 4 (drosophila), MRPL47 - mitochondrial ribosomal protein l47, EPHB6 - eph receptor b6, ERBB3 - v-erb-b2 avian erythroblastic leukemia viral oncogene homolog 3, LONRF1 - lon peptidase n-terminal domain and ring finger 1, ERCC2 - excision repa…
mily b, polypeptide 1, SCN10A - sodium channel, voltage-gated, type x, alpha subunit, MAP3K4 - mitogen-activated protein kinase kinase kinase 4, MAP3K3 - mitogen-activated protein kinase kinase kinase 3, E2F7 - e2f transcription factor 7, C2CD3 - c2 calcium-dependent domain containing 3, MEST - mesoderm specific transcript, MYOM2 - myomesin 2, S100A4 - s100 calcium binding protein a4, S100A6 - s1…
zinc finger, ran-binding domain containing 1, RPL26 - ribosomal protein l26, RPL24 - ribosomal protein l24, WIPI1 - wd repeat domain, phosphoinositide interacting 1, RPL23A - ribosomal protein l23a, RPL22 - ribosomal protein l22, RPL21 - ribosomal protein l21, RPL19 - ribosomal protein l19, NEK5 - nima-related kinase 5, RPL18A - ribosomal protein l18a, RPL17 - ribosomal protein l17, RPL15 - ribos…	citrate transporter), member 1, KMT2C - lysine (k)-specific methyltransferase 2c, FAM60A - family with sequence similarity 60, member a, SLC22A1 - solute carrier family 22 (organic cation transporter), member 1, ZNF462 - zinc finger protein 462, SLC16A2 - solute carrier family 16, member 2 (thyroid hormone transporter), SLC19A1 - solute carrier family 19 (folate transporter), member 1, SYP - syna…					citrate transporter), member 1, ADM - adrenomedullin, UPRT - uracil phosphoribosyltransferase (fur1) homolog (s. cerevisiae), SLC19A1 - solute carrier family 19 (folate transporter), member 1, TMEM2 - transmembrane protein 2, IDNK - idnk, gluconokinase homolog (e. coli), PRKAA2 - protein kinase, amp-activated, alpha 2 catalytic subunit, AGMAT - agmatine ureohydrolase (agmatinase), CHST2 - carbohy…	peroxisomal membrane protein, 34kda), member 17, EXT2 - exostosin glycosyltransferase 2, VLDLR - very low density lipoprotein receptor, EXTL2 - exostosin-like glycosyltransferase 2, FARSB - phenylalanyl-trna synthetase, beta subunit, MSRA - methionine sulfoxide reductase a, VARS - valyl-trna synthetase, AKR1B10 - aldo-keto reductase family 1, member b10 (aldose reductase), ACSM5 - acyl-coa synthe…	oxoglutarate carrier), member 11, PLA2G10 - phospholipase a2, group x, IDH1 - isocitrate dehydrogenase 1 (nadp+), soluble, STOML2 - stomatin (epb72)-like 2, IDI1 - isopentenyl-diphosphate delta isomerase 1, HYAL3 - hyaluronoglucosaminidase 3, NOX4 - nadph oxidase 4, EGLN3 - egl-9 family hypoxia-inducible factor 3, SOAT2 - sterol o-acyltransferase 2, ASNSD1 - asparagine synthetase domain containin…
ECISBP2L - secis binding protein 2-like, DOCK4 - dedicator of cytokinesis 4, NOS1AP - nitric oxide synthase 1 (neuronal) adaptor protein, ULK2 - unc-51 like autophagy activating kinase 2, SPSB1 - spla/ryanodine receptor domain and socs box containing 1, KIAA0226 - kiaa0226, AQR - aquarius homolog (mouse), RIMS2 - regulating synaptic membrane exocytosis 2, NAA15 - n(alpha)-acetyltransferase 15, na…
growth factor beta binding protein 4, COL5A3 - collagen, type v, alpha 3, DDIT4 - dna-damage-inducible transcript 4, NEUROD2 - neuronal differentiation 2, NEK2 - nima-related kinase 2, RAP1A - rap1a, member of ras oncogene family, AVIL - advillin, EBP - emopamil binding protein (sterol isomerase), RARG - retinoic acid receptor, gamma, TFDP2 - transcription factor dp-2 (e2f dimerization partner 2)…
ily, member 2, SRXN1 - sulfiredoxin 1, RPL23 - ribosomal protein l23, KCNH2 - potassium voltage-gated channel, subfamily h (eag-related), member 2, CCRN4L - ccr4 carbon catabolite repression 4-like (s. cerevisiae), HERC5 - hect and rld domain containing e3 ubiquitin protein ligase 5, KCNH1 - potassium voltage-gated channel, subfamily h (eag-related), member 1, SRD5A1 - steroid-5-alpha-reductase, …	ki), MYLK - myosin light chain kinase, APOLD1 - apolipoprotein l domain containing 1, RCSD1 - rcsd domain containing 1, EIF5A - eukaryotic translation initiation factor 5a, MYO6 - myosin vi, TOPORS - topoisomerase i binding, arginine/serine-rich, e3 ubiquitin protein ligase, ACN9 - acn9 homolog (s. cerevisiae), EEF1G - eukaryotic translation elongation factor 1 gamma, EEF2K - eukaryotic elongatio…					translocated to, 3, DBN1 - drebrin 1, SEMA3F - sema domain, immunoglobulin domain (ig), short basic domain, secreted, (semaphorin) 3f, ZBTB16 - zinc finger and btb domain containing 16, KMT2A - lysine (k)-specific methyltransferase 2a, AQP3 - aquaporin 3 (gill blood group), P2RX7 - purinergic receptor p2x, ligand-gated ion channel, 7, APOE - apolipoprotein e, DUSP10 - dual specificity phosphatase…	ki), BMP2 - bone morphogenetic protein 2, APOLD1 - apolipoprotein l domain containing 1, WDR77 - wd repeat domain 77, CCBE1 - collagen and calcium binding egf domains 1, BMPR2 - bone morphogenetic protein receptor, type ii (serine/threonine kinase), KAT2B - k(lysine) acetyltransferase 2b, BMP7 - bone morphogenetic protein 7, ZNF259 - zinc finger protein 259, SPEN - spen homolog, transcriptional r…
BIA - nuclear factor of kappa light polypeptide gene enhancer in b-cells inhibitor, alpha, NFIX - nuclear factor i/x (ccaat-binding transcription factor), AGO2 - argonaute risc catalytic component 2, SLC40A1 - solute carrier family 40 (iron-regulated transporter), member 1, PLA2G6 - phospholipase a2, group vi (cytosolic, calcium-independent), PLA2G10 - phospholipase a2, group x, SOX8 - sry (sex d…
sferase) 8, TTR - transthyretin, TPX2 - tpx2, microtubule-associated, DNAJC7 - dnaj (hsp40) homolog, subfamily c, member 7, RNF41 - ring finger protein 41, PSME3 - proteasome (prosome, macropain) activator subunit 3 (pa28 gamma	ki), ELF1 - e74-like factor 1 (ets domain transcription factor), MYLK - myosin light chain kinase, TNFAIP8L3 - tumor necrosis factor, alpha-induced protein 8-like 3, ELF2 - e74-like factor 2 (ets domain transcription factor), CCBE1 - collagen and calcium binding egf domains 1, CARD10 - caspase recruitment domain family, member 10, TPD52L1 - tumor protein d52-like 1, TSPAN32 - tetraspanin 32, SH2D…					translocated to, 11, OBFC1 - oligonucleotide/oligosaccharide-binding fold containing 1, CELSR1 - cadherin, egf lag seven-pass g-type receptor 1, LGALS3 - lectin, galactoside-binding, soluble, 3, YWHAQ - tyrosine 3-monooxygenase/tryptophan 5-monooxygenase activation protein, theta polypeptide, CDC42EP4 - cdc42 effector protein (rho gtpase binding) 4, ASIC2 - acid-sensing (proton-gated) ion channel…	adenine nucleotide translocator), member 5, ANK1 - ankyrin 1, erythrocytic, PARK2 - parkinson protein 2, e3 ubiquitin protein ligase (parkin), MITF - microphthalmia-associated transcription factor, BRWD3 - bromodomain and wd repeat domain containing 3, MID1 - midline 1 (opitz/bbb syndrome), CXCL12 - chemokine (c-x-c motif) ligand 12, FAM98A - family with sequence similarity 98, member a, DDB2 - d…

## Sheet: Rosuvastatin_RNA-seq
GO-Terms for significantly different genes in rosuvastatin-treated human primary muscle cells (obtained with GOrilla)
GO Term	Description	P-value	FDR q-value	Enrichment	Genes
GO:1902653	secondary alcohol biosynthetic process	3.29e-31	4.94e-27	40.53	[LSS - lanosterol synthase (2,3-oxidosqualene-lanosterol cyclase), INSIG1 - insulin induced gene 1, HSD17B7 - hydroxysteroid (17-beta) dehydrogenase 7, TM7SF2 - transmembrane 7 superfamily member 2, ACAT2 - acetyl-coa acetyltransferase 2, ACLY - atp citrate lyase, FDPS - farnesyl diphosphate synthase, FDFT1 - farnesyl-diphosphate farnesyltransferase 1, SC5D - sterol-c5-desaturase, MVD - mevalonat…
GO:0016126	sterol biosynthetic process	5.28e-30	3.97e-26	36.93	[LSS - lanosterol synthase (2,3-oxidosqualene-lanosterol cyclase), INSIG1 - insulin induced gene 1, HSD17B7 - hydroxysteroid (17-beta) dehydrogenase 7, TM7SF2 - transmembrane 7 superfamily member 2, ACAT2 - acetyl-coa acetyltransferase 2, ACLY - atp citrate lyase, FDPS - farnesyl diphosphate synthase, FDFT1 - farnesyl-diphosphate farnesyltransferase 1, SC5D - sterol-c5-desaturase, MVD - mevalonat…
GO:0006695	cholesterol biosynthetic process	1.47e-29	7.35e-26	39.66	[LSS - lanosterol synthase (2,3-oxidosqualene-lanosterol cyclase), INSIG1 - insulin induced gene 1, HSD17B7 - hydroxysteroid (17-beta) dehydrogenase 7, TM7SF2 - transmembrane 7 superfamily member 2, ACAT2 - acetyl-coa acetyltransferase 2, ACLY - atp citrate lyase, FDPS - farnesyl diphosphate synthase, FDFT1 - farnesyl-diphosphate farnesyltransferase 1, SC5D - sterol-c5-desaturase, MVD - mevalonat…
GO:1902652	secondary alcohol metabolic process	9.54e-27	3.59e-23	18.21	[LSS - lanosterol synthase (2,3-oxidosqualene-lanosterol cyclase), SC5D - sterol-c5-desaturase, EBP - emopamil binding protein (sterol isomerase), DHCR24 - 24-dehydrocholesterol reductase, DHCR7 - 7-dehydrocholesterol reductase, LDLR - low density lipoprotein receptor, MVK - mevalonate kinase, ABCG1 - atp-binding cassette, sub-family g (white), member 1, PPARD - peroxisome proliferator-activated …
GO:0008203	cholesterol metabolic process	6.92e-26	2.08e-22	18.36	[LSS - lanosterol synthase (2,3-oxidosqualene-lanosterol cyclase), SC5D - sterol-c5-desaturase, EBP - emopamil binding protein (sterol isomerase), DHCR24 - 24-dehydrocholesterol reductase, DHCR7 - 7-dehydrocholesterol reductase, LDLR - low density lipoprotein receptor, MVK - mevalonate kinase, ABCG1 - atp-binding cassette, sub-family g (white), member 1, PPARD - peroxisome proliferator-activated …
GO:0016125	sterol metabolic process	1.47e-25	3.69e-22	16.58	[LSS - lanosterol synthase (2,3-oxidosqualene-lanosterol cyclase), SC5D - sterol-c5-desaturase, EBP - emopamil binding protein (sterol isomerase), DHCR24 - 24-dehydrocholesterol reductase, DHCR7 - 7-dehydrocholesterol reductase, LDLR - low density lipoprotein receptor, MVK - mevalonate kinase, ABCG1 - atp-binding cassette, sub-family g (white), member 1, PPARD - peroxisome proliferator-activated …
GO:0046165	alcohol biosynthetic process	9.8e-25	2.1e-21	21.45	[LSS - lanosterol synthase (2,3-oxidosqualene-lanosterol cyclase), INSIG1 - insulin induced gene 1, HSD17B7 - hydroxysteroid (17-beta) dehydrogenase 7, TM7SF2 - transmembrane 7 superfamily member 2, ACAT2 - acetyl-coa acetyltransferase 2, ACLY - atp citrate lyase, FDPS - farnesyl diphosphate synthase, FDFT1 - farnesyl-diphosphate farnesyltransferase 1, PGP - phosphoglycolate phosphatase, SC5D - s…
GO:0006694	steroid biosynthetic process	4.95e-23	9.3e-20	15.61	[LSS - lanosterol synthase (2,3-oxidosqualene-lanosterol cyclase), SC5D - sterol-c5-desaturase, AMACR - alpha-methylacyl-coa racemase, EBP - emopamil binding protein (sterol isomerase), DHCR24 - 24-dehydrocholesterol reductase, DHCR7 - 7-dehydrocholesterol reductase, HSD17B12 - hydroxysteroid (17-beta) dehydrogenase 12, MVK - mevalonate kinase, INSIG1 - insulin induced gene 1, ACAT2 - acetyl-coa …
GO:1901617	organic hydroxy compound biosynthetic process	7.6e-22	1.27e-18	13.09	[LSS - lanosterol synthase (2,3-oxidosqualene-lanosterol cyclase), SNCA - synuclein, alpha (non a4 component of amyloid precursor), SC5D - sterol-c5-desaturase, PNMT - phenylethanolamine n-methyltransferase, AMACR - alpha-methylacyl-coa racemase, EBP - emopamil binding protein (sterol isomerase), DHCR24 - 24-dehydrocholesterol reductase, DHCR7 - 7-dehydrocholesterol reductase, MVK - mevalonate ki…
GO:0045540	regulation of cholesterol biosynthetic process	1.21e-21	1.82e-18	30.58	[LSS - lanosterol synthase (2,3-oxidosqualene-lanosterol cyclase), SCD - stearoyl-coa desaturase (delta-9-desaturase), TM7SF2 - transmembrane 7 superfamily member 2, FDPS - farnesyl diphosphate synthase, FDFT1 - farnesyl-diphosphate farnesyltransferase 1, SC5D - sterol-c5-desaturase, MVD - mevalonate (diphospho) decarboxylase, DHCR7 - 7-dehydrocholesterol reductase, SQLE - squalene epoxidase, CYP…
GO:0090181	regulation of cholesterol metabolic process	2.24e-21	3.06e-18	26.15	[LSS - lanosterol synthase (2,3-oxidosqualene-lanosterol cyclase), TM7SF2 - transmembrane 7 superfamily member 2, SCD - stearoyl-coa desaturase (delta-9-desaturase), FDPS - farnesyl diphosphate synthase, FDFT1 - farnesyl-diphosphate farnesyltransferase 1, SC5D - sterol-c5-desaturase, MVD - mevalonate (diphospho) decarboxylase, CYP51A1 - cytochrome p450, family 51, subfamily a, polypeptide 1, SQLE…
GO:0019218	regulation of steroid metabolic process	7.95e-21	9.96e-18	16.29	[LSS - lanosterol synthase (2,3-oxidosqualene-lanosterol cyclase), INSIG1 - insulin induced gene 1, TM7SF2 - transmembrane 7 superfamily member 2, SCD - stearoyl-coa desaturase (delta-9-desaturase), STARD4 - star-related lipid transfer (start) domain containing 4, FDPS - farnesyl diphosphate synthase, FDFT1 - farnesyl-diphosphate farnesyltransferase 1, SC5D - sterol-c5-desaturase, MVD - mevalonat…
GO:0006066	alcohol metabolic process	1.84e-20	2.12e-17	8.74	[LSS - lanosterol synthase (2,3-oxidosqualene-lanosterol cyclase), SC5D - sterol-c5-desaturase, PLCH2 - phospholipase c, eta 2, EBP - emopamil binding protein (sterol isomerase), DHCR24 - 24-dehydrocholesterol reductase, DHCR7 - 7-dehydrocholesterol reductase, LDLR - low density lipoprotein receptor, MVK - mevalonate kinase, ABCG1 - atp-binding cassette, sub-family g (white), member 1, PPARD - pe…
GO:0050810	regulation of steroid biosynthetic process	2.04e-20	2.18e-17	18.89	[LSS - lanosterol synthase (2,3-oxidosqualene-lanosterol cyclase), INSIG1 - insulin induced gene 1, TM7SF2 - transmembrane 7 superfamily member 2, SCD - stearoyl-coa desaturase (delta-9-desaturase), STARD4 - star-related lipid transfer (start) domain containing 4, FDPS - farnesyl diphosphate synthase, FDFT1 - farnesyl-diphosphate farnesyltransferase 1, SC5D - sterol-c5-desaturase, MVD - mevalonat…
GO:0046890	regulation of lipid biosynthetic process	3.04e-20	3.05e-17	12.18	[LSS - lanosterol synthase (2,3-oxidosqualene-lanosterol cyclase), SCD - stearoyl-coa desaturase (delta-9-desaturase), FABP3 - fatty acid binding protein 3, muscle and heart (mammary-derived growth inhibitor), SC5D - sterol-c5-desaturase, EGR1 - early growth response 1, DHCR7 - 7-dehydrocholesterol reductase, LDLR - low density lipoprotein receptor, MVK - mevalonate kinase, FASN - fatty acid synt…
GO:0008610	lipid biosynthetic process	3.75e-20	3.52e-17	5.82	[LSS - lanosterol synthase (2,3-oxidosqualene-lanosterol cyclase), SCD - stearoyl-coa desaturase (delta-9-desaturase), SC5D - sterol-c5-desaturase, LPIN1 - lipin 1, EBP - emopamil binding protein (sterol isomerase), AMACR - alpha-methylacyl-coa racemase, DHCR24 - 24-dehydrocholesterol reductase, DHCR7 - 7-dehydrocholesterol reductase, PCYT2 - phosphate cytidylyltransferase 2, ethanolamine, HSD17B…
GO:0008202	steroid metabolic process	7.04e-20	6.22e-17	9.24	[LSS - lanosterol synthase (2,3-oxidosqualene-lanosterol cyclase), SC5D - sterol-c5-desaturase, EBP - emopamil binding protein (sterol isomerase), AMACR - alpha-methylacyl-coa racemase, DHCR24 - 24-dehydrocholesterol reductase, DHCR7 - 7-dehydrocholesterol reductase, LDLR - low density lipoprotein receptor, HSD17B12 - hydroxysteroid (17-beta) dehydrogenase 12, MVK - mevalonate kinase, ABCG1 - atp…
GO:1902930	regulation of alcohol biosynthetic process	8.65e-20	7.22e-17	21.93	[LSS - lanosterol synthase (2,3-oxidosqualene-lanosterol cyclase), TM7SF2 - transmembrane 7 superfamily member 2, SCD - stearoyl-coa desaturase (delta-9-desaturase), FDPS - farnesyl diphosphate synthase, FDFT1 - farnesyl-diphosphate farnesyltransferase 1, SNCA - synuclein, alpha (non a4 component of amyloid precursor), SC5D - sterol-c5-desaturase, MVD - mevalonate (diphospho) decarboxylase, CYP51…
GO:0044283	small molecule biosynthetic process	1.85e-19	1.46e-16	6.57	[LSS - lanosterol synthase (2,3-oxidosqualene-lanosterol cyclase), SCD - stearoyl-coa desaturase (delta-9-desaturase), SC5D - sterol-c5-desaturase, EBP - emopamil binding protein (sterol isomerase), AMACR - alpha-methylacyl-coa racemase, ALDOC - aldolase c, fructose-bisphosphate, DHCR24 - 24-dehydrocholesterol reductase, DHCR7 - 7-dehydrocholesterol reductase, HSD17B12 - hydroxysteroid (17-beta) …	citrate transporter), member 1, HMGCR - 3-hydroxy-3-methylglutaryl-coa reductase, MMAB - methylmalonic aciduria (cobalamin deficiency) cblb type, HMGCS1 - 3-hydroxy-3-methylglutaryl-coa synthase 1 (soluble), NSDHL - nad(p) dependent steroid dehydrogenase-like, FADS2 - fatty acid desaturase 2, MSMO1 - methylsterol monooxygenase 1, IDI1 - isopentenyl-diphosphate delta isomerase 1, ELOVL6 - elovl fa…
GO:1901615	organic hydroxy compound metabolic process	3.57e-18	2.69e-15	6.45	[LSS - lanosterol synthase (2,3-oxidosqualene-lanosterol cyclase), SNCA - synuclein, alpha (non a4 component of amyloid precursor), SC5D - sterol-c5-desaturase, PNMT - phenylethanolamine n-methyltransferase, PLCH2 - phospholipase c, eta 2, EBP - emopamil binding protein (sterol isomerase), AMACR - alpha-methylacyl-coa racemase, DHCR24 - 24-dehydrocholesterol reductase, DHCR7 - 7-dehydrocholestero…
GO:0006629	lipid metabolic process	4.08e-18	2.92e-15	3.7	[FABP3 - fatty acid binding protein 3, muscle and heart (mammary-derived growth inhibitor), AMACR - alpha-methylacyl-coa racemase, LDLR - low density lipoprotein receptor, PCYT2 - phosphate cytidylyltransferase 2, ethanolamine, HSD17B12 - hydroxysteroid (17-beta) dehydrogenase 12, MBOAT7 - membrane bound o-acyltransferase domain containing 7, GPD1 - glycerol-3-phosphate dehydrogenase 1 (soluble),…
GO:0019216	regulation of lipid metabolic process	7.73e-16	5.28e-13	6.58	[LSS - lanosterol synthase (2,3-oxidosqualene-lanosterol cyclase), SCD - stearoyl-coa desaturase (delta-9-desaturase), FABP3 - fatty acid binding protein 3, muscle and heart (mammary-derived growth inhibitor), SNCA - synuclein, alpha (non a4 component of amyloid precursor), SC5D - sterol-c5-desaturase, EGR1 - early growth response 1, DHCR7 - 7-dehydrocholesterol reductase, LDLR - low density lipo…
GO:0044281	small molecule metabolic process	1.58e-13	1.04e-10	2.76	[FABP3 - fatty acid binding protein 3, muscle and heart (mammary-derived growth inhibitor), AMACR - alpha-methylacyl-coa racemase, LDLR - low density lipoprotein receptor, HSD17B12 - hydroxysteroid (17-beta) dehydrogenase 12, MKI67 - antigen identified by monoclonal antibody ki-67, GPD1 - glycerol-3-phosphate dehydrogenase 1 (soluble), FASN - fatty acid synthase, ABCG1 - atp-binding cassette, sub…	citrate transporter), member 1, HMGCR - 3-hydroxy-3-methylglutaryl-coa reductase, HMGCS1 - 3-hydroxy-3-methylglutaryl-coa synthase 1 (soluble), NSDHL - nad(p) dependent steroid dehydrogenase-like, MSMO1 - methylsterol monooxygenase 1, PDE3A - phosphodiesterase 3a, cgmp-inhibited, RRM2 - ribonucleotide reductase m2]
GO:0044255	cellular lipid metabolic process	1.04e-12	6.54e-10	3.48	[SCD - stearoyl-coa desaturase (delta-9-desaturase), PLA2G3 - phospholipase a2, group iii, FABP3 - fatty acid binding protein 3, muscle and heart (mammary-derived growth inhibitor), SNCA - synuclein, alpha (non a4 component of amyloid precursor), PLCH2 - phospholipase c, eta 2, LPIN1 - lipin 1, AMACR - alpha-methylacyl-coa racemase, PCYT2 - phosphate cytidylyltransferase 2, ethanolamine, HSD17B12…
GO:0071616	acyl-CoA biosynthetic process	2.58e-09	1.55e-06	16.58	[SLC25A1 - solute carrier family 25 (mitochondrial carrier	citrate transporter), member 1, SCD - stearoyl-coa desaturase (delta-9-desaturase), ACLY - atp citrate lyase, HSD17B12 - hydroxysteroid (17-beta) dehydrogenase 12, ACSS2 - acyl-coa synthetase short-chain family member 2, ELOVL5 - elovl fatty acid elongase 5, ELOVL6 - elovl fatty acid elongase 6, MPC1 - mitochondrial pyruvate carrier 1, FASN - fatty acid synthase]
GO:0035384	thioester biosynthetic process	2.58e-09	1.49e-06	16.58	[SLC25A1 - solute carrier family 25 (mitochondrial carrier	citrate transporter), member 1, SCD - stearoyl-coa desaturase (delta-9-desaturase), ACLY - atp citrate lyase, HSD17B12 - hydroxysteroid (17-beta) dehydrogenase 12, ELOVL5 - elovl fatty acid elongase 5, ACSS2 - acyl-coa synthetase short-chain family member 2, ELOVL6 - elovl fatty acid elongase 6, FASN - fatty acid synthase, MPC1 - mitochondrial pyruvate carrier 1]
GO:0006631	fatty acid metabolic process	5.95e-09	3.31e-06	5.14	[SCD - stearoyl-coa desaturase (delta-9-desaturase), ACAT2 - acetyl-coa acetyltransferase 2, PLA2G3 - phospholipase a2, group iii, ACLY - atp citrate lyase, ACSS2 - acyl-coa synthetase short-chain family member 2, ELOVL5 - elovl fatty acid elongase 5, FABP3 - fatty acid binding protein 3, muscle and heart (mammary-derived growth inhibitor), SNCA - synuclein, alpha (non a4 component of amyloid pre…
GO:0006637	acyl-CoA metabolic process	1.98e-08	1.06e-05	9.55	[SLC25A1 - solute carrier family 25 (mitochondrial carrier	citrate transporter), member 1, SCD - stearoyl-coa desaturase (delta-9-desaturase), ACLY - atp citrate lyase, HSD17B12 - hydroxysteroid (17-beta) dehydrogenase 12, ACSS2 - acyl-coa synthetase short-chain family member 2, ELOVL5 - elovl fatty acid elongase 5, MVK - mevalonate kinase, MVD - mevalonate (diphospho) decarboxylase, MPC1 - mitochondrial pyruvate carrier 1, ELOVL6 - elovl fatty acid elon…
GO:0035383	thioester metabolic process	1.98e-08	1.03e-05	9.55	[SLC25A1 - solute carrier family 25 (mitochondrial carrier	citrate transporter), member 1, SCD - stearoyl-coa desaturase (delta-9-desaturase), ACLY - atp citrate lyase, HSD17B12 - hydroxysteroid (17-beta) dehydrogenase 12, ACSS2 - acyl-coa synthetase short-chain family member 2, ELOVL5 - elovl fatty acid elongase 5, MVK - mevalonate kinase, MVD - mevalonate (diphospho) decarboxylase, MPC1 - mitochondrial pyruvate carrier 1, ELOVL6 - elovl fatty acid elon…
GO:0033489	cholesterol biosynthetic process via desmosterol	2.99e-08	1.5e-05	75.54	[DHCR24 - 24-dehydrocholesterol reductase, DHCR7 - 7-dehydrocholesterol reductase, SC5D - sterol-c5-desaturase, EBP - emopamil binding protein (sterol isomerase)]
GO:0033490	cholesterol biosynthetic process via lathosterol	2.99e-08	1.45e-05	75.54	[DHCR24 - 24-dehydrocholesterol reductase, DHCR7 - 7-dehydrocholesterol reductase, SC5D - sterol-c5-desaturase, EBP - emopamil binding protein (sterol isomerase)]
GO:0055114	oxidation-reduction process	3.61e-08	1.69e-05	2.9	[SCD - stearoyl-coa desaturase (delta-9-desaturase), CYB5B - cytochrome b5 type b (outer mitochondrial membrane), SNCA - synuclein, alpha (non a4 component of amyloid precursor), SC5D - sterol-c5-desaturase, AMACR - alpha-methylacyl-coa racemase, ALDOC - aldolase c, fructose-bisphosphate, DHCR24 - 24-dehydrocholesterol reductase, DHCR7 - 7-dehydrocholesterol reductase, HSD17B12 - hydroxysteroid (…
GO:0006644	phospholipid metabolic process	5.17e-08	2.35e-05	4.09	[PLA2G3 - phospholipase a2, group iii, FDPS - farnesyl diphosphate synthase, FDFT1 - farnesyl-diphosphate farnesyltransferase 1, PGP - phosphoglycolate phosphatase, EPT1 - ethanolaminephosphotransferase 1 (cdp-ethanolamine-specific), SNCA - synuclein, alpha (non a4 component of amyloid precursor), PLCH2 - phospholipase c, eta 2, MVD - mevalonate (diphospho) decarboxylase, LPIN1 - lipin 1, FADS1 -…
GO:0046949	fatty-acyl-CoA biosynthetic process	1.02e-07	4.51e-05	17.63	[SLC25A1 - solute carrier family 25 (mitochondrial carrier	citrate transporter), member 1, SCD - stearoyl-coa desaturase (delta-9-desaturase), ACLY - atp citrate lyase, HSD17B12 - hydroxysteroid (17-beta) dehydrogenase 12, ELOVL5 - elovl fatty acid elongase 5, ELOVL6 - elovl fatty acid elongase 6, FASN - fatty acid synthase]
GO:0019637	organophosphate metabolic process	3.25e-07	0.00014	2.74	[MYH3 - myosin, heavy chain 3, skeletal muscle, embryonic, PLA2G3 - phospholipase a2, group iii, AK7 - adenylate kinase 7, DLG2 - discs, large homolog 2 (drosophila), SNCA - synuclein, alpha (non a4 component of amyloid precursor), PLCH2 - phospholipase c, eta 2, LPIN1 - lipin 1, ALDOC - aldolase c, fructose-bisphosphate, PCYT2 - phosphate cytidylyltransferase 2, ethanolamine, MVK - mevalonate ki…
GO:0008299	isoprenoid biosynthetic process	4.21e-07	0.000176	19.71	[HMGCR - 3-hydroxy-3-methylglutaryl-coa reductase, HMGCS1 - 3-hydroxy-3-methylglutaryl-coa synthase 1 (soluble), FDPS - farnesyl diphosphate synthase, FDFT1 - farnesyl-diphosphate farnesyltransferase 1, MVK - mevalonate kinase, MVD - mevalonate (diphospho) decarboxylase]
GO:0032787	monocarboxylic acid metabolic process	5.47e-07	0.000222	3.55	[ACAT2 - acetyl-coa acetyltransferase 2, SCD - stearoyl-coa desaturase (delta-9-desaturase), PLA2G3 - phospholipase a2, group iii, ACLY - atp citrate lyase, ACSS2 - acyl-coa synthetase short-chain family member 2, ELOVL5 - elovl fatty acid elongase 5, FABP3 - fatty acid binding protein 3, muscle and heart (mammary-derived growth inhibitor), SNCA - synuclein, alpha (non a4 component of amyloid pre…
GO:0035337	fatty-acyl-CoA metabolic process	5.78e-07	0.000228	13.92	[SLC25A1 - solute carrier family 25 (mitochondrial carrier	citrate transporter), member 1, SCD - stearoyl-coa desaturase (delta-9-desaturase), ACLY - atp citrate lyase, HSD17B12 - hydroxysteroid (17-beta) dehydrogenase 12, ELOVL5 - elovl fatty acid elongase 5, ELOVL6 - elovl fatty acid elongase 6, FASN - fatty acid synthase]
GO:0006084	acetyl-CoA metabolic process	9.29e-07	0.000358	17.43	[ACLY - atp citrate lyase, ACSS2 - acyl-coa synthetase short-chain family member 2, MVK - mevalonate kinase, MVD - mevalonate (diphospho) decarboxylase, FASN - fatty acid synthase, MPC1 - mitochondrial pyruvate carrier 1]
GO:0006633	fatty acid biosynthetic process	1.49e-06	0.000562	8.19	[FADS1 - fatty acid desaturase 1, SCD - stearoyl-coa desaturase (delta-9-desaturase), ACLY - atp citrate lyase, HSD17B12 - hydroxysteroid (17-beta) dehydrogenase 12, ACSS2 - acyl-coa synthetase short-chain family member 2, FADS2 - fatty acid desaturase 2, ELOVL5 - elovl fatty acid elongase 5, ELOVL6 - elovl fatty acid elongase 6, FASN - fatty acid synthase]
GO:0016129	phytosteroid biosynthetic process	2.29e-06	0.000839	75.54	[DHCR7 - 7-dehydrocholesterol reductase, FDFT1 - farnesyl-diphosphate farnesyltransferase 1, C14orf1 - chromosome 14 open reading frame 1]
GO:0016128	phytosteroid metabolic process	2.29e-06	0.000819	75.54	[DHCR7 - 7-dehydrocholesterol reductase, FDFT1 - farnesyl-diphosphate farnesyltransferase 1, C14orf1 - chromosome 14 open reading frame 1]
GO:0006720	isoprenoid metabolic process	2.77e-06	0.000968	6.63	[HMGCR - 3-hydroxy-3-methylglutaryl-coa reductase, HMGCS1 - 3-hydroxy-3-methylglutaryl-coa synthase 1 (soluble), RDH11 - retinol dehydrogenase 11 (all-trans/9-cis/11-cis), FDPS - farnesyl diphosphate synthase, FDFT1 - farnesyl-diphosphate farnesyltransferase 1, MVK - mevalonate kinase, MVD - mevalonate (diphospho) decarboxylase, PDE3A - phosphodiesterase 3a, cgmp-inhibited, LRP8 - low density lip…
GO:0006793	phosphorus metabolic process	4.39e-06	0.0015	1.91	[PCYT2 - phosphate cytidylyltransferase 2, ethanolamine, HSD17B12 - hydroxysteroid (17-beta) dehydrogenase 12, PHKB - phosphorylase kinase, beta, MBOAT7 - membrane bound o-acyltransferase domain containing 7, GPD1 - glycerol-3-phosphate dehydrogenase 1 (soluble), FASN - fatty acid synthase, KSR1 - kinase suppressor of ras 1, ACLY - atp citrate lyase, ELOVL5 - elovl fatty acid elongase 5, IL2RG - …	citrate transporter), member 1, HMGCR - 3-hydroxy-3-methylglutaryl-coa reductase, PDE3A - phosphodiesterase 3a, cgmp-inhibited, RRM2 - ribonucleotide reductase m2]
GO:0055088	lipid homeostasis	5.08e-06	0.0017	7.08	[MYLIP - myosin regulatory light chain interacting protein, PNPLA3 - patatin-like phospholipase domain containing 3, LDLR - low density lipoprotein receptor, C1QTNF3 - c1q and tumor necrosis factor related protein 3, TMEM97 - transmembrane protein 97, SCARB1 - scavenger receptor class b, member 1, PCSK9 - proprotein convertase subtilisin/kexin type 9, FABP3 - fatty acid binding protein 3, muscle …
GO:0008150	biological_process	6.68e-06	0.00218	1.08	[EMP1 - epithelial membrane protein 1, MYLIP - myosin regulatory light chain interacting protein, EMP3 - epithelial membrane protein 3, SLC16A13 - solute carrier family 16, member 13, PNMT - phenylethanolamine n-methyltransferase, ABRA - actin-binding rho activating protein, AMACR - alpha-methylacyl-coa racemase, LDLR - low density lipoprotein receptor, COL26A1 - collagen, type xxvi, alpha 1, AOC…	phosphate carrier), member 23, PPM1J - protein phosphatase, mg2+/mn2+ dependent, 1j, SERPINF2 - serpin peptidase inhibitor, clade f (alpha-2 antiplasmin, pigment epithelium derived factor), member 2, ELOVL6 - elovl fatty acid elongase 6, MYH3 - myosin, heavy chain 3, skeletal muscle, embryonic, ZNHIT2 - zinc finger, hit-type containing 2, KRT31 - keratin 31, HCP5 - hla complex p5 (non-protein cod…	citrate transporter), member 1, LDHD - lactate dehydrogenase d, COL19A1 - collagen, type xix, alpha 1, ARID5A - at rich interactive domain 5a (mrf1-like), COL27A1 - collagen, type xxvii, alpha 1, PTCH2 - patched 2, HFM1 - hfm1, atp-dependent dna helicase homolog (s. cerevisiae), RPTN - repetin, PEG10 - paternally expressed 10, OASL - 2'-5'-oligoadenylate synthetase-like, NCR3LG1 - natural killer …	translocated to, 3, RSAD2 - radical s-adenosyl methionine domain containing 2, NGEF - neuronal guanine nucleotide exchange factor, EPB41L1 - erythrocyte membrane protein band 4.1-like 1, SLC29A2 - solute carrier family 29 (equilibrative nucleoside transporter), member 2, C1QTNF3 - c1q and tumor necrosis factor related protein 3, PKDCC - protein kinase domain containing, cytoplasmic, SLFN11 - schl…	translocated to, 1 (cyclin d-related), KLF4 - kruppel-like factor 4 (gut), SQLE - squalene epoxidase, HMGCR - 3-hydroxy-3-methylglutaryl-coa reductase, HMGCS1 - 3-hydroxy-3-methylglutaryl-coa synthase 1 (soluble), LONRF1 - lon peptidase n-terminal domain and ring finger 1, PLCL2 - phospholipase c-like 2, ARHGEF9 - cdc42 guanine nucleotide exchange factor (gef) 9, RRM2 - ribonucleotide reductase m…
GO:0055092	sterol homeostasis	6.77e-06	0.00217	9.79	[MYLIP - myosin regulatory light chain interacting protein, LDLR - low density lipoprotein receptor, TMEM97 - transmembrane protein 97, SCARB1 - scavenger receptor class b, member 1, PCSK9 - proprotein convertase subtilisin/kexin type 9, FABP3 - fatty acid binding protein 3, muscle and heart (mammary-derived growth inhibitor), ABCG1 - atp-binding cassette, sub-family g (white), member 1]
GO:0042632	cholesterol homeostasis	6.77e-06	0.00212	9.79	[MYLIP - myosin regulatory light chain interacting protein, LDLR - low density lipoprotein receptor, TMEM97 - transmembrane protein 97, SCARB1 - scavenger receptor class b, member 1, PCSK9 - proprotein convertase subtilisin/kexin type 9, FABP3 - fatty acid binding protein 3, muscle and heart (mammary-derived growth inhibitor), ABCG1 - atp-binding cassette, sub-family g (white), member 1]
GO:1901570	fatty acid derivative biosynthetic process	8.8e-06	0.0027	7.75	[FADS1 - fatty acid desaturase 1, SLC25A1 - solute carrier family 25 (mitochondrial carrier	citrate transporter), member 1, SCD - stearoyl-coa desaturase (delta-9-desaturase), ACLY - atp citrate lyase, HSD17B12 - hydroxysteroid (17-beta) dehydrogenase 12, ELOVL5 - elovl fatty acid elongase 5, ELOVL6 - elovl fatty acid elongase 6, FASN - fatty acid synthase]
GO:0046889	positive regulation of lipid biosynthetic process	1.23e-05	0.00371	8.96	[LDLR - low density lipoprotein receptor, STARD4 - star-related lipid transfer (start) domain containing 4, SCARB1 - scavenger receptor class b, member 1, ELOVL5 - elovl fatty acid elongase 5, FABP3 - fatty acid binding protein 3, muscle and heart (mammary-derived growth inhibitor), SORBS1 - sorbin and sh3 domain containing 1, ABCG1 - atp-binding cassette, sub-family g (white), member 1]
GO:0006732	coenzyme metabolic process	1.94e-05	0.00573	3.83	[SCD - stearoyl-coa desaturase (delta-9-desaturase), ACLY - atp citrate lyase, ELOVL5 - elovl fatty acid elongase 5, ACSS2 - acyl-coa synthetase short-chain family member 2, MVD - mevalonate (diphospho) decarboxylase, ALDOC - aldolase c, fructose-bisphosphate, SLC25A1 - solute carrier family 25 (mitochondrial carrier	citrate transporter), member 1, HMGCR - 3-hydroxy-3-methylglutaryl-coa reductase, HSD17B12 - hydroxysteroid (17-beta) dehydrogenase 12, MVK - mevalonate kinase, GPD1 - glycerol-3-phosphate dehydrogenase 1 (soluble), MPC1 - mitochondrial pyruvate carrier 1, ELOVL6 - elovl fatty acid elongase 6, FASN - fatty acid synthase]
GO:0036109	alpha-linolenic acid metabolic process	1.95e-05	0.00563	23.24	[FADS1 - fatty acid desaturase 1, FADS2 - fatty acid desaturase 2, ELOVL5 - elovl fatty acid elongase 5, ABCD1 - atp-binding cassette, sub-family d (ald), member 1]
GO:0072330	monocarboxylic acid biosynthetic process	2.08e-05	0.00591	5.28	[FADS1 - fatty acid desaturase 1, SCD - stearoyl-coa desaturase (delta-9-desaturase), HSD17B12 - hydroxysteroid (17-beta) dehydrogenase 12, ACLY - atp citrate lyase, FADS2 - fatty acid desaturase 2, ELOVL5 - elovl fatty acid elongase 5, ACSS2 - acyl-coa synthetase short-chain family member 2, FASN - fatty acid synthase, ELOVL6 - elovl fatty acid elongase 6, AMACR - alpha-methylacyl-coa racemase]
GO:0009240	isopentenyl diphosphate biosynthetic process	2.24e-05	0.00625	45.32	[MVK - mevalonate kinase, MVD - mevalonate (diphospho) decarboxylase, IDI1 - isopentenyl-diphosphate delta isomerase 1]
GO:0046490	isopentenyl diphosphate metabolic process	2.24e-05	0.00613	45.32	[MVK - mevalonate kinase, IDI1 - isopentenyl-diphosphate delta isomerase 1, MVD - mevalonate (diphospho) decarboxylase]
GO:0008654	phospholipid biosynthetic process	2.98e-05	0.00801	3.93	[FDPS - farnesyl diphosphate synthase, EPT1 - ethanolaminephosphotransferase 1 (cdp-ethanolamine-specific), MVD - mevalonate (diphospho) decarboxylase, LPIN1 - lipin 1, FADS1 - fatty acid desaturase 1, PNPLA3 - patatin-like phospholipase domain containing 3, DOLK - dolichol kinase, PCYT2 - phosphate cytidylyltransferase 2, ethanolamine, MVK - mevalonate kinase, MBOAT7 - membrane bound o-acyltrans…
GO:0070508	cholesterol import	4.45e-05	0.0117	37.77	[LDLR - low density lipoprotein receptor, STARD4 - star-related lipid transfer (start) domain containing 4, SCARB1 - scavenger receptor class b, member 1]
GO:0035376	sterol import	4.45e-05	0.0115	37.77	[LDLR - low density lipoprotein receptor, STARD4 - star-related lipid transfer (start) domain containing 4, SCARB1 - scavenger receptor class b, member 1]
GO:0009108	coenzyme biosynthetic process	5.18e-05	0.0132	5.31	[SLC25A1 - solute carrier family 25 (mitochondrial carrier	citrate transporter), member 1, SCD - stearoyl-coa desaturase (delta-9-desaturase), HSD17B12 - hydroxysteroid (17-beta) dehydrogenase 12, ACLY - atp citrate lyase, ELOVL5 - elovl fatty acid elongase 5, ACSS2 - acyl-coa synthetase short-chain family member 2, MPC1 - mitochondrial pyruvate carrier 1, FASN - fatty acid synthase, ELOVL6 - elovl fatty acid elongase 6]
GO:0015711	organic anion transport	5.51e-05	0.0138	3.15	[SLC16A10 - solute carrier family 16 (aromatic amino acid transporter), member 10, SLCO5A1 - solute carrier organic anion transporter family, member 5a1, PLA2G3 - phospholipase a2, group iii, SCARB1 - scavenger receptor class b, member 1, SLC16A13 - solute carrier family 16, member 13, FABP3 - fatty acid binding protein 3, muscle and heart (mammary-derived growth inhibitor), SLCO4C1 - solute carr…	citrate transporter), member 1, CA7 - carbonic anhydrase vii, SLC25A23 - solute carrier family 25 (mitochondrial carrier	phosphate carrier), member 23, ABCG1 - atp-binding cassette, sub-family g (white), member 1, PPARD - peroxisome proliferator-activated receptor delta, ABCD1 - atp-binding cassette, sub-family d (ald), member 1]
GO:0043651	linoleic acid metabolic process	6.21e-05	0.0153	17.77	[FADS1 - fatty acid desaturase 1, FADS2 - fatty acid desaturase 2, ELOVL5 - elovl fatty acid elongase 5, ABCD1 - atp-binding cassette, sub-family d (ald), member 1]
GO:0050793	regulation of developmental process	6.31e-05	0.0153	1.72	[PTCH2 - patched 2, ATP8A2 - atpase, aminophospholipid transporter, class i, type 8a, member 2, LDLR - low density lipoprotein receptor, CDON - cell adhesion associated, oncogene regulated, MAP1B - microtubule-associated protein 1b, SEMA3F - sema domain, immunoglobulin domain (ig), short basic domain, secreted, (semaphorin) 3f, PID1 - phosphotyrosine interaction domain containing 1, ABCG1 - atp-b…	translocated to, 1 (cyclin d-related), KLF4 - kruppel-like factor 4 (gut), TUBB2B - tubulin, beta 2b class iib, EDN3 - endothelin 3, HMGCR - 3-hydroxy-3-methylglutaryl-coa reductase, PDE3A - phosphodiesterase 3a, cgmp-inhibited]
GO:0006820	anion transport	0.000124	0.0295	2.72	[SLCO5A1 - solute carrier organic anion transporter family, member 5a1, SLC16A10 - solute carrier family 16 (aromatic amino acid transporter), member 10, PLA2G3 - phospholipase a2, group iii, CLCN6 - chloride channel, voltage-sensitive 6, SCARB1 - scavenger receptor class b, member 1, P2RY6 - pyrimidinergic receptor p2y, g-protein coupled, 6, FABP3 - fatty acid binding protein 3, muscle and heart…	citrate transporter), member 1, CA7 - carbonic anhydrase vii, SLC25A23 - solute carrier family 25 (mitochondrial carrier	phosphate carrier), member 23, ABCG1 - atp-binding cassette, sub-family g (white), member 1, PPARD - peroxisome proliferator-activated receptor delta, ABCD1 - atp-binding cassette, sub-family d (ald), member 1]
GO:0045834	positive regulation of lipid metabolic process	0.000129	0.0304	5.35	[LDLR - low density lipoprotein receptor, STARD4 - star-related lipid transfer (start) domain containing 4, ELOVL5 - elovl fatty acid elongase 5, SCARB1 - scavenger receptor class b, member 1, FABP3 - fatty acid binding protein 3, muscle and heart (mammary-derived growth inhibitor), KIT - v-kit hardy-zuckerman 4 feline sarcoma viral oncogene homolog, SORBS1 - sorbin and sh3 domain containing 1, A…
GO:0030154	cell differentiation	0.000134	0.0309	1.82	[ZNHIT2 - zinc finger, hit-type containing 2, TDRKH - tudor and kh domain containing, PEG10 - paternally expressed 10, EYA4 - eyes absent homolog 4 (drosophila), SLC8A3 - solute carrier family 8 (sodium/calcium exchanger), member 3, CENPF - centromere protein f, 350/400kda, SLCO4C1 - solute carrier organic anion transporter family, member 4c1, HOXB5 - homeobox b5, PRTN3 - proteinase 3, ALDOC - al…	translocated to, 3, RSAD2 - radical s-adenosyl methionine domain containing 2, E2F7 - e2f transcription factor 7, C1QTNF3 - c1q and tumor necrosis factor related protein 3, PKDCC - protein kinase domain containing, cytoplasmic, TGFB1I1 - transforming growth factor beta 1 induced transcript 1, KLF4 - kruppel-like factor 4 (gut), EDN3 - endothelin 3, EYA1 - eyes absent homolog 1 (drosophila), HMGCR…
GO:1901568	fatty acid derivative metabolic process	0.000136	0.0309	4.69	[FADS1 - fatty acid desaturase 1, SLC25A1 - solute carrier family 25 (mitochondrial carrier	citrate transporter), member 1, SCD - stearoyl-coa desaturase (delta-9-desaturase), PLA2G3 - phospholipase a2, group iii, HSD17B12 - hydroxysteroid (17-beta) dehydrogenase 12, ACLY - atp citrate lyase, ELOVL5 - elovl fatty acid elongase 5, FASN - fatty acid synthase, ELOVL6 - elovl fatty acid elongase 6]
GO:0044272	sulfur compound biosynthetic process	0.000159	0.0357	4.15	[OPLAH - 5-oxoprolinase (atp-hydrolysing), SLC25A1 - solute carrier family 25 (mitochondrial carrier	citrate transporter), member 1, SCD - stearoyl-coa desaturase (delta-9-desaturase), HSD17B12 - hydroxysteroid (17-beta) dehydrogenase 12, ACLY - atp citrate lyase, ELOVL5 - elovl fatty acid elongase 5, ACSS2 - acyl-coa synthetase short-chain family member 2, MPC1 - mitochondrial pyruvate carrier 1, FASN - fatty acid synthase, ELOVL6 - elovl fatty acid elongase 6]
GO:0006696	ergosterol biosynthetic process	0.000174	0.0386	75.54	[FDFT1 - farnesyl-diphosphate farnesyltransferase 1, C14orf1 - chromosome 14 open reading frame 1]
GO:0008204	ergosterol metabolic process	0.000174	0.038	75.54	[FDFT1 - farnesyl-diphosphate farnesyltransferase 1, C14orf1 - chromosome 14 open reading frame 1]
GO:0015920	lipopolysaccharide transport	0.000174	0.0375	75.54	[SCARB1 - scavenger receptor class b, member 1, LBP - lipopolysaccharide binding protein]
GO:0051186	cofactor metabolic process	0.000188	0.0398	3.1	[SCD - stearoyl-coa desaturase (delta-9-desaturase), ACLY - atp citrate lyase, ELOVL5 - elovl fatty acid elongase 5, ACSS2 - acyl-coa synthetase short-chain family member 2, MVD - mevalonate (diphospho) decarboxylase, ALDOC - aldolase c, fructose-bisphosphate, SLC25A1 - solute carrier family 25 (mitochondrial carrier	citrate transporter), member 1, HMGCR - 3-hydroxy-3-methylglutaryl-coa reductase, HSD17B12 - hydroxysteroid (17-beta) dehydrogenase 12, MVK - mevalonate kinase, GPD1 - glycerol-3-phosphate dehydrogenase 1 (soluble), MPC1 - mitochondrial pyruvate carrier 1, ELOVL6 - elovl fatty acid elongase 6, FASN - fatty acid synthase]
GO:0019752	carboxylic acid metabolic process	0.000212	0.0442	2.22	[SCD - stearoyl-coa desaturase (delta-9-desaturase), ACAT2 - acetyl-coa acetyltransferase 2, PLA2G3 - phospholipase a2, group iii, ACLY - atp citrate lyase, ACSS2 - acyl-coa synthetase short-chain family member 2, ELOVL5 - elovl fatty acid elongase 5, FABP3 - fatty acid binding protein 3, muscle and heart (mammary-derived growth inhibitor), SNCA - synuclein, alpha (non a4 component of amyloid pre…
GO:0006796	phosphate-containing compound metabolic process	0.000271	0.0558	1.72	[MYH3 - myosin, heavy chain 3, skeletal muscle, embryonic, PLA2G3 - phospholipase a2, group iii, AK7 - adenylate kinase 7, EYA4 - eyes absent homolog 4 (drosophila), DLG2 - discs, large homolog 2 (drosophila), SNCA - synuclein, alpha (non a4 component of amyloid precursor), PLCH2 - phospholipase c, eta 2, LPIN1 - lipin 1, ALDOC - aldolase c, fructose-bisphosphate, PCYT2 - phosphate cytidylyltrans…
GO:1901576	organic substance biosynthetic process	0.000338	0.0687	1.42	[PNMT - phenylethanolamine n-methyltransferase, ABRA - actin-binding rho activating protein, AMACR - alpha-methylacyl-coa racemase, PCYT2 - phosphate cytidylyltransferase 2, ethanolamine, HSD17B12 - hydroxysteroid (17-beta) dehydrogenase 12, MBOAT7 - membrane bound o-acyltransferase domain containing 7, HABP4 - hyaluronan binding protein 4, GPD1 - glycerol-3-phosphate dehydrogenase 1 (soluble), F…	translocated to, 3, INSIG1 - insulin induced gene 1, E2F7 - e2f transcription factor 7, FDPS - farnesyl diphosphate synthase, ACSS2 - acyl-coa synthetase short-chain family member 2, FDFT1 - farnesyl-diphosphate farnesyltransferase 1, TGFB1I1 - transforming growth factor beta 1 induced transcript 1, PGP - phosphoglycolate phosphatase, MVD - mevalonate (diphospho) decarboxylase, C14orf1 - chromoso…	translocated to, 1 (cyclin d-related), KLF4 - kruppel-like factor 4 (gut), SQLE - squalene epoxidase, CYP51A1 - cytochrome p450, family 51, subfamily a, polypeptide 1, SLC25A1 - solute carrier family 25 (mitochondrial carrier	citrate transporter), member 1, HMGCR - 3-hydroxy-3-methylglutaryl-coa reductase, HMGCS1 - 3-hydroxy-3-methylglutaryl-coa synthase 1 (soluble), NSDHL - nad(p) dependent steroid dehydrogenase-like, MSMO1 - methylsterol monooxygenase 1, ARID5A - at rich interactive domain 5a (mrf1-like), RRM2 - ribonucleotide reductase m2]
GO:0051188	cofactor biosynthetic process	0.000426	0.0853	4.02	[SLC25A1 - solute carrier family 25 (mitochondrial carrier	citrate transporter), member 1, SCD - stearoyl-coa desaturase (delta-9-desaturase), HSD17B12 - hydroxysteroid (17-beta) dehydrogenase 12, ACLY - atp citrate lyase, ELOVL5 - elovl fatty acid elongase 5, ACSS2 - acyl-coa synthetase short-chain family member 2, MPC1 - mitochondrial pyruvate carrier 1, FASN - fatty acid synthase, ELOVL6 - elovl fatty acid elongase 6]
GO:0048869	cellular developmental process	0.000449	0.0888	1.59	[PTCH2 - patched 2, PEG10 - paternally expressed 10, SLC8A3 - solute carrier family 8 (sodium/calcium exchanger), member 3, PRTN3 - proteinase 3, ATP8A2 - atpase, aminophospholipid transporter, class i, type 8a, member 2, NOTCH2NL - notch 2 n-terminal like, CDON - cell adhesion associated, oncogene regulated, FASN - fatty acid synthase, PID1 - phosphotyrosine interaction domain containing 1, NOTC…	translocated to, 3, RSAD2 - radical s-adenosyl methionine domain containing 2, E2F7 - e2f transcription factor 7, C1QTNF3 - c1q and tumor necrosis factor related protein 3, PKDCC - protein kinase domain containing, cytoplasmic, NTNG2 - netrin g2, TGFB1I1 - transforming growth factor beta 1 induced transcript 1, KLF4 - kruppel-like factor 4 (gut), EDN3 - endothelin 3, COL19A1 - collagen, type xix,…
GO:0006085	acetyl-CoA biosynthetic process	0.000461	0.09	18.89	[ACLY - atp citrate lyase, ACSS2 - acyl-coa synthetase short-chain family member 2, MPC1 - mitochondrial pyruvate carrier 1]
GO:0045595	regulation of cell differentiation	0.000469	0.0904	1.76	[PTCH2 - patched 2, NEUROD2 - neuronal differentiation 2, JUND - jun d proto-oncogene, WIF1 - wnt inhibitory factor 1, MAMSTR - mef2 activating motif and sap domain containing transcriptional regulator, ATP8A2 - atpase, aminophospholipid transporter, class i, type 8a, member 2, LDLR - low density lipoprotein receptor, BAG5 - bcl2-associated athanogene 5, CDON - cell adhesion associated, oncogene …	translocated to, 1 (cyclin d-related), TUBB2B - tubulin, beta 2b class iib, KLF4 - kruppel-like factor 4 (gut), EDN3 - endothelin 3, FADS1 - fatty acid desaturase 1, EYA1 - eyes absent homolog 1 (drosophila), CAMK4 - calcium/calmodulin-dependent protein kinase iv, HDAC9 - histone deacetylase 9, KIT - v-kit hardy-zuckerman 4 feline sarcoma viral oncogene homolog, PDE3A - phosphodiesterase 3a, cgmp…
GO:0006636	unsaturated fatty acid biosynthetic process	0.000477	0.0907	10.79	[FADS1 - fatty acid desaturase 1, SCD - stearoyl-coa desaturase (delta-9-desaturase), FADS2 - fatty acid desaturase 2, ELOVL5 - elovl fatty acid elongase 5]
GO:0010899	regulation of phosphatidylcholine catabolic process	0.000519	0.0975	50.36	[LDLR - low density lipoprotein receptor, SCARB1 - scavenger receptor class b, member 1]
GO:0045338	farnesyl diphosphate metabolic process	0.000519	0.0963	50.36	[FDPS - farnesyl diphosphate synthase, FDFT1 - farnesyl-diphosphate farnesyltransferase 1]
GO:0019287	isopentenyl diphosphate biosynthetic process, mevalonate pathway	0.000519	0.0951	50.36	[MVK - mevalonate kinase, MVD - mevalonate (diphospho) decarboxylase]
GO:0009058	biosynthetic process	0.00056	0.101	1.4	[PNMT - phenylethanolamine n-methyltransferase, ABRA - actin-binding rho activating protein, AMACR - alpha-methylacyl-coa racemase, PCYT2 - phosphate cytidylyltransferase 2, ethanolamine, HSD17B12 - hydroxysteroid (17-beta) dehydrogenase 12, MBOAT7 - membrane bound o-acyltransferase domain containing 7, HABP4 - hyaluronan binding protein 4, GPD1 - glycerol-3-phosphate dehydrogenase 1 (soluble), F…	translocated to, 3, INSIG1 - insulin induced gene 1, E2F7 - e2f transcription factor 7, FDPS - farnesyl diphosphate synthase, ACSS2 - acyl-coa synthetase short-chain family member 2, FDFT1 - farnesyl-diphosphate farnesyltransferase 1, TGFB1I1 - transforming growth factor beta 1 induced transcript 1, PGP - phosphoglycolate phosphatase, MVD - mevalonate (diphospho) decarboxylase, C14orf1 - chromoso…	translocated to, 1 (cyclin d-related), KLF4 - kruppel-like factor 4 (gut), SQLE - squalene epoxidase, CYP51A1 - cytochrome p450, family 51, subfamily a, polypeptide 1, SLC25A1 - solute carrier family 25 (mitochondrial carrier	citrate transporter), member 1, HMGCR - 3-hydroxy-3-methylglutaryl-coa reductase, HMGCS1 - 3-hydroxy-3-methylglutaryl-coa synthase 1 (soluble), NSDHL - nad(p) dependent steroid dehydrogenase-like, MSMO1 - methylsterol monooxygenase 1, ARID5A - at rich interactive domain 5a (mrf1-like), RRM2 - ribonucleotide reductase m2]
GO:0046486	glycerolipid metabolic process	0.000637	0.114	2.75	[INSIG1 - insulin induced gene 1, PLA2G3 - phospholipase a2, group iii, EPT1 - ethanolaminephosphotransferase 1 (cdp-ethanolamine-specific), FABP3 - fatty acid binding protein 3, muscle and heart (mammary-derived growth inhibitor), PGP - phosphoglycolate phosphatase, PLCH2 - phospholipase c, eta 2, LPIN1 - lipin 1, PNPLA3 - patatin-like phospholipase domain containing 3, PCYT2 - phosphate cytidyl…
GO:0006638	neutral lipid metabolic process	0.000715	0.126	5.6	[INSIG1 - insulin induced gene 1, PNPLA3 - patatin-like phospholipase domain containing 3, PCSK9 - proprotein convertase subtilisin/kexin type 9, FABP3 - fatty acid binding protein 3, muscle and heart (mammary-derived growth inhibitor), SNCA - synuclein, alpha (non a4 component of amyloid precursor), LPIN1 - lipin 1]
GO:1901264	carbohydrate derivative transport	0.000725	0.127	6.99	[SLC29A2 - solute carrier family 29 (equilibrative nucleoside transporter), member 2, SLC25A23 - solute carrier family 25 (mitochondrial carrier	phosphate carrier), member 23, SCARB1 - scavenger receptor class b, member 1, LBP - lipopolysaccharide binding protein, ABCG1 - atp-binding cassette, sub-family g (white), member 1]
GO:0006646	phosphatidylethanolamine biosynthetic process	0.000748	0.129	16.19	[PCYT2 - phosphate cytidylyltransferase 2, ethanolamine, EPT1 - ethanolaminephosphotransferase 1 (cdp-ethanolamine-specific), LPIN1 - lipin 1]

## Sheet: Simvastatin_Proteome
GO-Terms for significantly different proteins in simvastatin-treated human primary muscle cells (obtained with GOrilla)
GO Term	Description	P-value	FDR q-value	Enrichment	Genes
GO:0006941	striated muscle contraction	3.66e-09	3.48e-05	3.75	[MYH3 - myosin, heavy chain 3, skeletal muscle, embryonic, EEF2 - eukaryotic translation elongation factor 2, GAA - glucosidase, alpha; acid, MYOM2 - myomesin 2, MYL1 - myosin, light chain 1, alkali; skeletal, fast, MTOR - mechanistic target of rapamycin (serine/threonine kinase), MYH8 - myosin, heavy chain 8, skeletal muscle, perinatal, MYH6 - myosin, heavy chain 6, cardiac muscle, alpha, TTN - …
GO:1902533	positive regulation of intracellular signal transduction	8.11e-09	7.71e-05	2.09	[HSPA1A - heat shock 70kda protein 1a, AKR1C3 - aldo-keto reductase family 1, member c3, TIMP2 - timp metallopeptidase inhibitor 2, SEC13 - sec13 homolog (s. cerevisiae), CDC42 - cell division cycle 42, AKAP12 - a kinase (prka) anchor protein 12, PLXNB1 - plexin b1, IQGAP1 - iq motif containing gtpase activating protein 1, FLNA - filamin a, alpha, GSTO1 - glutathione s-transferase omega 1, CD81 -…
GO:0006936	muscle contraction	8.95e-09	4.25e-05	2.68	[ANKRD2 - ankyrin repeat domain 2 (stretch responsive muscle), MYH3 - myosin, heavy chain 3, skeletal muscle, embryonic, MYH4 - myosin, heavy chain 4, skeletal muscle, MYH1 - myosin, heavy chain 1, skeletal muscle, adult, EEF2 - eukaryotic translation elongation factor 2, MYH2 - myosin, heavy chain 2, skeletal muscle, adult, MYL6B - myosin, light chain 6b, alkali, smooth muscle and non-muscle, MY…
GO:0007162	negative regulation of cell adhesion	2.27e-08	0.000108	3.24	[LPXN - leupaxin, TGFBI - transforming growth factor, beta-induced, 68kda, SERPINE2 - serpin peptidase inhibitor, clade e (nexin, plasminogen activator inhibitor type 1), member 2, HLA-G - major histocompatibility complex, class i, g, PTPRO - protein tyrosine phosphatase, receptor type, o, TNC - tenascin c, MMP14 - matrix metallopeptidase 14 (membrane-inserted), ASS1 - argininosuccinate synthase …
GO:0032502	developmental process	2.89e-08	9.15e-05	1.38	[ERAP1 - endoplasmic reticulum aminopeptidase 1, ITM2C - integral membrane protein 2c, GSTP1 - glutathione s-transferase pi 1, FN1 - fibronectin 1, CDC42 - cell division cycle 42, GSN - gelsolin, INPP5K - inositol polyphosphate-5-phosphatase k, ABAT - 4-aminobutyrate aminotransferase, AKR1C1 - aldo-keto reductase family 1, member c1, PLXNB1 - plexin b1, NAGLU - n-acetylglucosaminidase, alpha, IQG…
GO:0042127	regulation of cell proliferation	4.4e-08	0.000105	1.85	[HSPA1A - heat shock 70kda protein 1a, AKR1C3 - aldo-keto reductase family 1, member c3, PGGT1B - protein geranylgeranyltransferase type i, beta subunit, TIMP2 - timp metallopeptidase inhibitor 2, NOP2 - nop2 nucleolar protein, CAPNS1 - calpain, small subunit 1, GSTP1 - glutathione s-transferase pi 1, HLA-G - major histocompatibility complex, class i, g, FN1 - fibronectin 1, CDC42 - cell division…
GO:0030155	regulation of cell adhesion	5.05e-08	9.61e-05	2.21	[CRK - v-crk avian sarcoma virus ct10 oncogene homolog, HLA-G - major histocompatibility complex, class i, g, FN1 - fibronectin 1, TPM1 - tropomyosin 1 (alpha), PTPRO - protein tyrosine phosphatase, receptor type, o, CDC42 - cell division cycle 42, TNC - tenascin c, GSN - gelsolin, ABAT - 4-aminobutyrate aminotransferase, ITGA3 - integrin, alpha 3 (antigen cd49c, alpha 3 subunit of vla-3 receptor…
GO:0048869	cellular developmental process	6.67e-08	0.000106	1.58	[ERAP1 - endoplasmic reticulum aminopeptidase 1, GSTP1 - glutathione s-transferase pi 1, ITM2C - integral membrane protein 2c, FN1 - fibronectin 1, CDC42 - cell division cycle 42, GSN - gelsolin, AKR1C1 - aldo-keto reductase family 1, member c1, PLXNB1 - plexin b1, NAGLU - n-acetylglucosaminidase, alpha, MTPN - myotrophin, IQGAP1 - iq motif containing gtpase activating protein 1, FLNA - filamin a…
GO:0043062	extracellular structure organization	8.26e-08	9.81e-05	2.79	[TIMP2 - timp metallopeptidase inhibitor 2, ITGA7 - integrin, alpha 7, CAPNS1 - calpain, small subunit 1, FN1 - fibronectin 1, CAPN2 - calpain 2, (m/ii) large subunit, TNC - tenascin c, DDR2 - discoidin domain receptor tyrosine kinase 2, ITGA3 - integrin, alpha 3 (antigen cd49c, alpha 3 subunit of vla-3 receptor), COL1A1 - collagen, type i, alpha 1, ITGB5 - integrin, beta 5, ERO1L - ero1-like (s.…
GO:0030198	extracellular matrix organization	8.26e-08	0.000112	2.79	[TIMP2 - timp metallopeptidase inhibitor 2, ITGA7 - integrin, alpha 7, CAPNS1 - calpain, small subunit 1, FN1 - fibronectin 1, CAPN2 - calpain 2, (m/ii) large subunit, TNC - tenascin c, DDR2 - discoidin domain receptor tyrosine kinase 2, ITGA3 - integrin, alpha 3 (antigen cd49c, alpha 3 subunit of vla-3 receptor), COL1A1 - collagen, type i, alpha 1, ITGB5 - integrin, beta 5, ERO1L - ero1-like (s.…
GO:0003012	muscle system process	1.07e-07	0.000338	2.42	[ANKRD2 - ankyrin repeat domain 2 (stretch responsive muscle), MYH3 - myosin, heavy chain 3, skeletal muscle, embryonic, MYH4 - myosin, heavy chain 4, skeletal muscle, EEF2 - eukaryotic translation elongation factor 2, MYH1 - myosin, heavy chain 1, skeletal muscle, adult, MYH2 - myosin, heavy chain 2, skeletal muscle, adult, MYL6B - myosin, light chain 6b, alkali, smooth muscle and non-muscle, MY…
GO:0051270	regulation of cellular component movement	1.88e-07	0.000199	2	[GSTP1 - glutathione s-transferase pi 1, FN1 - fibronectin 1, PTPRO - protein tyrosine phosphatase, receptor type, o, ATP1A2 - atpase, na+/k+ transporting, alpha 2 polypeptide, CORO1C - coronin, actin binding protein, 1c, IQGAP1 - iq motif containing gtpase activating protein 1, FLNA - filamin a, alpha, PRCP - prolylcarboxypeptidase (angiotensinase c), ABR - active bcr-related, RDX - radixin, SPA…
GO:0030334	regulation of cell migration	2.73e-07	0.00026	2.08	[CRK - v-crk avian sarcoma virus ct10 oncogene homolog, GSTP1 - glutathione s-transferase pi 1, FN1 - fibronectin 1, SLC9A3R1 - solute carrier family 9, subfamily a (nhe3, cation proton antiporter 3), member 3 regulator 1, TPM1 - tropomyosin 1 (alpha), DDR2 - discoidin domain receptor tyrosine kinase 2, ITGA3 - integrin, alpha 3 (antigen cd49c, alpha 3 subunit of vla-3 receptor), CORO1C - coronin…
GO:2000145	regulation of cell motility	3.02e-07	0.000261	2.04	[CRK - v-crk avian sarcoma virus ct10 oncogene homolog, GSTP1 - glutathione s-transferase pi 1, FN1 - fibronectin 1, SLC9A3R1 - solute carrier family 9, subfamily a (nhe3, cation proton antiporter 3), member 3 regulator 1, TPM1 - tropomyosin 1 (alpha), DDR2 - discoidin domain receptor tyrosine kinase 2, ITGA3 - integrin, alpha 3 (antigen cd49c, alpha 3 subunit of vla-3 receptor), CORO1C - coronin…
GO:0048583	regulation of response to stimulus	6.41e-07	0.000508	1.39	[HSPA1A - heat shock 70kda protein 1a, ERAP1 - endoplasmic reticulum aminopeptidase 1, GSTP1 - glutathione s-transferase pi 1, ITM2C - integral membrane protein 2c, FN1 - fibronectin 1, SEC13 - sec13 homolog (s. cerevisiae), CDC42 - cell division cycle 42, STAMBP - stam binding protein, GSN - gelsolin, INPP5K - inositol polyphosphate-5-phosphatase k, ABAT - 4-aminobutyrate aminotransferase, AKAP1…
GO:0022610	biological adhesion	7.48e-07	0.000547	2.04	[ITGA7 - integrin, alpha 7, LGALS3BP - lectin, galactoside-binding, soluble, 3 binding protein, FN1 - fibronectin 1, SYMPK - symplekin, NT5E - 5'-nucleotidase, ecto (cd73), DSG1 - desmoglein 1, CDC42 - cell division cycle 42, TNC - tenascin c, ANTXR1 - anthrax toxin receptor 1, DDR2 - discoidin domain receptor tyrosine kinase 2, PNN - pinin, desmosome associated protein, ITGA3 - integrin, alpha 3…
GO:0048878	chemical homeostasis	8.63e-07	0.000586	1.93	[PRKAA2 - protein kinase, amp-activated, alpha 2 catalytic subunit, ATP2A1 - atpase, ca++ transporting, cardiac muscle, fast twitch 1, ATP2B1 - atpase, ca++ transporting, plasma membrane 1, SFXN1 - sideroflexin 1, INPP5K - inositol polyphosphate-5-phosphatase k, ATP1A2 - atpase, na+/k+ transporting, alpha 2 polypeptide, AKR1C1 - aldo-keto reductase family 1, member c1, CAMK2D - calcium/calmodulin…
GO:0007155	cell adhesion	1.33e-06	0.000842	2.02	[ITGA7 - integrin, alpha 7, LGALS3BP - lectin, galactoside-binding, soluble, 3 binding protein, FN1 - fibronectin 1, SYMPK - symplekin, NT5E - 5'-nucleotidase, ecto (cd73), DSG1 - desmoglein 1, TNC - tenascin c, CDC42 - cell division cycle 42, ANTXR1 - anthrax toxin receptor 1, DDR2 - discoidin domain receptor tyrosine kinase 2, PNN - pinin, desmosome associated protein, ITGA3 - integrin, alpha 3…
GO:0048856	anatomical structure development	1.56e-06	0.000926	1.45	[GSTP1 - glutathione s-transferase pi 1, CDC42 - cell division cycle 42, GSN - gelsolin, INPP5K - inositol polyphosphate-5-phosphatase k, ABAT - 4-aminobutyrate aminotransferase, NAGLU - n-acetylglucosaminidase, alpha, MTPN - myotrophin, IQGAP1 - iq motif containing gtpase activating protein 1, FLNA - filamin a, alpha, ABR - active bcr-related, LDHA - lactate dehydrogenase a, RDX - radixin, SPARC…
GO:0051241	negative regulation of multicellular organismal process	1.71e-06	0.000958	1.97	[ITM2C - integral membrane protein 2c, GSTP1 - glutathione s-transferase pi 1, TAX1BP1 - tax1 (human t-cell leukemia virus type i) binding protein 1, FN1 - fibronectin 1, HLA-G - major histocompatibility complex, class i, g, RAP1A - rap1a, member of ras oncogene family, PTPRO - protein tyrosine phosphatase, receptor type, o, ATP1A2 - atpase, na+/k+ transporting, alpha 2 polypeptide, ABAT - 4-amin…
GO:0023051	regulation of signaling	1.9e-06	0.001	1.41	[HSPA1A - heat shock 70kda protein 1a, GSTP1 - glutathione s-transferase pi 1, ITM2C - integral membrane protein 2c, FN1 - fibronectin 1, SEC13 - sec13 homolog (s. cerevisiae), CDC42 - cell division cycle 42, STAMBP - stam binding protein, GSN - gelsolin, INPP5K - inositol polyphosphate-5-phosphatase k, ABAT - 4-aminobutyrate aminotransferase, AKAP12 - a kinase (prka) anchor protein 12, PLXNB1 - …
GO:1901615	organic hydroxy compound metabolic process	2.2e-06	0.0011	2.32	[PRKAA2 - protein kinase, amp-activated, alpha 2 catalytic subunit, AKR1C3 - aldo-keto reductase family 1, member c3, LSS - lanosterol synthase (2,3-oxidosqualene-lanosterol cyclase), GALK1 - galactokinase 1, TPI1 - triosephosphate isomerase 1, AKR1B1 - aldo-keto reductase family 1, member b1 (aldose reductase), INPP5K - inositol polyphosphate-5-phosphatase k, AKR1C1 - aldo-keto reductase family …
GO:1902531	regulation of intracellular signal transduction	2.24e-06	0.00106	1.59	[PRKAA2 - protein kinase, amp-activated, alpha 2 catalytic subunit, HSPA1A - heat shock 70kda protein 1a, AKR1C3 - aldo-keto reductase family 1, member c3, TIMP2 - timp metallopeptidase inhibitor 2, NOP2 - nop2 nucleolar protein, GSTP1 - glutathione s-transferase pi 1, FN1 - fibronectin 1, SEC13 - sec13 homolog (s. cerevisiae), CDC42 - cell division cycle 42, STAMBP - stam binding protein, INPP5K…
GO:0006066	alcohol metabolic process	2.4e-06	0.00108	2.48	[PRKAA2 - protein kinase, amp-activated, alpha 2 catalytic subunit, AKR1C3 - aldo-keto reductase family 1, member c3, LSS - lanosterol synthase (2,3-oxidosqualene-lanosterol cyclase), GALK1 - galactokinase 1, TPI1 - triosephosphate isomerase 1, AKR1B1 - aldo-keto reductase family 1, member b1 (aldose reductase), INPP5K - inositol polyphosphate-5-phosphatase k, DHCR24 - 24-dehydrocholesterol reduc…
GO:0040012	regulation of locomotion	2.55e-06	0.0011	1.89	[GSTP1 - glutathione s-transferase pi 1, FN1 - fibronectin 1, PTPRO - protein tyrosine phosphatase, receptor type, o, CORO1C - coronin, actin binding protein, 1c, IQGAP1 - iq motif containing gtpase activating protein 1, FLNA - filamin a, alpha, PRCP - prolylcarboxypeptidase (angiotensinase c), ABR - active bcr-related, RDX - radixin, SPARC - secreted protein, acidic, cysteine-rich (osteonectin),…
GO:0043410	positive regulation of MAPK cascade	2.96e-06	0.00122	2.41	[C19orf10 - chromosome 19 open reading frame 10, TIMP2 - timp metallopeptidase inhibitor 2, CRK - v-crk avian sarcoma virus ct10 oncogene homolog, RAP1A - rap1a, member of ras oncogene family, CDC42 - cell division cycle 42, IQGAP1 - iq motif containing gtpase activating protein 1, ITGAV - integrin, alpha v, MAP2K1 - mitogen-activated protein kinase kinase 1, CD81 - cd81 molecule, GLIPR2 - gli pa…
GO:0051240	positive regulation of multicellular organismal process	3.01e-06	0.00119	1.73	[HSPA1A - heat shock 70kda protein 1a, ATP2A1 - atpase, ca++ transporting, cardiac muscle, fast twitch 1, ERAP1 - endoplasmic reticulum aminopeptidase 1, TIMP2 - timp metallopeptidase inhibitor 2, HLA-G - major histocompatibility complex, class i, g, FN1 - fibronectin 1, CDC42 - cell division cycle 42, INPP5K - inositol polyphosphate-5-phosphatase k, ABAT - 4-aminobutyrate aminotransferase, CAMK2…
GO:0022408	negative regulation of cell-cell adhesion	3.13e-06	0.00119	3.89	[SERPINE2 - serpin peptidase inhibitor, clade e (nexin, plasminogen activator inhibitor type 1), member 2, HLA-G - major histocompatibility complex, class i, g, ABAT - 4-aminobutyrate aminotransferase, ASS1 - argininosuccinate synthase 1, GTPBP4 - gtp binding protein 4, SWAP70 - swap switching b-cell complex 70kda subunit, RDX - radixin, CD9 - cd9 molecule, ANXA1 - annexin a1, LGALS3 - lectin, ga…
GO:0060048	cardiac muscle contraction	3.26e-06	0.00776	4.19	[MYL3 - myosin, light chain 3, alkali; ventricular, skeletal, slow, CASQ2 - calsequestrin 2 (cardiac muscle), MYL4 - myosin, light chain 4, alkali; atrial, embryonic, GAA - glucosidase, alpha; acid, TNNI2 - troponin i type 2 (skeletal, fast), TNNI1 - troponin i type 1 (skeletal, slow), MYL1 - myosin, light chain 1, alkali; skeletal, fast, TNNC1 - troponin c type 1 (slow), MTOR - mechanistic targe…
GO:0070372	regulation of ERK1 and ERK2 cascade	4.14e-06	0.00151	3.16	[GSTP1 - glutathione s-transferase pi 1, ATP6AP1 - atpase, h+ transporting, lysosomal accessory protein 1, FN1 - fibronectin 1, SLC9A3R1 - solute carrier family 9, subfamily a (nhe3, cation proton antiporter 3), member 3 regulator 1, RAP1A - rap1a, member of ras oncogene family, EZR - ezrin, CD44 - cd44 molecule (indian blood group), PTPN1 - protein tyrosine phosphatase, non-receptor type 1, PTPN…
GO:0051094	positive regulation of developmental process	4.37e-06	0.00154	1.78	[ERAP1 - endoplasmic reticulum aminopeptidase 1, TIMP2 - timp metallopeptidase inhibitor 2, HLA-G - major histocompatibility complex, class i, g, FN1 - fibronectin 1, CDC42 - cell division cycle 42, CORO1C - coronin, actin binding protein, 1c, PLXNB1 - plexin b1, IQGAP1 - iq motif containing gtpase activating protein 1, FLNA - filamin a, alpha, MAP1B - microtubule-associated protein 1b, DPYSL3 - …
GO:0051239	regulation of multicellular organismal process	4.74e-06	0.00161	1.45	[HSPA1A - heat shock 70kda protein 1a, ERAP1 - endoplasmic reticulum aminopeptidase 1, GSTP1 - glutathione s-transferase pi 1, ITM2C - integral membrane protein 2c, FN1 - fibronectin 1, CDC42 - cell division cycle 42, INPP5K - inositol polyphosphate-5-phosphatase k, ABAT - 4-aminobutyrate aminotransferase, CORO1C - coronin, actin binding protein, 1c, PLXNB1 - plexin b1, MTPN - myotrophin, IQGAP1 …
GO:0009966	regulation of signal transduction	4.94e-06	0.00162	1.43	[HSPA1A - heat shock 70kda protein 1a, GSTP1 - glutathione s-transferase pi 1, ITM2C - integral membrane protein 2c, SEC13 - sec13 homolog (s. cerevisiae), FN1 - fibronectin 1, CDC42 - cell division cycle 42, STAMBP - stam binding protein, GSN - gelsolin, INPP5K - inositol polyphosphate-5-phosphatase k, AKAP12 - a kinase (prka) anchor protein 12, ABAT - 4-aminobutyrate aminotransferase, PLXNB1 - …
GO:0006928	movement of cell or subcellular component	7.73e-06	0.00245	1.63	[PGK2 - phosphoglycerate kinase 2, FN1 - fibronectin 1, PTPRO - protein tyrosine phosphatase, receptor type, o, CDC42 - cell division cycle 42, CAMK2D - calcium/calmodulin-dependent protein kinase ii delta, CORO1C - coronin, actin binding protein, 1c, PLXNB1 - plexin b1, FLNA - filamin a, alpha, MAP1B - microtubule-associated protein 1b, LGALS3 - lectin, galactoside-binding, soluble, 3, GIPC1 - g…
GO:0044057	regulation of system process	8e-06	0.00245	2.11	[ATP2A1 - atpase, ca++ transporting, cardiac muscle, fast twitch 1, ATP2B1 - atpase, ca++ transporting, plasma membrane 1, SLC9A3R1 - solute carrier family 9, subfamily a (nhe3, cation proton antiporter 3), member 3 regulator 1, TPM1 - tropomyosin 1 (alpha), PTPRO - protein tyrosine phosphatase, receptor type, o, INPP5K - inositol polyphosphate-5-phosphatase k, ATP1A2 - atpase, na+/k+ transportin…
GO:0042221	response to chemical	8.44e-06	0.00251	1.4	[HSPA1A - heat shock 70kda protein 1a, GSTP1 - glutathione s-transferase pi 1, GSR - glutathione reductase, GSN - gelsolin, INPP5K - inositol polyphosphate-5-phosphatase k, ABAT - 4-aminobutyrate aminotransferase, BPHL - biphenyl hydrolase-like (serine hydrolase), AKR1C1 - aldo-keto reductase family 1, member c1, OS9 - osteosarcoma amplified 9, endoplasmic reticulum lectin, IQGAP1 - iq motif cont…
GO:0022604	regulation of cell morphogenesis	1.07e-05	0.00309	2.14	[ITGA7 - integrin, alpha 7, CRK - v-crk avian sarcoma virus ct10 oncogene homolog, FN1 - fibronectin 1, RAB21 - rab21, member ras oncogene family, SLC9A3R1 - solute carrier family 9, subfamily a (nhe3, cation proton antiporter 3), member 3 regulator 1, TPM1 - tropomyosin 1 (alpha), CDC42 - cell division cycle 42, PTPRO - protein tyrosine phosphatase, receptor type, o, CORO1C - coronin, actin bind…
GO:0045214	sarcomere organization	1.16e-05	0.022	3.83	[CASQ2 - calsequestrin 2 (cardiac muscle), MYH3 - myosin, heavy chain 3, skeletal muscle, embryonic, MYOM1 - myomesin 1, MYOM3 - myomesin 3, OBSL1 - obscurin-like 1, MYOM2 - myomesin 2, MYBPH - myosin binding protein h, TTN - titin, MYH6 - myosin, heavy chain 6, cardiac muscle, alpha, CFL2 - cofilin 2 (muscle), ANKRD1 - ankyrin repeat domain 1 (cardiac muscle), LMOD2 - leiomodin 2 (cardiac)]
GO:0009719	response to endogenous stimulus	1.25e-05	0.0035	1.69	[PRKAA2 - protein kinase, amp-activated, alpha 2 catalytic subunit, AKR1C3 - aldo-keto reductase family 1, member c3, TIMP2 - timp metallopeptidase inhibitor 2, ATP2B1 - atpase, ca++ transporting, plasma membrane 1, GSTP1 - glutathione s-transferase pi 1, CAPN2 - calpain 2, (m/ii) large subunit, DSG1 - desmoglein 1, ATP1A2 - atpase, na+/k+ transporting, alpha 2 polypeptide, INPP5K - inositol poly…
GO:0033275	actin-myosin filament sliding	1.27e-05	0.0173	3.24	[MYH3 - myosin, heavy chain 3, skeletal muscle, embryonic, MYH4 - myosin, heavy chain 4, skeletal muscle, MYH2 - myosin, heavy chain 2, skeletal muscle, adult, TMOD1 - tropomodulin 1, MYL6B - myosin, light chain 6b, alkali, smooth muscle and non-muscle, MYL1 - myosin, light chain 1, alkali; skeletal, fast, MYH8 - myosin, heavy chain 8, skeletal muscle, perinatal, MYH6 - myosin, heavy chain 6, car…
GO:0030049	muscle filament sliding	1.27e-05	0.0202	3.24	[MYH3 - myosin, heavy chain 3, skeletal muscle, embryonic, MYH4 - myosin, heavy chain 4, skeletal muscle, MYH2 - myosin, heavy chain 2, skeletal muscle, adult, TMOD1 - tropomodulin 1, MYL6B - myosin, light chain 6b, alkali, smooth muscle and non-muscle, MYL1 - myosin, light chain 1, alkali; skeletal, fast, MYH8 - myosin, heavy chain 8, skeletal muscle, perinatal, MYH6 - myosin, heavy chain 6, car…
GO:0070887	cellular response to chemical stimulus	1.29e-05	0.0035	1.55	[PRKAA2 - protein kinase, amp-activated, alpha 2 catalytic subunit, HSPA1A - heat shock 70kda protein 1a, AKR1C3 - aldo-keto reductase family 1, member c3, ATP2B1 - atpase, ca++ transporting, plasma membrane 1, GSTP1 - glutathione s-transferase pi 1, CAPN2 - calpain 2, (m/ii) large subunit, GSR - glutathione reductase, GSN - gelsolin, ATP1A2 - atpase, na+/k+ transporting, alpha 2 polypeptide, INP…
GO:0010646	regulation of cell communication	1.3e-05	0.00343	1.38	[HSPA1A - heat shock 70kda protein 1a, GSTP1 - glutathione s-transferase pi 1, ITM2C - integral membrane protein 2c, SEC13 - sec13 homolog (s. cerevisiae), FN1 - fibronectin 1, STAMBP - stam binding protein, CDC42 - cell division cycle 42, GSN - gelsolin, INPP5K - inositol polyphosphate-5-phosphatase k, AKAP12 - a kinase (prka) anchor protein 12, ABAT - 4-aminobutyrate aminotransferase, PLXNB1 - …
GO:0050801	ion homeostasis	1.44e-05	0.00371	1.97	[PRKAA2 - protein kinase, amp-activated, alpha 2 catalytic subunit, ATP2A1 - atpase, ca++ transporting, cardiac muscle, fast twitch 1, ATP2B1 - atpase, ca++ transporting, plasma membrane 1, SLC9A3R1 - solute carrier family 9, subfamily a (nhe3, cation proton antiporter 3), member 3 regulator 1, SFXN1 - sideroflexin 1, ATP1A2 - atpase, na+/k+ transporting, alpha 2 polypeptide, CAMK2D - calcium/cal…
GO:0050793	regulation of developmental process	1.77e-05	0.00443	1.46	[ERAP1 - endoplasmic reticulum aminopeptidase 1, ITM2C - integral membrane protein 2c, FN1 - fibronectin 1, CDC42 - cell division cycle 42, CORO1C - coronin, actin binding protein, 1c, PLXNB1 - plexin b1, MTPN - myotrophin, IQGAP1 - iq motif containing gtpase activating protein 1, FLNA - filamin a, alpha, ABR - active bcr-related, RDX - radixin, SPARC - secreted protein, acidic, cysteine-rich (os…
GO:0040011	locomotion	2.5e-05	0.0061	1.84	[PGK2 - phosphoglycerate kinase 2, FN1 - fibronectin 1, PTPRO - protein tyrosine phosphatase, receptor type, o, CDC42 - cell division cycle 42, ATP1A2 - atpase, na+/k+ transporting, alpha 2 polypeptide, ITGA3 - integrin, alpha 3 (antigen cd49c, alpha 3 subunit of vla-3 receptor), CORO1C - coronin, actin binding protein, 1c, SLIRP - sra stem-loop interacting rna binding protein, ARPC5 - actin rela…
GO:0003008	system process	2.5e-05	0.0297	1.7	[EPS8L2 - eps8-like 2, MYL6B - myosin, light chain 6b, alkali, smooth muscle and non-muscle, ATAD1 - atpase family, aaa domain containing 1, ABLIM1 - actin binding lim protein 1, MTOR - mechanistic target of rapamycin (serine/threonine kinase), CASQ2 - calsequestrin 2 (cardiac muscle), MTHFR - methylenetetrahydrofolate reductase (nad(p)h), SPG20 - spastic paraplegia 20 (troyer syndrome), HOMER1 -…
GO:0008284	positive regulation of cell proliferation	2.53e-05	0.00601	1.92	[AKR1C3 - aldo-keto reductase family 1, member c3, C19orf10 - chromosome 19 open reading frame 10, PGGT1B - protein geranylgeranyltransferase type i, beta subunit, CAPNS1 - calpain, small subunit 1, NOP2 - nop2 nucleolar protein, FN1 - fibronectin 1, AKR1B1 - aldo-keto reductase family 1, member b1 (aldose reductase), TNC - tenascin c, STAMBP - stam binding protein, CDC42 - cell division cycle 42…
GO:0048870	cell motility	2.55e-05	0.00592	1.88	[PGK2 - phosphoglycerate kinase 2, FN1 - fibronectin 1, PTPRO - protein tyrosine phosphatase, receptor type, o, CDC42 - cell division cycle 42, ITGA3 - integrin, alpha 3 (antigen cd49c, alpha 3 subunit of vla-3 receptor), CORO1C - coronin, actin binding protein, 1c, SLIRP - sra stem-loop interacting rna binding protein, ARPC5 - actin related protein 2/3 complex, subunit 5, 16kda, COL1A1 - collage…
GO:0030335	positive regulation of cell migration	2.6e-05	0.00589	2.15	[CRK - v-crk avian sarcoma virus ct10 oncogene homolog, FN1 - fibronectin 1, DDR2 - discoidin domain receptor tyrosine kinase 2, ITGA3 - integrin, alpha 3 (antigen cd49c, alpha 3 subunit of vla-3 receptor), COL1A1 - collagen, type i, alpha 1, IQGAP1 - iq motif containing gtpase activating protein 1, RHOA - ras homolog family member a, FLNA - filamin a, alpha, FERMT3 - fermitin family member 3, RD…
GO:0007165	signal transduction	2.69e-05	0.00595	1.32	[ERAP1 - endoplasmic reticulum aminopeptidase 1, LGALS3BP - lectin, galactoside-binding, soluble, 3 binding protein, CDC42 - cell division cycle 42, STAMBP - stam binding protein, GSN - gelsolin, INPP5K - inositol polyphosphate-5-phosphatase k, AKAP12 - a kinase (prka) anchor protein 12, PDIA5 - protein disulfide isomerase family a, member 5, CORO1C - coronin, actin binding protein, 1c, PLXNB1 - …
GO:0051051	negative regulation of transport	2.7e-05	0.00583	2.03	[HSPA1A - heat shock 70kda protein 1a, FN1 - fibronectin 1, SLC9A3R1 - solute carrier family 9, subfamily a (nhe3, cation proton antiporter 3), member 3 regulator 1, RAP1A - rap1a, member of ras oncogene family, INPP5K - inositol polyphosphate-5-phosphatase k, ATP1A2 - atpase, na+/k+ transporting, alpha 2 polypeptide, ABAT - 4-aminobutyrate aminotransferase, CRYAB - crystallin, alpha b, CAMK2D - …
GO:0071364	cellular response to epidermal growth factor stimulus	2.73e-05	0.00577	4.42	[COL1A1 - collagen, type i, alpha 1, PTPN11 - protein tyrosine phosphatase, non-receptor type 11, ZNF259 - zinc finger protein 259, IQGAP1 - iq motif containing gtpase activating protein 1, GSTP1 - glutathione s-transferase pi 1, PLCG1 - phospholipase c, gamma 1, PTPN12 - protein tyrosine phosphatase, non-receptor type 12, INPP5K - inositol polyphosphate-5-phosphatase k, ERBB2 - v-erb-b2 avian er…
GO:0098771	inorganic ion homeostasis	2.96e-05	0.00611	1.95	[ATP2A1 - atpase, ca++ transporting, cardiac muscle, fast twitch 1, ATP2B1 - atpase, ca++ transporting, plasma membrane 1, SLC9A3R1 - solute carrier family 9, subfamily a (nhe3, cation proton antiporter 3), member 3 regulator 1, SFXN1 - sideroflexin 1, ATP1A2 - atpase, na+/k+ transporting, alpha 2 polypeptide, CAMK2D - calcium/calmodulin-dependent protein kinase ii delta, B2M - beta-2-microglobul…
GO:0022407	regulation of cell-cell adhesion	3.32e-05	0.00672	2.36	[SERPINE2 - serpin peptidase inhibitor, clade e (nexin, plasminogen activator inhibitor type 1), member 2, HLA-G - major histocompatibility complex, class i, g, CDC42 - cell division cycle 42, GSN - gelsolin, CD44 - cd44 molecule (indian blood group), ASS1 - argininosuccinate synthase 1, ABAT - 4-aminobutyrate aminotransferase, GTPBP4 - gtp binding protein 4, SWAP70 - swap switching b-cell comple…
GO:0006873	cellular ion homeostasis	3.42e-05	0.00676	1.98	[ATP2A1 - atpase, ca++ transporting, cardiac muscle, fast twitch 1, ATP2B1 - atpase, ca++ transporting, plasma membrane 1, SLC9A3R1 - solute carrier family 9, subfamily a (nhe3, cation proton antiporter 3), member 3 regulator 1, ATP1A2 - atpase, na+/k+ transporting, alpha 2 polypeptide, CAMK2D - calcium/calmodulin-dependent protein kinase ii delta, ERO1L - ero1-like (s. cerevisiae), ITGAV - integ…
GO:0043408	regulation of MAPK cascade	3.5e-05	0.00666	1.96	[C19orf10 - chromosome 19 open reading frame 10, CRK - v-crk avian sarcoma virus ct10 oncogene homolog, TIMP2 - timp metallopeptidase inhibitor 2, GSTP1 - glutathione s-transferase pi 1, FN1 - fibronectin 1, SLC9A3R1 - solute carrier family 9, subfamily a (nhe3, cation proton antiporter 3), member 3 regulator 1, RAP1A - rap1a, member of ras oncogene family, CDC42 - cell division cycle 42, INPP5K …
GO:0051272	positive regulation of cellular component movement	3.5e-05	0.00679	2.08	[CRK - v-crk avian sarcoma virus ct10 oncogene homolog, FN1 - fibronectin 1, DDR2 - discoidin domain receptor tyrosine kinase 2, ITGA3 - integrin, alpha 3 (antigen cd49c, alpha 3 subunit of vla-3 receptor), COL1A1 - collagen, type i, alpha 1, IQGAP1 - iq motif containing gtpase activating protein 1, RHOA - ras homolog family member a, FLNA - filamin a, alpha, FERMT3 - fermitin family member 3, RR…
GO:0003009	skeletal muscle contraction	3.51e-05	0.0371	4.4	[MYH3 - myosin, heavy chain 3, skeletal muscle, embryonic, EEF2 - eukaryotic translation elongation factor 2, HOMER1 - homer homolog 1 (drosophila), GAA - glucosidase, alpha; acid, TNNI2 - troponin i type 2 (skeletal, fast), TNNI1 - troponin i type 1 (skeletal, slow), TNNC1 - troponin c type 1 (slow), MYH8 - myosin, heavy chain 8, skeletal muscle, perinatal, MYH7 - myosin, heavy chain 7, cardiac …
GO:0045933	positive regulation of muscle contraction	3.63e-05	0.00664	5.35	[ATP2A1 - atpase, ca++ transporting, cardiac muscle, fast twitch 1, NPNT - nephronectin, ADA - adenosine deaminase, TRPM4 - transient receptor potential cation channel, subfamily m, member 4, ABAT - 4-aminobutyrate aminotransferase, GSTO1 - glutathione s-transferase omega 1, ENO1 - enolase 1, (alpha)]
GO:0009725	response to hormone	3.63e-05	0.00676	1.88	[PRKAA2 - protein kinase, amp-activated, alpha 2 catalytic subunit, AKR1C3 - aldo-keto reductase family 1, member c3, CRK - v-crk avian sarcoma virus ct10 oncogene homolog, TIMP2 - timp metallopeptidase inhibitor 2, GSTP1 - glutathione s-transferase pi 1, ATP2B1 - atpase, ca++ transporting, plasma membrane 1, AKR1B1 - aldo-keto reductase family 1, member b1 (aldose reductase), TNC - tenascin c, D…
GO:0071495	cellular response to endogenous stimulus	3.99e-05	0.00715	1.79	[PRKAA2 - protein kinase, amp-activated, alpha 2 catalytic subunit, AKR1C3 - aldo-keto reductase family 1, member c3, ZNF259 - zinc finger protein 259, CRK - v-crk avian sarcoma virus ct10 oncogene homolog, ATG7 - autophagy related 7, ATP2B1 - atpase, ca++ transporting, plasma membrane 1, GSTP1 - glutathione s-transferase pi 1, CAPN2 - calpain 2, (m/ii) large subunit, RAP1A - rap1a, member of ras…
GO:2000147	positive regulation of cell motility	4.07e-05	0.00716	2.1	[CRK - v-crk avian sarcoma virus ct10 oncogene homolog, FN1 - fibronectin 1, DDR2 - discoidin domain receptor tyrosine kinase 2, ITGA3 - integrin, alpha 3 (antigen cd49c, alpha 3 subunit of vla-3 receptor), COL1A1 - collagen, type i, alpha 1, IQGAP1 - iq motif containing gtpase activating protein 1, RHOA - ras homolog family member a, FLNA - filamin a, alpha, FERMT3 - fermitin family member 3, RD…
GO:0070252	actin-mediated cell contraction	4.34e-05	0.0412	2.97	[MYH3 - myosin, heavy chain 3, skeletal muscle, embryonic, MYH4 - myosin, heavy chain 4, skeletal muscle, MYH2 - myosin, heavy chain 2, skeletal muscle, adult, TMOD1 - tropomodulin 1, MYL6B - myosin, light chain 6b, alkali, smooth muscle and non-muscle, MYL1 - myosin, light chain 1, alkali; skeletal, fast, MYH8 - myosin, heavy chain 8, skeletal muscle, perinatal, MYH6 - myosin, heavy chain 6, car…
GO:0010035	response to inorganic substance	5.15e-05	0.00891	1.89	[S100A16 - s100 calcium binding protein a16, AKR1C3 - aldo-keto reductase family 1, member c3, CRK - v-crk avian sarcoma virus ct10 oncogene homolog, ATG7 - autophagy related 7, AKR1B1 - aldo-keto reductase family 1, member b1 (aldose reductase), GSN - gelsolin, ABAT - 4-aminobutyrate aminotransferase, CRYAB - crystallin, alpha b, CAMK2D - calcium/calmodulin-dependent protein kinase ii delta, PGA…
GO:0055065	metal ion homeostasis	5.58e-05	0.00947	2.01	[ATP2A1 - atpase, ca++ transporting, cardiac muscle, fast twitch 1, ATP2B1 - atpase, ca++ transporting, plasma membrane 1, SFXN1 - sideroflexin 1, ATP1A2 - atpase, na+/k+ transporting, alpha 2 polypeptide, CAMK2D - calcium/calmodulin-dependent protein kinase ii delta, B2M - beta-2-microglobulin, ERO1L - ero1-like (s. cerevisiae), ITGAV - integrin, alpha v, RMDN3 - regulator of microtubule dynamic…
GO:0046903	secretion	5.82e-05	0.00971	1.52	[HSPA1A - heat shock 70kda protein 1a, TIMP2 - timp metallopeptidase inhibitor 2, CPPED1 - calcineurin-like phosphoesterase domain containing 1, LGALS3BP - lectin, galactoside-binding, soluble, 3 binding protein, GSTP1 - glutathione s-transferase pi 1, FN1 - fibronectin 1, OSTF1 - osteoclast stimulating factor 1, DSG1 - desmoglein 1, PDIA4 - protein disulfide isomerase family a, member 4, GSN - g…
GO:1905039	carboxylic acid transmembrane transport	5.95e-05	0.00959	4.13	[SLC3A2 - solute carrier family 3 (amino acid transporter heavy chain), member 2, PRKAA2 - protein kinase, amp-activated, alpha 2 catalytic subunit, SLC25A1 - solute carrier family 25 (mitochondrial carrier; citrate transporter), member 1, CPT1A - carnitine palmitoyltransferase 1a (liver), SLC7A5 - solute carrier family 7 (amino acid transporter light chain, l system), member 5, ACACA - acetyl-co…
GO:1903825	organic acid transmembrane transport	5.95e-05	0.00976	4.13	[SLC3A2 - solute carrier family 3 (amino acid transporter heavy chain), member 2, PRKAA2 - protein kinase, amp-activated, alpha 2 catalytic subunit, SLC25A1 - solute carrier family 25 (mitochondrial carrier; citrate transporter), member 1, CPT1A - carnitine palmitoyltransferase 1a (liver), SLC7A5 - solute carrier family 7 (amino acid transporter light chain, l system), member 5, ACACA - acetyl-co…
GO:0032940	secretion by cell	6.05e-05	0.00959	1.53	[HSPA1A - heat shock 70kda protein 1a, TIMP2 - timp metallopeptidase inhibitor 2, CPPED1 - calcineurin-like phosphoesterase domain containing 1, LGALS3BP - lectin, galactoside-binding, soluble, 3 binding protein, GSTP1 - glutathione s-transferase pi 1, FN1 - fibronectin 1, OSTF1 - osteoclast stimulating factor 1, DSG1 - desmoglein 1, PDIA4 - protein disulfide isomerase family a, member 4, GSN - g…
GO:0006875	cellular metal ion homeostasis	6.24e-05	0.00973	2.06	[ATP2A1 - atpase, ca++ transporting, cardiac muscle, fast twitch 1, ATP2B1 - atpase, ca++ transporting, plasma membrane 1, ATP1A2 - atpase, na+/k+ transporting, alpha 2 polypeptide, CAMK2D - calcium/calmodulin-dependent protein kinase ii delta, ERO1L - ero1-like (s. cerevisiae), ITGAV - integrin, alpha v, RMDN3 - regulator of microtubule dynamics 3, FTH1 - ferritin, heavy polypeptide 1, GSTO1 - g…
GO:1903779	regulation of cardiac conduction	6.63e-05	0.0102	3.3	[ATP2A1 - atpase, ca++ transporting, cardiac muscle, fast twitch 1, AHCYL1 - adenosylhomocysteinase-like 1, DMPK - dystrophia myotonica-protein kinase, FLNA - filamin a, alpha, ATP2B1 - atpase, ca++ transporting, plasma membrane 1, SRI - sorcin, ATP2B3 - atpase, ca++ transporting, plasma membrane 3, CALM1 - calmodulin 1 (phosphorylase kinase, delta), TRPM4 - transient receptor potential cation ch…
GO:0044283	small molecule biosynthetic process	7.12e-05	0.0108	1.83	[PRKAA2 - protein kinase, amp-activated, alpha 2 catalytic subunit, LSS - lanosterol synthase (2,3-oxidosqualene-lanosterol cyclase), AKR1C3 - aldo-keto reductase family 1, member c3, GLUD1 - glutamate dehydrogenase 1, TPI1 - triosephosphate isomerase 1, AKR1B1 - aldo-keto reductase family 1, member b1 (aldose reductase), TKT - transketolase, PTGDS - prostaglandin d2 synthase 21kda (brain), ABAT …
GO:0055082	cellular chemical homeostasis	7.31e-05	0.0109	1.88	[ATP2A1 - atpase, ca++ transporting, cardiac muscle, fast twitch 1, ATP2B1 - atpase, ca++ transporting, plasma membrane 1, SLC9A3R1 - solute carrier family 9, subfamily a (nhe3, cation proton antiporter 3), member 3 regulator 1, RAP1A - rap1a, member of ras oncogene family, ATP1A2 - atpase, na+/k+ transporting, alpha 2 polypeptide, CAMK2D - calcium/calmodulin-dependent protein kinase ii delta, ER…
GO:1903531	negative regulation of secretion by cell	8e-05	0.0117	3.08	[FN1 - fibronectin 1, RAP1A - rap1a, member of ras oncogene family, INS - insulin, EZR - ezrin, UTS2 - urotensin 2, ABAT - 4-aminobutyrate aminotransferase, SLC30A1 - solute carrier family 30 (zinc transporter), member 1, ANXA4 - annexin a4, PTPN11 - protein tyrosine phosphatase, non-receptor type 11, VAMP3 - vesicle-associated membrane protein 3, ABR - active bcr-related, ANXA1 - annexin a1, HMO…
GO:0044259	multicellular organismal macromolecule metabolic process	8.43e-05	0.0121	3.44	[COL1A1 - collagen, type i, alpha 1, MMP2 - matrix metallopeptidase 2 (gelatinase a, 72kda gelatinase, 72kda type iv collagenase), CTSL - cathepsin l, PLOD3 - procollagen-lysine, 2-oxoglutarate 5-dioxygenase 3, AKR1C3 - aldo-keto reductase family 1, member c3, COL1A2 - collagen, type i, alpha 2, CTSB - cathepsin b, ACACA - acetyl-coa carboxylase alpha, PEPD - peptidase d, MMP14 - matrix metallope…
GO:0008610	lipid biosynthetic process	8.47e-05	0.012	1.95	[PRKAA2 - protein kinase, amp-activated, alpha 2 catalytic subunit, AKR1C3 - aldo-keto reductase family 1, member c3, LSS - lanosterol synthase (2,3-oxidosqualene-lanosterol cyclase), SACM1L - sac1 suppressor of actin mutations 1-like (yeast), AKR1B1 - aldo-keto reductase family 1, member b1 (aldose reductase), INPP5K - inositol polyphosphate-5-phosphatase k, PTGDS - prostaglandin d2 synthase 21k…
GO:0051048	negative regulation of secretion	8.9e-05	0.0124	2.92	[FN1 - fibronectin 1, RAP1A - rap1a, member of ras oncogene family, INS - insulin, EZR - ezrin, UTS2 - urotensin 2, ABAT - 4-aminobutyrate aminotransferase, SLC30A1 - solute carrier family 30 (zinc transporter), member 1, ANXA4 - annexin a4, PTPN11 - protein tyrosine phosphatase, non-receptor type 11, VAMP3 - vesicle-associated membrane protein 3, ABR - active bcr-related, ADA - adenosine deamina…
GO:0002683	negative regulation of immune system process	9.16e-05	0.0126	2.33	[LPXN - leupaxin, CRK - v-crk avian sarcoma virus ct10 oncogene homolog, DAK - dihydroxyacetone kinase 2 homolog (s. cerevisiae), HLA-G - major histocompatibility complex, class i, g, INS - insulin, EZR - ezrin, PADI2 - peptidyl arginine deiminase, type ii, STAT6 - signal transducer and activator of transcription 6, interleukin-4 induced, CDC73 - cell division cycle 73, CD59 - cd59 molecule, comp…
GO:0046942	carboxylic acid transport	9.35e-05	0.0125	2.79	[PRKAA2 - protein kinase, amp-activated, alpha 2 catalytic subunit, CPT1A - carnitine palmitoyltransferase 1a (liver), SLC9A3R1 - solute carrier family 9, subfamily a (nhe3, cation proton antiporter 3), member 3 regulator 1, SLC1A5 - solute carrier family 1 (neutral amino acid transporter), member 5, AKR1C1 - aldo-keto reductase family 1, member c1, SLC1A4 - solute carrier family 1 (glutamate/neu…
GO:0015849	organic acid transport	9.35e-05	0.0127	2.79	[PRKAA2 - protein kinase, amp-activated, alpha 2 catalytic subunit, CPT1A - carnitine palmitoyltransferase 1a (liver), SLC9A3R1 - solute carrier family 9, subfamily a (nhe3, cation proton antiporter 3), member 3 regulator 1, SLC1A5 - solute carrier family 1 (neutral amino acid transporter), member 5, AKR1C1 - aldo-keto reductase family 1, member c1, SLC1A4 - solute carrier family 1 (glutamate/neu…
GO:0030154	cell differentiation	9.64e-05	0.0127	1.54	[AKR1C3 - aldo-keto reductase family 1, member c3, ERAP1 - endoplasmic reticulum aminopeptidase 1, ITM2C - integral membrane protein 2c, KIAA1279 - kiaa1279, FN1 - fibronectin 1, PTPRO - protein tyrosine phosphatase, receptor type, o, SFXN1 - sideroflexin 1, CDC42 - cell division cycle 42, CAMK2G - calcium/calmodulin-dependent protein kinase ii gamma, CAMK2D - calcium/calmodulin-dependent protein…
GO:0032101	regulation of response to external stimulus	0.0001	0.013	1.96	[CRK - v-crk avian sarcoma virus ct10 oncogene homolog, GSTP1 - glutathione s-transferase pi 1, NT5E - 5'-nucleotidase, ecto (cd73), PTPRO - protein tyrosine phosphatase, receptor type, o, ABAT - 4-aminobutyrate aminotransferase, CD59 - cd59 molecule, complement regulatory protein, ABR - active bcr-related, ADA - adenosine deaminase, MVK - mevalonate kinase, CD9 - cd9 molecule, RICTOR - rptor ind…
GO:0071363	cellular response to growth factor stimulus	0.000106	0.0136	2.26	[ZNF259 - zinc finger protein 259, CRK - v-crk avian sarcoma virus ct10 oncogene homolog, GSTP1 - glutathione s-transferase pi 1, RAP1A - rap1a, member of ras oncogene family, KIDINS220 - kinase d-interacting substrate, 220kda, INPP5K - inositol polyphosphate-5-phosphatase k, CD44 - cd44 molecule (indian blood group), HSPB1 - heat shock 27kda protein 1, COL1A1 - collagen, type i, alpha 1, PTPN11 …
GO:0050865	regulation of cell activation	0.000114	0.0144	2.12	[MSH2 - muts homolog 2, colon cancer, nonpolyposis type 1 (e. coli), HLA-G - major histocompatibility complex, class i, g, CDC42 - cell division cycle 42, GSN - gelsolin, ABAT - 4-aminobutyrate aminotransferase, STAT6 - signal transducer and activator of transcription 6, interleukin-4 induced, SUPT6H - suppressor of ty 6 homolog (s. cerevisiae), CD59 - cd59 molecule, complement regulatory protein…
GO:0070848	response to growth factor	0.000119	0.0149	2.2	[ZNF259 - zinc finger protein 259, CRK - v-crk avian sarcoma virus ct10 oncogene homolog, GSTP1 - glutathione s-transferase pi 1, RAP1A - rap1a, member of ras oncogene family, KIDINS220 - kinase d-interacting substrate, 220kda, TNC - tenascin c, INPP5K - inositol polyphosphate-5-phosphatase k, CD44 - cd44 molecule (indian blood group), HSPB1 - heat shock 27kda protein 1, COL1A1 - collagen, type i…
GO:0055080	cation homeostasis	0.000123	0.0152	1.87	[ATP2A1 - atpase, ca++ transporting, cardiac muscle, fast twitch 1, ATP2B1 - atpase, ca++ transporting, plasma membrane 1, SFXN1 - sideroflexin 1, ATP1A2 - atpase, na+/k+ transporting, alpha 2 polypeptide, CAMK2D - calcium/calmodulin-dependent protein kinase ii delta, B2M - beta-2-microglobulin, ERO1L - ero1-like (s. cerevisiae), ITGAV - integrin, alpha v, RMDN3 - regulator of microtubule dynamic…
GO:0019220	regulation of phosphate metabolic process	0.00013	0.0159	1.49	[PRKAA2 - protein kinase, amp-activated, alpha 2 catalytic subunit, TIMP2 - timp metallopeptidase inhibitor 2, GSTP1 - glutathione s-transferase pi 1, FN1 - fibronectin 1, SYMPK - symplekin, ARPP19 - camp-regulated phosphoprotein, 19kda, CDC42 - cell division cycle 42, INPP5K - inositol polyphosphate-5-phosphatase k, AKAP12 - a kinase (prka) anchor protein 12, PGAM2 - phosphoglycerate mutase 2 (m…
GO:0071688	striated muscle myosin thick filament assembly	0.000136	0.118	5.5	[MYOM1 - myomesin 1, MYOM3 - myomesin 3, OBSL1 - obscurin-like 1, MYOM2 - myomesin 2, MYBPH - myosin binding protein h, TTN - titin]
GO:0050866	negative regulation of cell activation	0.000141	0.0165	3.29	[SERPINE2 - serpin peptidase inhibitor, clade e (nexin, plasminogen activator inhibitor type 1), member 2, HLA-G - major histocompatibility complex, class i, g, ABR - active bcr-related, CD9 - cd9 molecule, ANXA1 - annexin a1, HMOX1 - heme oxygenase (decycling) 1, LGALS3 - lectin, galactoside-binding, soluble, 3, PRKAR1A - protein kinase, camp-dependent, regulatory, type i, alpha, ABAT - 4-aminob…
GO:1902653	secondary alcohol biosynthetic process	0.000141	0.0167	3.29	[DHCR24 - 24-dehydrocholesterol reductase, PRKAA2 - protein kinase, amp-activated, alpha 2 catalytic subunit, CYP51A1 - cytochrome p450, family 51, subfamily a, polypeptide 1, DHCR7 - 7-dehydrocholesterol reductase, LSS - lanosterol synthase (2,3-oxidosqualene-lanosterol cyclase), ACAT2 - acetyl-coa acetyltransferase 2, NSDHL - nad(p) dependent steroid dehydrogenase-like, FDFT1 - farnesyl-diphosp…
GO:0006695	cholesterol biosynthetic process	0.000141	0.0169	3.29	[DHCR24 - 24-dehydrocholesterol reductase, PRKAA2 - protein kinase, amp-activated, alpha 2 catalytic subunit, DHCR7 - 7-dehydrocholesterol reductase, CYP51A1 - cytochrome p450, family 51, subfamily a, polypeptide 1, LSS - lanosterol synthase (2,3-oxidosqualene-lanosterol cyclase), ACAT2 - acetyl-coa acetyltransferase 2, NSDHL - nad(p) dependent steroid dehydrogenase-like, FDFT1 - farnesyl-diphosp…
GO:0030003	cellular cation homeostasis	0.000147	0.017	1.9	[ATP2A1 - atpase, ca++ transporting, cardiac muscle, fast twitch 1, ATP2B1 - atpase, ca++ transporting, plasma membrane 1, ATP1A2 - atpase, na+/k+ transporting, alpha 2 polypeptide, CAMK2D - calcium/calmodulin-dependent protein kinase ii delta, ERO1L - ero1-like (s. cerevisiae), ITGAV - integrin, alpha v, RMDN3 - regulator of microtubule dynamics 3, FTH1 - ferritin, heavy polypeptide 1, GSTO1 - g…
GO:0001101	response to acid chemical	0.000151	0.0173	2.17	[PRKAA2 - protein kinase, amp-activated, alpha 2 catalytic subunit, MMP2 - matrix metallopeptidase 2 (gelatinase a, 72kda gelatinase, 72kda type iv collagenase), AKR1C3 - aldo-keto reductase family 1, member c3, CTSH - cathepsin h, CPT1A - carnitine palmitoyltransferase 1a (liver), ATG7 - autophagy related 7, GSTP1 - glutathione s-transferase pi 1, CAPN2 - calpain 2, (m/ii) large subunit, NDUFA13…
GO:0010033	response to organic substance	0.000156	0.0177	1.38	[HSPA1A - heat shock 70kda protein 1a, GSTP1 - glutathione s-transferase pi 1, GSN - gelsolin, INPP5K - inositol polyphosphate-5-phosphatase k, ABAT - 4-aminobutyrate aminotransferase, AKR1C1 - aldo-keto reductase family 1, member c1, OS9 - osteosarcoma amplified 9, endoplasmic reticulum lectin, IQGAP1 - iq motif containing gtpase activating protein 1, ABR - active bcr-related, LDHA - lactate deh…
GO:0016477	cell migration	0.000168	0.0188	1.81	[FN1 - fibronectin 1, PTPRO - protein tyrosine phosphatase, receptor type, o, CDC42 - cell division cycle 42, ITGA3 - integrin, alpha 3 (antigen cd49c, alpha 3 subunit of vla-3 receptor), CORO1C - coronin, actin binding protein, 1c, COL1A1 - collagen, type i, alpha 1, ARPC5 - actin related protein 2/3 complex, subunit 5, 16kda, PLXNB1 - plexin b1, COL1A2 - collagen, type i, alpha 2, RHOA - ras ho…
GO:0071310	cellular response to organic substance	0.00017	0.0188	1.54	[PRKAA2 - protein kinase, amp-activated, alpha 2 catalytic subunit, AKR1C3 - aldo-keto reductase family 1, member c3, ATP2B1 - atpase, ca++ transporting, plasma membrane 1, GSTP1 - glutathione s-transferase pi 1, CAPN2 - calpain 2, (m/ii) large subunit, ATP1A2 - atpase, na+/k+ transporting, alpha 2 polypeptide, INPP5K - inositol polyphosphate-5-phosphatase k, AKR1C1 - aldo-keto reductase family 1…
GO:0090257	regulation of muscle system process	0.000173	0.0189	2.19	[ATP2A1 - atpase, ca++ transporting, cardiac muscle, fast twitch 1, TWF1 - twinfilin actin-binding protein 1, TPM1 - tropomyosin 1 (alpha), TRPM4 - transient receptor potential cation channel, subfamily m, member 4, ATP1A2 - atpase, na+/k+ transporting, alpha 2 polypeptide, CAMK2G - calcium/calmodulin-dependent protein kinase ii gamma, ABAT - 4-aminobutyrate aminotransferase, CAMK2D - calcium/cal…
GO:0022617	extracellular matrix disassembly	0.00018	0.0194	3.44	[MMP2 - matrix metallopeptidase 2 (gelatinase a, 72kda gelatinase, 72kda type iv collagenase), CTSL - cathepsin l, TIMP2 - timp metallopeptidase inhibitor 2, CAPNS1 - calpain, small subunit 1, FN1 - fibronectin 1, CAPN2 - calpain 2, (m/ii) large subunit, FBN1 - fibrillin 1, CD44 - cd44 molecule (indian blood group), MMP14 - matrix metallopeptidase 14 (membrane-inserted), LAMC1 - laminin, gamma 1 …
GO:0045937	positive regulation of phosphate metabolic process	0.000197	0.0208	1.65	[PRKAA2 - protein kinase, amp-activated, alpha 2 catalytic subunit, C19orf10 - chromosome 19 open reading frame 10, TIMP2 - timp metallopeptidase inhibitor 2, CRK - v-crk avian sarcoma virus ct10 oncogene homolog, SYMPK - symplekin, RAP1A - rap1a, member of ras oncogene family, CDC42 - cell division cycle 42, DDR2 - discoidin domain receptor tyrosine kinase 2, AKAP12 - a kinase (prka) anchor prot…
GO:0010562	positive regulation of phosphorus metabolic process	0.000197	0.021	1.65	[PRKAA2 - protein kinase, amp-activated, alpha 2 catalytic subunit, C19orf10 - chromosome 19 open reading frame 10, TIMP2 - timp metallopeptidase inhibitor 2, CRK - v-crk avian sarcoma virus ct10 oncogene homolog, SYMPK - symplekin, RAP1A - rap1a, member of ras oncogene family, CDC42 - cell division cycle 42, DDR2 - discoidin domain receptor tyrosine kinase 2, AKAP12 - a kinase (prka) anchor prot…
GO:0097066	response to thyroid hormone	0.000198	0.0206	5.16	[CTSL - cathepsin l, CTSH - cathepsin h, ANXA2 - annexin a2, CTSB - cathepsin b, RDX - radixin, AKR1B1 - aldo-keto reductase family 1, member b1 (aldose reductase)]
GO:0050900	leukocyte migration	0.000213	0.0218	2.38	[KRAS - kirsten rat sarcoma viral oncogene homolog, FN1 - fibronectin 1, CDC42 - cell division cycle 42, PTPRO - protein tyrosine phosphatase, receptor type, o, TRPM4 - transient receptor potential cation channel, subfamily m, member 4, CD44 - cd44 molecule (indian blood group), ITGA3 - integrin, alpha 3 (antigen cd49c, alpha 3 subunit of vla-3 receptor), S100A9 - s100 calcium binding protein a9,…
GO:0008202	steroid metabolic process	0.000213	0.022	2.38	[PRKAA2 - protein kinase, amp-activated, alpha 2 catalytic subunit, AKR1C3 - aldo-keto reductase family 1, member c3, LSS - lanosterol synthase (2,3-oxidosqualene-lanosterol cyclase), ACAT2 - acetyl-coa acetyltransferase 2, FDFT1 - farnesyl-diphosphate farnesyltransferase 1, AKR1B1 - aldo-keto reductase family 1, member b1 (aldose reductase), AKR1C1 - aldo-keto reductase family 1, member c1, DHCR…
GO:0072503	cellular divalent inorganic cation homeostasis	0.000219	0.0219	2.16	[ATP2A1 - atpase, ca++ transporting, cardiac muscle, fast twitch 1, ATP2B1 - atpase, ca++ transporting, plasma membrane 1, TGM2 - transglutaminase 2, TRPM4 - transient receptor potential cation channel, subfamily m, member 4, ATP1A2 - atpase, na+/k+ transporting, alpha 2 polypeptide, UTS2 - urotensin 2, CAMK2D - calcium/calmodulin-dependent protein kinase ii delta, SLC30A1 - solute carrier family…
GO:0006874	cellular calcium ion homeostasis	0.000219	0.0221	2.16	[ATP2A1 - atpase, ca++ transporting, cardiac muscle, fast twitch 1, ATP2B1 - atpase, ca++ transporting, plasma membrane 1, TGM2 - transglutaminase 2, TRPM4 - transient receptor potential cation channel, subfamily m, member 4, ATP1A2 - atpase, na+/k+ transporting, alpha 2 polypeptide, UTS2 - urotensin 2, CAMK2D - calcium/calmodulin-dependent protein kinase ii delta, SLC30A1 - solute carrier family…
GO:0050777	negative regulation of immune response	0.00022	0.0214	3.64	[CRK - v-crk avian sarcoma virus ct10 oncogene homolog, CD59 - cd59 molecule, complement regulatory protein, HLA-G - major histocompatibility complex, class i, g, ABR - active bcr-related, ANXA1 - annexin a1, INS - insulin, HMOX1 - heme oxygenase (decycling) 1, LGALS3 - lectin, galactoside-binding, soluble, 3, STAT6 - signal transducer and activator of transcription 6, interleukin-4 induced]
GO:0003014	renal system process	0.00022	0.0216	3.64	[AKR1C3 - aldo-keto reductase family 1, member c3, SLC9A3R1 - solute carrier family 9, subfamily a (nhe3, cation proton antiporter 3), member 3 regulator 1, AKR1B1 - aldo-keto reductase family 1, member b1 (aldose reductase), PTPRO - protein tyrosine phosphatase, receptor type, o, GSN - gelsolin, INPP5K - inositol polyphosphate-5-phosphatase k, UTS2 - urotensin 2, PRKAR1A - protein kinase, camp-d…
GO:0070849	response to epidermal growth factor	0.00022	0.0218	3.64	[COL1A1 - collagen, type i, alpha 1, PTPN11 - protein tyrosine phosphatase, non-receptor type 11, ZNF259 - zinc finger protein 259, IQGAP1 - iq motif containing gtpase activating protein 1, GSTP1 - glutathione s-transferase pi 1, PLCG1 - phospholipase c, gamma 1, PTPN12 - protein tyrosine phosphatase, non-receptor type 12, INPP5K - inositol polyphosphate-5-phosphatase k, ERBB2 - v-erb-b2 avian er…
GO:0071396	cellular response to lipid	0.000223	0.0212	2.26	[PRKAA2 - protein kinase, amp-activated, alpha 2 catalytic subunit, AKR1C3 - aldo-keto reductase family 1, member c3, CPT1A - carnitine palmitoyltransferase 1a (liver), ATP2B1 - atpase, ca++ transporting, plasma membrane 1, GSTP1 - glutathione s-transferase pi 1, NDUFA13 - nadh dehydrogenase (ubiquinone) 1 alpha subcomplex, 13, TNC - tenascin c, ATP1A2 - atpase, na+/k+ transporting, alpha 2 polyp…
GO:0010769	regulation of cell morphogenesis involved in differentiation	0.000223	0.0214	2.26	[CRK - v-crk avian sarcoma virus ct10 oncogene homolog, FN1 - fibronectin 1, RAB21 - rab21, member ras oncogene family, CDC42 - cell division cycle 42, PTPRO - protein tyrosine phosphatase, receptor type, o, S100A10 - s100 calcium binding protein a10, CORO1C - coronin, actin binding protein, 1c, PLXNB1 - plexin b1, L1CAM - l1 cell adhesion molecule, RHOA - ras homolog family member a, FLNA - fila…
GO:0016126	sterol biosynthetic process	0.000226	0.0213	3.15	[DHCR24 - 24-dehydrocholesterol reductase, PRKAA2 - protein kinase, amp-activated, alpha 2 catalytic subunit, CYP51A1 - cytochrome p450, family 51, subfamily a, polypeptide 1, DHCR7 - 7-dehydrocholesterol reductase, LSS - lanosterol synthase (2,3-oxidosqualene-lanosterol cyclase), ACAT2 - acetyl-coa acetyltransferase 2, NSDHL - nad(p) dependent steroid dehydrogenase-like, FDFT1 - farnesyl-diphosp…
GO:0048523	negative regulation of cellular process	0.00023	0.0215	1.25	[HSPA1A - heat shock 70kda protein 1a, ITM2C - integral membrane protein 2c, GSTP1 - glutathione s-transferase pi 1, FN1 - fibronectin 1, STAMBP - stam binding protein, CDC42 - cell division cycle 42, GSN - gelsolin, INPP5K - inositol polyphosphate-5-phosphatase k, ABAT - 4-aminobutyrate aminotransferase, CORO1C - coronin, actin binding protein, 1c, OS9 - osteosarcoma amplified 9, endoplasmic ret…
GO:0051174	regulation of phosphorus metabolic process	0.000236	0.0218	1.47	[PRKAA2 - protein kinase, amp-activated, alpha 2 catalytic subunit, TIMP2 - timp metallopeptidase inhibitor 2, GSTP1 - glutathione s-transferase pi 1, FN1 - fibronectin 1, SYMPK - symplekin, ARPP19 - camp-regulated phosphoprotein, 19kda, CDC42 - cell division cycle 42, INPP5K - inositol polyphosphate-5-phosphatase k, AKAP12 - a kinase (prka) anchor protein 12, PGAM2 - phosphoglycerate mutase 2 (m…
GO:0032879	regulation of localization	0.000237	0.0217	1.34	[HSPA1A - heat shock 70kda protein 1a, GSTP1 - glutathione s-transferase pi 1, FN1 - fibronectin 1, CDC42 - cell division cycle 42, GSN - gelsolin, TBC1D15 - tbc1 domain family, member 15, INPP5K - inositol polyphosphate-5-phosphatase k, ABAT - 4-aminobutyrate aminotransferase, CORO1C - coronin, actin binding protein, 1c, OS9 - osteosarcoma amplified 9, endoplasmic reticulum lectin, IQGAP1 - iq m…
GO:1901342	regulation of vasculature development	0.00025	0.0224	2.5	[ERAP1 - endoplasmic reticulum aminopeptidase 1, C19orf10 - chromosome 19 open reading frame 10, CTSH - cathepsin h, RAP1A - rap1a, member of ras oncogene family, UTS2 - urotensin 2, HSPB1 - heat shock 27kda protein 1, RHOA - ras homolog family member a, PLCG1 - phospholipase c, gamma 1, FAM129B - family with sequence similarity 129, member b, SPARC - secreted protein, acidic, cysteine-rich (oste…
GO:0071229	cellular response to acid chemical	0.00025	0.0226	2.5	[PRKAA2 - protein kinase, amp-activated, alpha 2 catalytic subunit, MMP2 - matrix metallopeptidase 2 (gelatinase a, 72kda gelatinase, 72kda type iv collagenase), AKR1C3 - aldo-keto reductase family 1, member c3, CPT1A - carnitine palmitoyltransferase 1a (liver), CAPN2 - calpain 2, (m/ii) large subunit, TNC - tenascin c, NDUFA13 - nadh dehydrogenase (ubiquinone) 1 alpha subcomplex, 13, AKR1C1 - al…
GO:0006694	steroid biosynthetic process	0.000271	0.0241	2.68	[PRKAA2 - protein kinase, amp-activated, alpha 2 catalytic subunit, LSS - lanosterol synthase (2,3-oxidosqualene-lanosterol cyclase), AKR1C3 - aldo-keto reductase family 1, member c3, ACAT2 - acetyl-coa acetyltransferase 2, FDFT1 - farnesyl-diphosphate farnesyltransferase 1, AKR1B1 - aldo-keto reductase family 1, member b1 (aldose reductase), DHCR24 - 24-dehydrocholesterol reductase, DHCR7 - 7-de…
GO:0032501	multicellular organismal process	0.000272	0.024	1.36	[CDC42 - cell division cycle 42, GSN - gelsolin, INPP5K - inositol polyphosphate-5-phosphatase k, ABAT - 4-aminobutyrate aminotransferase, AKR1C1 - aldo-keto reductase family 1, member c1, PLXNB1 - plexin b1, CD59 - cd59 molecule, complement regulatory protein, ABR - active bcr-related, SPARC - secreted protein, acidic, cysteine-rich (osteonectin), ACACA - acetyl-coa carboxylase alpha, AGFG1 - ar…
GO:0023056	positive regulation of signaling	0.000274	0.0237	1.45	[HSPA1A - heat shock 70kda protein 1a, AKR1C3 - aldo-keto reductase family 1, member c3, TIMP2 - timp metallopeptidase inhibitor 2, ITM2C - integral membrane protein 2c, SEC13 - sec13 homolog (s. cerevisiae), CDC42 - cell division cycle 42, GSN - gelsolin, ABAT - 4-aminobutyrate aminotransferase, AKAP12 - a kinase (prka) anchor protein 12, PLXNB1 - plexin b1, IQGAP1 - iq motif containing gtpase a…
GO:0022603	regulation of anatomical structure morphogenesis	0.000274	0.0239	1.58	[ERAP1 - endoplasmic reticulum aminopeptidase 1, FN1 - fibronectin 1, CDC42 - cell division cycle 42, PTPRO - protein tyrosine phosphatase, receptor type, o, CORO1C - coronin, actin binding protein, 1c, PLXNB1 - plexin b1, FLNA - filamin a, alpha, ABR - active bcr-related, RDX - radixin, MAP1B - microtubule-associated protein 1b, SPARC - secreted protein, acidic, cysteine-rich (osteonectin), DPYS…
GO:0034470	ncRNA processing	0.000274	0.217	1.77	[RPS24 - ribosomal protein s24, POP1 - processing of precursor 1, ribonuclease p/mrp subunit (s. cerevisiae), IKBKAP - inhibitor of kappa light polypeptide gene enhancer in b-cells, kinase complex-associated protein, RPL24 - ribosomal protein l24, RPS27 - ribosomal protein s27, RPS26 - ribosomal protein s26, PRKRA - protein kinase, interferon-inducible double stranded rna dependent activator, RPL…
GO:0032870	cellular response to hormone stimulus	0.000275	0.0232	2.13	[PRKAA2 - protein kinase, amp-activated, alpha 2 catalytic subunit, CTSL - cathepsin l, AKR1C3 - aldo-keto reductase family 1, member c3, CTSH - cathepsin h, CRK - v-crk avian sarcoma virus ct10 oncogene homolog, GNB2 - guanine nucleotide binding protein (g protein), beta polypeptide 2, GSTP1 - glutathione s-transferase pi 1, ATP2B1 - atpase, ca++ transporting, plasma membrane 1, CTSB - cathepsin…
GO:0098609	cell-cell adhesion	0.000275	0.0234	2.13	[S100A11 - s100 calcium binding protein a11, ITGA7 - integrin, alpha 7, NT5E - 5'-nucleotidase, ecto (cd73), CDC42 - cell division cycle 42, DSG1 - desmoglein 1, EZR - ezrin, CD44 - cd44 molecule (indian blood group), S100A9 - s100 calcium binding protein a9, HSPB1 - heat shock 27kda protein 1, ITGB5 - integrin, beta 5, ANXA2 - annexin a2, FLNA - filamin a, alpha, TMOD3 - tropomodulin 3 (ubiquito…
GO:0055074	calcium ion homeostasis	0.000275	0.0236	2.13	[ATP2A1 - atpase, ca++ transporting, cardiac muscle, fast twitch 1, ATP2B1 - atpase, ca++ transporting, plasma membrane 1, TGM2 - transglutaminase 2, TRPM4 - transient receptor potential cation channel, subfamily m, member 4, ATP1A2 - atpase, na+/k+ transporting, alpha 2 polypeptide, UTS2 - urotensin 2, CAMK2D - calcium/calmodulin-dependent protein kinase ii delta, SLC30A1 - solute carrier family…
GO:0001932	regulation of protein phosphorylation	0.000279	0.0232	1.54	[TIMP2 - timp metallopeptidase inhibitor 2, GSTP1 - glutathione s-transferase pi 1, FN1 - fibronectin 1, CDC42 - cell division cycle 42, INPP5K - inositol polyphosphate-5-phosphatase k, CORO1C - coronin, actin binding protein, 1c, IQGAP1 - iq motif containing gtpase activating protein 1, CD81 - cd81 molecule, GPNMB - glycoprotein (transmembrane) nmb, GLIPR2 - gli pathogenesis-related 2, CHP1 - ca…
GO:0033993	response to lipid	0.000282	0.0233	1.8	[PRKAA2 - protein kinase, amp-activated, alpha 2 catalytic subunit, AKR1C3 - aldo-keto reductase family 1, member c3, GSTP1 - glutathione s-transferase pi 1, ATP2B1 - atpase, ca++ transporting, plasma membrane 1, TNC - tenascin c, DSG1 - desmoglein 1, ATP1A2 - atpase, na+/k+ transporting, alpha 2 polypeptide, CRYAB - crystallin, alpha b, CDC73 - cell division cycle 73, COL1A1 - collagen, type i, …
GO:0001934	positive regulation of protein phosphorylation	0.0003	0.0246	1.69	[C19orf10 - chromosome 19 open reading frame 10, CRK - v-crk avian sarcoma virus ct10 oncogene homolog, TIMP2 - timp metallopeptidase inhibitor 2, RAP1A - rap1a, member of ras oncogene family, CDC42 - cell division cycle 42, DDR2 - discoidin domain receptor tyrosine kinase 2, SQSTM1 - sequestosome 1, RHOA - ras homolog family member a, IQGAP1 - iq motif containing gtpase activating protein 1, ITG…
GO:0042592	homeostatic process	0.000311	0.0253	1.5	[PRKAA2 - protein kinase, amp-activated, alpha 2 catalytic subunit, ATP2A1 - atpase, ca++ transporting, cardiac muscle, fast twitch 1, ATP2B1 - atpase, ca++ transporting, plasma membrane 1, GSR - glutathione reductase, SFXN1 - sideroflexin 1, PDIA4 - protein disulfide isomerase family a, member 4, ATP1A2 - atpase, na+/k+ transporting, alpha 2 polypeptide, INPP5K - inositol polyphosphate-5-phospha…
GO:0045597	positive regulation of cell differentiation	0.000328	0.0264	1.67	[CRK - v-crk avian sarcoma virus ct10 oncogene homolog, TIMP2 - timp metallopeptidase inhibitor 2, HLA-G - major histocompatibility complex, class i, g, FN1 - fibronectin 1, RAB21 - rab21, member ras oncogene family, RAP1A - rap1a, member of ras oncogene family, CDC42 - cell division cycle 42, DDR2 - discoidin domain receptor tyrosine kinase 2, ITGA3 - integrin, alpha 3 (antigen cd49c, alpha 3 su…
GO:0015804	neutral amino acid transport	0.000336	0.0269	5.73	[SLC3A2 - solute carrier family 3 (amino acid transporter heavy chain), member 2, SLC7A5 - solute carrier family 7 (amino acid transporter light chain, l system), member 5, SLC1A5 - solute carrier family 1 (neutral amino acid transporter), member 5, SLC1A4 - solute carrier family 1 (glutamate/neutral amino acid transporter), member 4, SLC38A2 - solute carrier family 38, member 2]
GO:0032787	monocarboxylic acid metabolic process	0.000339	0.0269	1.72	[SCPEP1 - serine carboxypeptidase 1, ECI2 - enoyl-coa delta isomerase 2, PRKAA2 - protein kinase, amp-activated, alpha 2 catalytic subunit, PGK2 - phosphoglycerate kinase 2, AKR1C3 - aldo-keto reductase family 1, member c3, GALK1 - galactokinase 1, ACOT1 - acyl-coa thioesterase 1, GSTP1 - glutathione s-transferase pi 1, TPI1 - triosephosphate isomerase 1, ABAT - 4-aminobutyrate aminotransferase, …
GO:0072507	divalent inorganic cation homeostasis	0.000344	0.027	2.1	[ATP2A1 - atpase, ca++ transporting, cardiac muscle, fast twitch 1, ATP2B1 - atpase, ca++ transporting, plasma membrane 1, TGM2 - transglutaminase 2, TRPM4 - transient receptor potential cation channel, subfamily m, member 4, ATP1A2 - atpase, na+/k+ transporting, alpha 2 polypeptide, UTS2 - urotensin 2, CAMK2D - calcium/calmodulin-dependent protein kinase ii delta, SLC30A1 - solute carrier family…
GO:0008285	negative regulation of cell proliferation	0.00035	0.0273	1.86	[HSPA1A - heat shock 70kda protein 1a, TIMP2 - timp metallopeptidase inhibitor 2, GSTP1 - glutathione s-transferase pi 1, HLA-G - major histocompatibility complex, class i, g, SLC9A3R1 - solute carrier family 9, subfamily a (nhe3, cation proton antiporter 3), member 3 regulator 1, TPM1 - tropomyosin 1 (alpha), CDC73 - cell division cycle 73, DHCR24 - 24-dehydrocholesterol reductase, PLXNB1 - plex…
GO:0044236	multicellular organism metabolic process	0.000352	0.0272	3.03	[CTSL - cathepsin l, MMP2 - matrix metallopeptidase 2 (gelatinase a, 72kda gelatinase, 72kda type iv collagenase), COL1A1 - collagen, type i, alpha 1, PLOD3 - procollagen-lysine, 2-oxoglutarate 5-dioxygenase 3, AKR1C3 - aldo-keto reductase family 1, member c3, COL1A2 - collagen, type i, alpha 2, CTSB - cathepsin b, ACACA - acetyl-coa carboxylase alpha, MMP14 - matrix metallopeptidase 14 (membrane…
GO:0032102	negative regulation of response to external stimulus	0.000361	0.0277	2.52	[CRK - v-crk avian sarcoma virus ct10 oncogene homolog, GSTP1 - glutathione s-transferase pi 1, SERPINE2 - serpin peptidase inhibitor, clade e (nexin, plasminogen activator inhibitor type 1), member 2, DAK - dihydroxyacetone kinase 2 homolog (s. cerevisiae), NT5E - 5'-nucleotidase, ecto (cd73), INS - insulin, PTPRO - protein tyrosine phosphatase, receptor type, o, ABAT - 4-aminobutyrate aminotran…
GO:0031033	myosin filament organization	0.000362	0.246	4.89	[MYOM1 - myomesin 1, MYOM3 - myomesin 3, OBSL1 - obscurin-like 1, MYOM2 - myomesin 2, MYBPH - myosin binding protein h, TTN - titin]
GO:0031034	myosin filament assembly	0.000362	0.265	4.89	[MYOM1 - myomesin 1, MYOM3 - myomesin 3, MYOM2 - myomesin 2, OBSL1 - obscurin-like 1, MYBPH - myosin binding protein h, TTN - titin]
GO:0002685	regulation of leukocyte migration	0.000379	0.0286	2.85	[SWAP70 - swap switching b-cell complex 70kda subunit, RHOA - ras homolog family member a, ABR - active bcr-related, ANXA1 - annexin a1, ADA - adenosine deaminase, APP - amyloid beta (a4) precursor protein, HMOX1 - heme oxygenase (decycling) 1, LGALS3 - lectin, galactoside-binding, soluble, 3, THY1 - thy-1 cell surface antigen, MMP14 - matrix metallopeptidase 14 (membrane-inserted), PADI2 - pepti…
GO:0000902	cell morphogenesis	0.000379	0.0288	2.6	[CAP1 - cap, adenylate cyclase-associated protein 1 (yeast), FN1 - fibronectin 1, ADD1 - adducin 1 (alpha), PTPRO - protein tyrosine phosphatase, receptor type, o, ANTXR1 - anthrax toxin receptor 1, RAB1A - rab1a, member ras oncogene family, PLOD3 - procollagen-lysine, 2-oxoglutarate 5-dioxygenase 3, COL4A3BP - collagen, type iv, alpha 3 (goodpasture antigen) binding protein, VAMP3 - vesicle-asso…
GO:0008203	cholesterol metabolic process	0.000387	0.0287	2.71	[PRKAA2 - protein kinase, amp-activated, alpha 2 catalytic subunit, LSS - lanosterol synthase (2,3-oxidosqualene-lanosterol cyclase), ACAT2 - acetyl-coa acetyltransferase 2, FDFT1 - farnesyl-diphosphate farnesyltransferase 1, DHCR24 - 24-dehydrocholesterol reductase, DHCR7 - 7-dehydrocholesterol reductase, CYP51A1 - cytochrome p450, family 51, subfamily a, polypeptide 1, NSDHL - nad(p) dependent …
GO:1902652	secondary alcohol metabolic process	0.000387	0.029	2.71	[PRKAA2 - protein kinase, amp-activated, alpha 2 catalytic subunit, LSS - lanosterol synthase (2,3-oxidosqualene-lanosterol cyclase), ACAT2 - acetyl-coa acetyltransferase 2, FDFT1 - farnesyl-diphosphate farnesyltransferase 1, DHCR24 - 24-dehydrocholesterol reductase, DHCR7 - 7-dehydrocholesterol reductase, CYP51A1 - cytochrome p450, family 51, subfamily a, polypeptide 1, NSDHL - nad(p) dependent …
GO:0065008	regulation of biological quality	0.000391	0.0286	1.27	[HSPA1A - heat shock 70kda protein 1a, ERAP1 - endoplasmic reticulum aminopeptidase 1, FN1 - fibronectin 1, GSR - glutathione reductase, CDC42 - cell division cycle 42, GSN - gelsolin, PDIA4 - protein disulfide isomerase family a, member 4, INPP5K - inositol polyphosphate-5-phosphatase k, ABAT - 4-aminobutyrate aminotransferase, AKR1C1 - aldo-keto reductase family 1, member c1, PDIA5 - protein di…
GO:0045859	regulation of protein kinase activity	0.000391	0.0288	1.71	[CRK - v-crk avian sarcoma virus ct10 oncogene homolog, GSTP1 - glutathione s-transferase pi 1, SLC9A3R1 - solute carrier family 9, subfamily a (nhe3, cation proton antiporter 3), member 3 regulator 1, RAP1A - rap1a, member of ras oncogene family, CDC42 - cell division cycle 42, DDR2 - discoidin domain receptor tyrosine kinase 2, INPP5K - inositol polyphosphate-5-phosphatase k, CORO1C - coronin, …
GO:0040008	regulation of growth	0.000403	0.0292	1.8	[HSPA1A - heat shock 70kda protein 1a, ZNF259 - zinc finger protein 259, HTRA3 - htra serine peptidase 3, FN1 - fibronectin 1, RAB21 - rab21, member ras oncogene family, CDC42 - cell division cycle 42, TKT - transketolase, CRYAB - crystallin, alpha b, SQSTM1 - sequestosome 1, CAMK2D - calcium/calmodulin-dependent protein kinase ii delta, CDC73 - cell division cycle 73, MTPN - myotrophin, TMEM97 -…
GO:0040017	positive regulation of locomotion	0.000417	0.03	1.86	[CRK - v-crk avian sarcoma virus ct10 oncogene homolog, FN1 - fibronectin 1, DDR2 - discoidin domain receptor tyrosine kinase 2, ITGA3 - integrin, alpha 3 (antigen cd49c, alpha 3 subunit of vla-3 receptor), COL1A1 - collagen, type i, alpha 1, IQGAP1 - iq motif containing gtpase activating protein 1, RHOA - ras homolog family member a, FLNA - filamin a, alpha, FERMT3 - fermitin family member 3, RD…
GO:0050710	negative regulation of cytokine secretion	0.000442	0.0316	6.88	[ANXA4 - annexin a4, FN1 - fibronectin 1, ANXA1 - annexin a1, EZR - ezrin]
GO:0048545	response to steroid hormone	0.000449	0.0318	2.39	[AKR1C3 - aldo-keto reductase family 1, member c3, RBBP7 - retinoblastoma binding protein 7, GSTP1 - glutathione s-transferase pi 1, ATP2B1 - atpase, ca++ transporting, plasma membrane 1, KRAS - kirsten rat sarcoma viral oncogene homolog, DSG1 - desmoglein 1, ATP1A2 - atpase, na+/k+ transporting, alpha 2 polypeptide, COL1A1 - collagen, type i, alpha 1, IDH1 - isocitrate dehydrogenase 1 (nadp+), s…
GO:0045785	positive regulation of cell adhesion	0.00045	0.0317	2.03	[CRK - v-crk avian sarcoma virus ct10 oncogene homolog, FN1 - fibronectin 1, HLA-G - major histocompatibility complex, class i, g, TPM1 - tropomyosin 1 (alpha), CDC42 - cell division cycle 42, TGM2 - transglutaminase 2, CD44 - cd44 molecule (indian blood group), S100A10 - s100 calcium binding protein a10, ITGA3 - integrin, alpha 3 (antigen cd49c, alpha 3 subunit of vla-3 receptor), PTPN11 - prote…
GO:0015711	organic anion transport	0.000471	0.0329	2.25	[PRKAA2 - protein kinase, amp-activated, alpha 2 catalytic subunit, CPT1A - carnitine palmitoyltransferase 1a (liver), SLC9A3R1 - solute carrier family 9, subfamily a (nhe3, cation proton antiporter 3), member 3 regulator 1, SLC1A5 - solute carrier family 1 (neutral amino acid transporter), member 5, OSBPL8 - oxysterol binding protein-like 8, AKR1C1 - aldo-keto reductase family 1, member c1, SLC1…
GO:0030574	collagen catabolic process	0.000472	0.0327	3.67	[COL1A1 - collagen, type i, alpha 1, MMP2 - matrix metallopeptidase 2 (gelatinase a, 72kda gelatinase, 72kda type iv collagenase), CTSL - cathepsin l, COL1A2 - collagen, type i, alpha 2, CTSB - cathepsin b, PEPD - peptidase d, MMP14 - matrix metallopeptidase 14 (membrane-inserted), COL5A1 - collagen, type v, alpha 1]
GO:0002376	immune system process	0.000485	0.0334	1.35	[HSPA1A - heat shock 70kda protein 1a, ERAP1 - endoplasmic reticulum aminopeptidase 1, TIMP2 - timp metallopeptidase inhibitor 2, DCTN4 - dynactin 4 (p62), GSTP1 - glutathione s-transferase pi 1, CPPED1 - calcineurin-like phosphoesterase domain containing 1, FN1 - fibronectin 1, HLA-G - major histocompatibility complex, class i, g, SEC13 - sec13 homolog (s. cerevisiae), OSTF1 - osteoclast stimula…
GO:0051480	regulation of cytosolic calcium ion concentration	0.000488	0.0334	2.46	[ATP2B1 - atpase, ca++ transporting, plasma membrane 1, TGM2 - transglutaminase 2, ATP1A2 - atpase, na+/k+ transporting, alpha 2 polypeptide, UTS2 - urotensin 2, TRPM4 - transient receptor potential cation channel, subfamily m, member 4, SWAP70 - swap switching b-cell complex 70kda subunit, ERO1L - ero1-like (s. cerevisiae), SRI - sorcin, PLCG1 - phospholipase c, gamma 1, ITGAV - integrin, alpha …
GO:0010647	positive regulation of cell communication	0.000505	0.0343	1.43	[HSPA1A - heat shock 70kda protein 1a, AKR1C3 - aldo-keto reductase family 1, member c3, TIMP2 - timp metallopeptidase inhibitor 2, ITM2C - integral membrane protein 2c, SEC13 - sec13 homolog (s. cerevisiae), CDC42 - cell division cycle 42, GSN - gelsolin, ABAT - 4-aminobutyrate aminotransferase, AKAP12 - a kinase (prka) anchor protein 12, PLXNB1 - plexin b1, IQGAP1 - iq motif containing gtpase a…
GO:0009967	positive regulation of signal transduction	0.000516	0.0348	1.45	[HSPA1A - heat shock 70kda protein 1a, AKR1C3 - aldo-keto reductase family 1, member c3, TIMP2 - timp metallopeptidase inhibitor 2, ITM2C - integral membrane protein 2c, SEC13 - sec13 homolog (s. cerevisiae), CDC42 - cell division cycle 42, GSN - gelsolin, ABAT - 4-aminobutyrate aminotransferase, AKAP12 - a kinase (prka) anchor protein 12, PLXNB1 - plexin b1, IQGAP1 - iq motif containing gtpase a…
GO:0046165	alcohol biosynthetic process	0.000522	0.0349	2.53	[PRKAA2 - protein kinase, amp-activated, alpha 2 catalytic subunit, LSS - lanosterol synthase (2,3-oxidosqualene-lanosterol cyclase), ACAT2 - acetyl-coa acetyltransferase 2, FDFT1 - farnesyl-diphosphate farnesyltransferase 1, AKR1B1 - aldo-keto reductase family 1, member b1 (aldose reductase), DHCR24 - 24-dehydrocholesterol reductase, DHCR7 - 7-dehydrocholesterol reductase, CYP51A1 - cytochrome p…
GO:0001525	angiogenesis	0.00053	0.0352	2.29	[MMP2 - matrix metallopeptidase 2 (gelatinase a, 72kda gelatinase, 72kda type iv collagenase), ERAP1 - endoplasmic reticulum aminopeptidase 1, C19orf10 - chromosome 19 open reading frame 10, TGFBI - transforming growth factor, beta-induced, 68kda, FN1 - fibronectin 1, POFUT1 - protein o-fucosyltransferase 1, CDC42 - cell division cycle 42, MMP14 - matrix metallopeptidase 14 (membrane-inserted), A…
GO:1902105	regulation of leukocyte differentiation	0.000531	0.0351	2.91	[ATP6AP1 - atpase, h+ transporting, lysosomal accessory protein 1, LRRC17 - leucine rich repeat containing 17, HLA-G - major histocompatibility complex, class i, g, SOD1 - superoxide dismutase 1, soluble, ANXA1 - annexin a1, ADA - adenosine deaminase, PRKCA - protein kinase c, alpha, FBN1 - fibrillin 1, FAM213A - family with sequence similarity 213, member a, MMP14 - matrix metallopeptidase 14 (m…
GO:0044281	small molecule metabolic process	0.000535	0.0351	1.33	[HSPA1A - heat shock 70kda protein 1a, GSTP1 - glutathione s-transferase pi 1, GSR - glutathione reductase, INPP5K - inositol polyphosphate-5-phosphatase k, ABAT - 4-aminobutyrate aminotransferase, BPHL - biphenyl hydrolase-like (serine hydrolase), AKR1C1 - aldo-keto reductase family 1, member c1, APOBEC3C - apolipoprotein b mrna editing enzyme, catalytic polypeptide-like 3c, PCBD1 - pterin-4 alp…
GO:0034446	substrate adhesion-dependent cell spreading	0.000536	0.0349	4.01	[VAMP3 - vesicle-associated membrane protein 3, FN1 - fibronectin 1, FERMT3 - fermitin family member 3, ITGAV - integrin, alpha v, ANTXR1 - anthrax toxin receptor 1, RAB1A - rab1a, member ras oncogene family, LAMC1 - laminin, gamma 1 (formerly lamb2)]
GO:0016125	sterol metabolic process	0.000545	0.035	2.63	[PRKAA2 - protein kinase, amp-activated, alpha 2 catalytic subunit, LSS - lanosterol synthase (2,3-oxidosqualene-lanosterol cyclase), ACAT2 - acetyl-coa acetyltransferase 2, FDFT1 - farnesyl-diphosphate farnesyltransferase 1, DHCR24 - 24-dehydrocholesterol reductase, DHCR7 - 7-dehydrocholesterol reductase, CYP51A1 - cytochrome p450, family 51, subfamily a, polypeptide 1, NSDHL - nad(p) dependent …
GO:0051896	regulation of protein kinase B signaling	0.000545	0.0352	2.63	[AKR1C3 - aldo-keto reductase family 1, member c3, PPP2R5C - protein phosphatase 2, regulatory subunit b', gamma, C19orf10 - chromosome 19 open reading frame 10, SLC9A3R1 - solute carrier family 9, subfamily a (nhe3, cation proton antiporter 3), member 3 regulator 1, INS - insulin, INPP5K - inositol polyphosphate-5-phosphatase k, OSBPL8 - oxysterol binding protein-like 8, PTPN11 - protein tyrosin…
GO:0001558	regulation of cell growth	0.000568	0.0363	1.97	[HSPA1A - heat shock 70kda protein 1a, RBBP7 - retinoblastoma binding protein 7, HTRA3 - htra serine peptidase 3, SERPINE2 - serpin peptidase inhibitor, clade e (nexin, plasminogen activator inhibitor type 1), member 2, FN1 - fibronectin 1, RAB21 - rab21, member ras oncogene family, INS - insulin, NDUFA13 - nadh dehydrogenase (ubiquinone) 1 alpha subcomplex, 13, CDC42 - cell division cycle 42, MM…
GO:0045055	regulated exocytosis	0.000579	0.0367	1.48	[HSPA1A - heat shock 70kda protein 1a, TIMP2 - timp metallopeptidase inhibitor 2, CPPED1 - calcineurin-like phosphoesterase domain containing 1, LGALS3BP - lectin, galactoside-binding, soluble, 3 binding protein, GSTP1 - glutathione s-transferase pi 1, FN1 - fibronectin 1, OSTF1 - osteoclast stimulating factor 1, DSG1 - desmoglein 1, GSN - gelsolin, GNS - glucosamine (n-acetyl)-6-sulfatase, FABP5…
GO:0010038	response to metal ion	0.000587	0.037	1.9	[S100A16 - s100 calcium binding protein a16, AKR1C3 - aldo-keto reductase family 1, member c3, GSN - gelsolin, ABAT - 4-aminobutyrate aminotransferase, CAMK2D - calcium/calmodulin-dependent protein kinase ii delta, PGAM2 - phosphoglycerate mutase 2 (muscle), B2M - beta-2-microglobulin, IQGAP1 - iq motif containing gtpase activating protein 1, AHCYL1 - adenosylhomocysteinase-like 1, NDRG1 - n-myc …
GO:0002682	regulation of immune system process	0.000623	0.0389	1.49	[HSPA1A - heat shock 70kda protein 1a, ERAP1 - endoplasmic reticulum aminopeptidase 1, HLA-G - major histocompatibility complex, class i, g, CDC42 - cell division cycle 42, GSN - gelsolin, SUPT6H - suppressor of ty 6 homolog (s. cerevisiae), CD59 - cd59 molecule, complement regulatory protein, ABR - active bcr-related, LGALS3 - lectin, galactoside-binding, soluble, 3, CD81 - cd81 molecule, GPNMB …
GO:0019725	cellular homeostasis	0.000633	0.0393	1.6	[ATP2A1 - atpase, ca++ transporting, cardiac muscle, fast twitch 1, ATP2B1 - atpase, ca++ transporting, plasma membrane 1, SLC9A3R1 - solute carrier family 9, subfamily a (nhe3, cation proton antiporter 3), member 3 regulator 1, RAP1A - rap1a, member of ras oncogene family, GSR - glutathione reductase, PDIA4 - protein disulfide isomerase family a, member 4, ATP1A2 - atpase, na+/k+ transporting, a…
GO:0001503	ossification	0.000637	0.0393	3.26	[COL1A1 - collagen, type i, alpha 1, MMP2 - matrix metallopeptidase 2 (gelatinase a, 72kda gelatinase, 72kda type iv collagenase), PLXNB1 - plexin b1, RHOA - ras homolog family member a, SPARC - secreted protein, acidic, cysteine-rich (osteonectin), OSTF1 - osteoclast stimulating factor 1, DDR2 - discoidin domain receptor tyrosine kinase 2, MMP14 - matrix metallopeptidase 14 (membrane-inserted), …
GO:0045765	regulation of angiogenesis	0.000652	0.04	2.4	[ERAP1 - endoplasmic reticulum aminopeptidase 1, C19orf10 - chromosome 19 open reading frame 10, CTSH - cathepsin h, UTS2 - urotensin 2, HSPB1 - heat shock 27kda protein 1, RHOA - ras homolog family member a, PLCG1 - phospholipase c, gamma 1, FAM129B - family with sequence similarity 129, member b, SPARC - secreted protein, acidic, cysteine-rich (osteonectin), PRKCA - protein kinase c, alpha, HMO…
GO:0010770	positive regulation of cell morphogenesis involved in differentiation	0.000708	0.0431	2.47	[CRK - v-crk avian sarcoma virus ct10 oncogene homolog, FN1 - fibronectin 1, RAB21 - rab21, member ras oncogene family, CDC42 - cell division cycle 42, S100A10 - s100 calcium binding protein a10, PLXNB1 - plexin b1, RHOA - ras homolog family member a, L1CAM - l1 cell adhesion molecule, FLNA - filamin a, alpha, DNM1L - dynamin 1-like, LIMS1 - lim and senescent cell antigen-like domains 1, MAP1B - …
GO:0042327	positive regulation of phosphorylation	0.000709	0.0429	1.61	[PRKAA2 - protein kinase, amp-activated, alpha 2 catalytic subunit, C19orf10 - chromosome 19 open reading frame 10, CRK - v-crk avian sarcoma virus ct10 oncogene homolog, TIMP2 - timp metallopeptidase inhibitor 2, RAP1A - rap1a, member of ras oncogene family, CDC42 - cell division cycle 42, DDR2 - discoidin domain receptor tyrosine kinase 2, SQSTM1 - sequestosome 1, RHOA - ras homolog family memb…
GO:0009605	response to external stimulus	0.00072	0.0433	1.53	[HNRNPUL1 - heterogeneous nuclear ribonucleoprotein u-like 1, PRKAA2 - protein kinase, amp-activated, alpha 2 catalytic subunit, AKR1C3 - aldo-keto reductase family 1, member c3, ERAP1 - endoplasmic reticulum aminopeptidase 1, GSTP1 - glutathione s-transferase pi 1, ATP2B1 - atpase, ca++ transporting, plasma membrane 1, GSN - gelsolin, ATP1A2 - atpase, na+/k+ transporting, alpha 2 polypeptide, AP…
GO:0016070	RNA metabolic process	0.000727	0.461	1.32	[POP1 - processing of precursor 1, ribonuclease p/mrp subunit (s. cerevisiae), DHX8 - deah (asp-glu-ala-his) box polypeptide 8, IKBKAP - inhibitor of kappa light polypeptide gene enhancer in b-cells, kinase complex-associated protein, SRSF11 - serine/arginine-rich splicing factor 11, DDX5 - dead (asp-glu-ala-asp) box helicase 5, CDC5L - cell division cycle 5-like, SAMHD1 - sam domain and hd domai…
GO:0031032	actomyosin structure organization	0.00073	0.434	2.39	[MYH3 - myosin, heavy chain 3, skeletal muscle, embryonic, TMOD1 - tropomodulin 1, MYOM2 - myomesin 2, CFL2 - cofilin 2 (muscle), MYH6 - myosin, heavy chain 6, cardiac muscle, alpha, TTN - titin, LIMCH1 - lim and calponin homology domains 1, LMOD2 - leiomodin 2 (cardiac), ANKRD1 - ankyrin repeat domain 1 (cardiac muscle), CASQ2 - calsequestrin 2 (cardiac muscle), MYOM1 - myomesin 1, MYOM3 - myome…
GO:0009653	anatomical structure morphogenesis	0.000736	0.044	1.55	[FN1 - fibronectin 1, CDC42 - cell division cycle 42, PTPRO - protein tyrosine phosphatase, receptor type, o, ANTXR1 - anthrax toxin receptor 1, PLXNB1 - plexin b1, NAGLU - n-acetylglucosaminidase, alpha, FLNA - filamin a, alpha, ABR - active bcr-related, FARP1 - ferm, rhogef (arhgef) and pleckstrin domain protein 1 (chondrocyte-derived), PACSIN2 - protein kinase c and casein kinase substrate in …
GO:0070374	positive regulation of ERK1 and ERK2 cascade	0.000737	0.0435	2.99	[PTPN11 - protein tyrosine phosphatase, non-receptor type 11, ATP6AP1 - atpase, h+ transporting, lysosomal accessory protein 1, NPNT - nephronectin, RAP1A - rap1a, member of ras oncogene family, APP - amyloid beta (a4) precursor protein, PRKCA - protein kinase c, alpha, CD44 - cd44 molecule (indian blood group), MAP2K1 - mitogen-activated protein kinase kinase 1, GPNMB - glycoprotein (transmembra…
GO:1904018	positive regulation of vasculature development	0.000737	0.0438	2.99	[HSPB1 - heat shock 27kda protein 1, CTSH - cathepsin h, ERAP1 - endoplasmic reticulum aminopeptidase 1, C19orf10 - chromosome 19 open reading frame 10, PLCG1 - phospholipase c, gamma 1, RAP1A - rap1a, member of ras oncogene family, PRKCA - protein kinase c, alpha, HMOX1 - heme oxygenase (decycling) 1, RRAS - related ras viral (r-ras) oncogene homolog, UTS2 - urotensin 2]
GO:0008016	regulation of heart contraction	0.000764	0.0449	2.17	[ATP2A1 - atpase, ca++ transporting, cardiac muscle, fast twitch 1, ATP2B1 - atpase, ca++ transporting, plasma membrane 1, CACNG1 - calcium channel, voltage-dependent, gamma subunit 1, TPM1 - tropomyosin 1 (alpha), TRPM4 - transient receptor potential cation channel, subfamily m, member 4, ATP1A2 - atpase, na+/k+ transporting, alpha 2 polypeptide, UTS2 - urotensin 2, ASPH - aspartate beta-hydroxy…
GO:1901617	organic hydroxy compound biosynthetic process	0.00077	0.0447	2.29	[PRKAA2 - protein kinase, amp-activated, alpha 2 catalytic subunit, LSS - lanosterol synthase (2,3-oxidosqualene-lanosterol cyclase), AKR1C3 - aldo-keto reductase family 1, member c3, ACAT2 - acetyl-coa acetyltransferase 2, FDFT1 - farnesyl-diphosphate farnesyltransferase 1, AKR1B1 - aldo-keto reductase family 1, member b1 (aldose reductase), DHCR24 - 24-dehydrocholesterol reductase, DHCR7 - 7-de…
GO:0006937	regulation of muscle contraction	0.00077	0.0449	2.29	[ATP2A1 - atpase, ca++ transporting, cardiac muscle, fast twitch 1, TPM1 - tropomyosin 1 (alpha), ATP1A2 - atpase, na+/k+ transporting, alpha 2 polypeptide, TRPM4 - transient receptor potential cation channel, subfamily m, member 4, ABAT - 4-aminobutyrate aminotransferase, CAMK2D - calcium/calmodulin-dependent protein kinase ii delta, MYL5 - myosin, light chain 5, regulatory, FLNA - filamin a, al…
GO:0048584	positive regulation of response to stimulus	0.000805	0.0464	1.37	[HSPA1A - heat shock 70kda protein 1a, AKR1C3 - aldo-keto reductase family 1, member c3, TIMP2 - timp metallopeptidase inhibitor 2, ITM2C - integral membrane protein 2c, SEC13 - sec13 homolog (s. cerevisiae), CDC42 - cell division cycle 42, GSN - gelsolin, ABAT - 4-aminobutyrate aminotransferase, AKAP12 - a kinase (prka) anchor protein 12, PLXNB1 - plexin b1, IQGAP1 - iq motif containing gtpase a…
GO:0034645	cellular macromolecule biosynthetic process	0.000814	0.455	1.38	[RPL24 - ribosomal protein l24, DDX5 - dead (asp-glu-ala-asp) box helicase 5, CDC5L - cell division cycle 5-like, RPL19 - ribosomal protein l19, CCAR1 - cell division cycle and apoptosis regulator 1, RBMX - rna binding motif protein, x-linked, ZBTB20 - zinc finger and btb domain containing 20, RPL11 - ribosomal protein l11, RPL9 - ribosomal protein l9, MMS19 - mms19 nucleotide excision repair hom…
GO:0044243	multicellular organismal catabolic process	0.000825	0.0472	3.44	[COL1A1 - collagen, type i, alpha 1, MMP2 - matrix metallopeptidase 2 (gelatinase a, 72kda gelatinase, 72kda type iv collagenase), CTSL - cathepsin l, COL1A2 - collagen, type i, alpha 2, CTSB - cathepsin b, PEPD - peptidase d, MMP14 - matrix metallopeptidase 14 (membrane-inserted), COL5A1 - collagen, type v, alpha 1]
GO:0009059	macromolecule biosynthetic process	0.00084	0.444	1.35	[RRN3 - rrn3 rna polymerase i transcription factor homolog (s. cerevisiae), IKBKAP - inhibitor of kappa light polypeptide gene enhancer in b-cells, kinase complex-associated protein, RPL24 - ribosomal protein l24, SRSF11 - serine/arginine-rich splicing factor 11, DDX5 - dead (asp-glu-ala-asp) box helicase 5, CDC5L - cell division cycle 5-like, RPL19 - ribosomal protein l19, CSTF3 - cleavage stimu…
GO:0006629	lipid metabolic process	0.000853	0.0486	1.49	[PRKAA2 - protein kinase, amp-activated, alpha 2 catalytic subunit, SCPEP1 - serine carboxypeptidase 1, ECI2 - enoyl-coa delta isomerase 2, AKR1C3 - aldo-keto reductase family 1, member c3, GSTP1 - glutathione s-transferase pi 1, SACM1L - sac1 suppressor of actin mutations 1-like (yeast), NCEH1 - neutral cholesterol ester hydrolase 1, INPP5K - inositol polyphosphate-5-phosphatase k, AKR1C1 - aldo…
GO:0046890	regulation of lipid biosynthetic process	0.00086	0.0486	2.35	[PRKAA2 - protein kinase, amp-activated, alpha 2 catalytic subunit, AKR1C3 - aldo-keto reductase family 1, member c3, LSS - lanosterol synthase (2,3-oxidosqualene-lanosterol cyclase), FDFT1 - farnesyl-diphosphate farnesyltransferase 1, INS - insulin, CCDC3 - coiled-coil domain containing 3, IDH1 - isocitrate dehydrogenase 1 (nadp+), soluble, DHCR7 - 7-dehydrocholesterol reductase, CYP51A1 - cytoc…
GO:0030048	actin filament-based movement	0.000941	0.471	2.34	[MYH3 - myosin, heavy chain 3, skeletal muscle, embryonic, MYH4 - myosin, heavy chain 4, skeletal muscle, MYH2 - myosin, heavy chain 2, skeletal muscle, adult, TMOD1 - tropomodulin 1, MYL6B - myosin, light chain 6b, alkali, smooth muscle and non-muscle, MYL1 - myosin, light chain 1, alkali; skeletal, fast, MYH8 - myosin, heavy chain 8, skeletal muscle, perinatal, MYH6 - myosin, heavy chain 6, car…
GO:0007186	G-protein coupled receptor signaling pathway	0.000962	0.0541	2.14	[AKR1C3 - aldo-keto reductase family 1, member c3, GNB2 - guanine nucleotide binding protein (g protein), beta polypeptide 2, SLC9A3R1 - solute carrier family 9, subfamily a (nhe3, cation proton antiporter 3), member 3 regulator 1, INS - insulin, EZR - ezrin, INPP5K - inositol polyphosphate-5-phosphatase k, UTS2 - urotensin 2, AKAP12 - a kinase (prka) anchor protein 12, GNAQ - guanine nucleotide …

## Sheet: Rosuvastatin_Proteome
GO-Terms for significantly different proteins in rosuvastatin-treated human primary muscle cells (obtained with GOrilla)
GO Term	Description	P-value	FDR q-value	Enrichment	Genes
GO:0008203	cholesterol metabolic process	3.24e-11	1.54e-07	6	[LSS - lanosterol synthase (2,3-oxidosqualene-lanosterol cyclase), ACAT2 - acetyl-coa acetyltransferase 2, ACLY - atp citrate lyase, FDPS - farnesyl diphosphate synthase, FDFT1 - farnesyl-diphosphate farnesyltransferase 1, CAT - catalase, MVD - mevalonate (diphospho) decarboxylase, DHCR24 - 24-dehydrocholesterol reductase, DHCR7 - 7-dehydrocholesterol reductase, SQLE - squalene epoxidase, CYP51A1…
GO:1902652	secondary alcohol metabolic process	3.24e-11	3.08e-07	6	[LSS - lanosterol synthase (2,3-oxidosqualene-lanosterol cyclase), ACAT2 - acetyl-coa acetyltransferase 2, ACLY - atp citrate lyase, FDPS - farnesyl diphosphate synthase, FDFT1 - farnesyl-diphosphate farnesyltransferase 1, CAT - catalase, MVD - mevalonate (diphospho) decarboxylase, DHCR24 - 24-dehydrocholesterol reductase, DHCR7 - 7-dehydrocholesterol reductase, SQLE - squalene epoxidase, CYP51A1…		B - is the total number of genes associated with a specific GO term
GO:0016125	sterol metabolic process	6.33e-11	2.01e-07	5.82	[LSS - lanosterol synthase (2,3-oxidosqualene-lanosterol cyclase), ACAT2 - acetyl-coa acetyltransferase 2, ACLY - atp citrate lyase, FDPS - farnesyl diphosphate synthase, FDFT1 - farnesyl-diphosphate farnesyltransferase 1, CAT - catalase, MVD - mevalonate (diphospho) decarboxylase, DHCR24 - 24-dehydrocholesterol reductase, DHCR7 - 7-dehydrocholesterol reductase, CYP51A1 - cytochrome p450, family …		n - is the number of genes in the top of the user's input list or in the target set when appropriate
GO:1902653	secondary alcohol biosynthetic process	7.59e-10	1.44e-06	6.69	[LSS - lanosterol synthase (2,3-oxidosqualene-lanosterol cyclase), ACAT2 - acetyl-coa acetyltransferase 2, ACLY - atp citrate lyase, FDPS - farnesyl diphosphate synthase, FDFT1 - farnesyl-diphosphate farnesyltransferase 1, MVD - mevalonate (diphospho) decarboxylase, DHCR24 - 24-dehydrocholesterol reductase, CYP51A1 - cytochrome p450, family 51, subfamily a, polypeptide 1, DHCR7 - 7-dehydrocholest…		b - is the number of genes in the intersection
GO:0006695	cholesterol biosynthetic process	7.59e-10	1.8e-06	6.69	[LSS - lanosterol synthase (2,3-oxidosqualene-lanosterol cyclase), ACAT2 - acetyl-coa acetyltransferase 2, ACLY - atp citrate lyase, FDPS - farnesyl diphosphate synthase, FDFT1 - farnesyl-diphosphate farnesyltransferase 1, MVD - mevalonate (diphospho) decarboxylase, DHCR24 - 24-dehydrocholesterol reductase, SQLE - squalene epoxidase, DHCR7 - 7-dehydrocholesterol reductase, CYP51A1 - cytochrome p4…		Enrichment = (b/n) / (B/N)
GO:0016126	sterol biosynthetic process	1.67e-09	2.65e-06	6.41	[LSS - lanosterol synthase (2,3-oxidosqualene-lanosterol cyclase), ACAT2 - acetyl-coa acetyltransferase 2, ACLY - atp citrate lyase, FDPS - farnesyl diphosphate synthase, FDFT1 - farnesyl-diphosphate farnesyltransferase 1, MVD - mevalonate (diphospho) decarboxylase, DHCR24 - 24-dehydrocholesterol reductase, CYP51A1 - cytochrome p450, family 51, subfamily a, polypeptide 1, DHCR7 - 7-dehydrocholest…
GO:0006066	alcohol metabolic process	2.76e-09	3.75e-06	3.66	[LSS - lanosterol synthase (2,3-oxidosqualene-lanosterol cyclase), INPP5K - inositol polyphosphate-5-phosphatase k, DHCR24 - 24-dehydrocholesterol reductase, DHCR7 - 7-dehydrocholesterol reductase, MVK - mevalonate kinase, PCBD1 - pterin-4 alpha-carbinolamine dehydratase/dimerization cofactor of hepatocyte nuclear factor 1 alpha, SNX17 - sorting nexin 17, ACAT2 - acetyl-coa acetyltransferase 2, A…
GO:0006629	lipid metabolic process	3.11e-09	3.69e-06	2.25	[SCPEP1 - serine carboxypeptidase 1, FABP3 - fatty acid binding protein 3, muscle and heart (mammary-derived growth inhibitor), SACM1L - sac1 suppressor of actin mutations 1-like (yeast), INPP5K - inositol polyphosphate-5-phosphatase k, ACSL1 - acyl-coa synthetase long-chain family member 1, AGPAT5 - 1-acylglycerol-3-phosphate o-acyltransferase 5, ACACA - acetyl-coa carboxylase alpha, ACAA1 - ace…
GO:0008610	lipid biosynthetic process	2.9e-08	3.06e-05	2.92	[LSS - lanosterol synthase (2,3-oxidosqualene-lanosterol cyclase), SACM1L - sac1 suppressor of actin mutations 1-like (yeast), INPP5K - inositol polyphosphate-5-phosphatase k, DHCR24 - 24-dehydrocholesterol reductase, ACSL1 - acyl-coa synthetase long-chain family member 1, AGPAT5 - 1-acylglycerol-3-phosphate o-acyltransferase 5, DHCR7 - 7-dehydrocholesterol reductase, COL4A3BP - collagen, type iv…
GO:0008202	steroid metabolic process	4.45e-08	4.23e-05	4.02	[LSS - lanosterol synthase (2,3-oxidosqualene-lanosterol cyclase), ACAT2 - acetyl-coa acetyltransferase 2, ACLY - atp citrate lyase, FDPS - farnesyl diphosphate synthase, FDFT1 - farnesyl-diphosphate farnesyltransferase 1, CAT - catalase, MVD - mevalonate (diphospho) decarboxylase, DHCR24 - 24-dehydrocholesterol reductase, SQLE - squalene epoxidase, CYP51A1 - cytochrome p450, family 51, subfamily…
GO:1901615	organic hydroxy compound metabolic process	6.49e-08	5.61e-05	3.11	[LSS - lanosterol synthase (2,3-oxidosqualene-lanosterol cyclase), INPP5K - inositol polyphosphate-5-phosphatase k, DHCR24 - 24-dehydrocholesterol reductase, DHCR7 - 7-dehydrocholesterol reductase, PCBD1 - pterin-4 alpha-carbinolamine dehydratase/dimerization cofactor of hepatocyte nuclear factor 1 alpha, MVK - mevalonate kinase, ACAA1 - acetyl-coa acyltransferase 1, SNX17 - sorting nexin 17, ACA…
GO:0045540	regulation of cholesterol biosynthetic process	7.26e-08	5.75e-05	6	[SQLE - squalene epoxidase, CYP51A1 - cytochrome p450, family 51, subfamily a, polypeptide 1, DHCR7 - 7-dehydrocholesterol reductase, LSS - lanosterol synthase (2,3-oxidosqualene-lanosterol cyclase), HMGCS1 - 3-hydroxy-3-methylglutaryl-coa synthase 1 (soluble), FDPS - farnesyl diphosphate synthase, FDFT1 - farnesyl-diphosphate farnesyltransferase 1, MVK - mevalonate kinase, ACACA - acetyl-coa car…
GO:1902930	regulation of alcohol biosynthetic process	1.4e-07	0.000102	5.74	[DHCR7 - 7-dehydrocholesterol reductase, CYP51A1 - cytochrome p450, family 51, subfamily a, polypeptide 1, SQLE - squalene epoxidase, LSS - lanosterol synthase (2,3-oxidosqualene-lanosterol cyclase), HMGCS1 - 3-hydroxy-3-methylglutaryl-coa synthase 1 (soluble), FDPS - farnesyl diphosphate synthase, FDFT1 - farnesyl-diphosphate farnesyltransferase 1, MVK - mevalonate kinase, ACACA - acetyl-coa car…
GO:0006694	steroid biosynthetic process	1.63e-07	0.00011	4.58	[LSS - lanosterol synthase (2,3-oxidosqualene-lanosterol cyclase), ACAT2 - acetyl-coa acetyltransferase 2, ACLY - atp citrate lyase, FDPS - farnesyl diphosphate synthase, FDFT1 - farnesyl-diphosphate farnesyltransferase 1, MVD - mevalonate (diphospho) decarboxylase, DHCR24 - 24-dehydrocholesterol reductase, DHCR7 - 7-dehydrocholesterol reductase, CYP51A1 - cytochrome p450, family 51, subfamily a,…
GO:0046165	alcohol biosynthetic process	3.82e-07	0.000242	4.34	[LSS - lanosterol synthase (2,3-oxidosqualene-lanosterol cyclase), ACAT2 - acetyl-coa acetyltransferase 2, ACLY - atp citrate lyase, FDPS - farnesyl diphosphate synthase, FDFT1 - farnesyl-diphosphate farnesyltransferase 1, MVD - mevalonate (diphospho) decarboxylase, DHCR24 - 24-dehydrocholesterol reductase, DHCR7 - 7-dehydrocholesterol reductase, SQLE - squalene epoxidase, CYP51A1 - cytochrome p4…
GO:0090181	regulation of cholesterol metabolic process	4.54e-07	0.00027	5.28	[SQLE - squalene epoxidase, CYP51A1 - cytochrome p450, family 51, subfamily a, polypeptide 1, DHCR7 - 7-dehydrocholesterol reductase, LSS - lanosterol synthase (2,3-oxidosqualene-lanosterol cyclase), HMGCS1 - 3-hydroxy-3-methylglutaryl-coa synthase 1 (soluble), FDPS - farnesyl diphosphate synthase, FDFT1 - farnesyl-diphosphate farnesyltransferase 1, MVK - mevalonate kinase, ACACA - acetyl-coa car…
GO:0044255	cellular lipid metabolic process	9.49e-07	0.000531	2.15	[SCPEP1 - serine carboxypeptidase 1, ACOX3 - acyl-coa oxidase 3, pristanoyl, SACM1L - sac1 suppressor of actin mutations 1-like (yeast), FABP3 - fatty acid binding protein 3, muscle and heart (mammary-derived growth inhibitor), INPP5K - inositol polyphosphate-5-phosphatase k, ARSA - arylsulfatase a, AGPAT5 - 1-acylglycerol-3-phosphate o-acyltransferase 5, ACSL1 - acyl-coa synthetase long-chain fa…
GO:0050810	regulation of steroid biosynthetic process	2.06e-06	0.00109	4.71	[SQLE - squalene epoxidase, CYP51A1 - cytochrome p450, family 51, subfamily a, polypeptide 1, DHCR7 - 7-dehydrocholesterol reductase, LSS - lanosterol synthase (2,3-oxidosqualene-lanosterol cyclase), HMGCS1 - 3-hydroxy-3-methylglutaryl-coa synthase 1 (soluble), FDPS - farnesyl diphosphate synthase, FDFT1 - farnesyl-diphosphate farnesyltransferase 1, MVK - mevalonate kinase, ACACA - acetyl-coa car…
GO:1901617	organic hydroxy compound biosynthetic process	2.25e-06	0.00112	3.66	[LSS - lanosterol synthase (2,3-oxidosqualene-lanosterol cyclase), ACAT2 - acetyl-coa acetyltransferase 2, ACLY - atp citrate lyase, FDPS - farnesyl diphosphate synthase, FDFT1 - farnesyl-diphosphate farnesyltransferase 1, MVD - mevalonate (diphospho) decarboxylase, DHCR24 - 24-dehydrocholesterol reductase, DHCR7 - 7-dehydrocholesterol reductase, CYP51A1 - cytochrome p450, family 51, subfamily a,…
GO:0046890	regulation of lipid biosynthetic process	3.42e-06	0.00162	3.75	[LSS - lanosterol synthase (2,3-oxidosqualene-lanosterol cyclase), FDPS - farnesyl diphosphate synthase, FDFT1 - farnesyl-diphosphate farnesyltransferase 1, FABP3 - fatty acid binding protein 3, muscle and heart (mammary-derived growth inhibitor), MVD - mevalonate (diphospho) decarboxylase, DHCR7 - 7-dehydrocholesterol reductase, CYP51A1 - cytochrome p450, family 51, subfamily a, polypeptide 1, S…
GO:0032787	monocarboxylic acid metabolic process	9.03e-06	0.00409	2.24	[SCPEP1 - serine carboxypeptidase 1, PGK2 - phosphoglycerate kinase 2, ACOX3 - acyl-coa oxidase 3, pristanoyl, MCCC1 - methylcrotonoyl-coa carboxylase 1 (alpha), FABP3 - fatty acid binding protein 3, muscle and heart (mammary-derived growth inhibitor), ABAT - 4-aminobutyrate aminotransferase, GLO1 - glyoxalase i, PGAM2 - phosphoglycerate mutase 2 (muscle), SLC16A3 - solute carrier family 16 (mono…
GO:0044283	small molecule biosynthetic process	1.26e-05	0.00543	2.24	[LSS - lanosterol synthase (2,3-oxidosqualene-lanosterol cyclase), ABAT - 4-aminobutyrate aminotransferase, PGAM2 - phosphoglycerate mutase 2 (muscle), ALDOC - aldolase c, fructose-bisphosphate, CDO1 - cysteine dioxygenase type 1, DHCR24 - 24-dehydrocholesterol reductase, DHCR7 - 7-dehydrocholesterol reductase, MVK - mevalonate kinase, PCBD1 - pterin-4 alpha-carbinolamine dehydratase/dimerization…
GO:0019218	regulation of steroid metabolic process	2.25e-05	0.0093	3.88	[SQLE - squalene epoxidase, CYP51A1 - cytochrome p450, family 51, subfamily a, polypeptide 1, DHCR7 - 7-dehydrocholesterol reductase, LSS - lanosterol synthase (2,3-oxidosqualene-lanosterol cyclase), HMGCS1 - 3-hydroxy-3-methylglutaryl-coa synthase 1 (soluble), FDPS - farnesyl diphosphate synthase, FDFT1 - farnesyl-diphosphate farnesyltransferase 1, MVK - mevalonate kinase, ACACA - acetyl-coa car…
GO:0055114	oxidation-reduction process	7.32e-05	0.029	1.73	[ACOX3 - acyl-coa oxidase 3, pristanoyl, CYB5B - cytochrome b5 type b (outer mitochondrial membrane), PDPR - pyruvate dehydrogenase phosphatase regulatory subunit, NDUFA4 - nadh dehydrogenase (ubiquinone) 1 alpha subcomplex, 4, 9kda, HSDL2 - hydroxysteroid dehydrogenase like 2, PGAM2 - phosphoglycerate mutase 2 (muscle), ALDOC - aldolase c, fructose-bisphosphate, DHCR24 - 24-dehydrocholesterol re…
GO:0019216	regulation of lipid metabolic process	7.54e-05	0.0287	2.58	[LSS - lanosterol synthase (2,3-oxidosqualene-lanosterol cyclase), CPT1A - carnitine palmitoyltransferase 1a (liver), FDPS - farnesyl diphosphate synthase, FDFT1 - farnesyl-diphosphate farnesyltransferase 1, PDPR - pyruvate dehydrogenase phosphatase regulatory subunit, FABP3 - fatty acid binding protein 3, muscle and heart (mammary-derived growth inhibitor), MVD - mevalonate (diphospho) decarboxy…
GO:0008299	isoprenoid biosynthetic process	0.000109	0.0397	7.85	[HMGCS1 - 3-hydroxy-3-methylglutaryl-coa synthase 1 (soluble), FDPS - farnesyl diphosphate synthase, FDFT1 - farnesyl-diphosphate farnesyltransferase 1, MVK - mevalonate kinase, MVD - mevalonate (diphospho) decarboxylase]
GO:1901570	fatty acid derivative biosynthetic process	0.000132	0.0465	4.63	[ACSL1 - acyl-coa synthetase long-chain family member 1, SLC25A1 - solute carrier family 25 (mitochondrial carrier; citrate transporter), member 1, ACLY - atp citrate lyase, PTGES3 - prostaglandin e synthase 3 (cytosolic), ACACA - acetyl-coa carboxylase alpha, GCDH - glutaryl-coa dehydrogenase, FASN - fatty acid synthase, MGST3 - microsomal glutathione s-transferase 3]
GO:0044281	small molecule metabolic process	0.000173	0.0587	1.48	[SCPEP1 - serine carboxypeptidase 1, PGK2 - phosphoglycerate kinase 2, MCCC1 - methylcrotonoyl-coa carboxylase 1 (alpha), FABP3 - fatty acid binding protein 3, muscle and heart (mammary-derived growth inhibitor), INPP5K - inositol polyphosphate-5-phosphatase k, GNS - glucosamine (n-acetyl)-6-sulfatase, ABAT - 4-aminobutyrate aminotransferase, PGAM2 - phosphoglycerate mutase 2 (muscle), SLC16A3 - …
GO:0070125	mitochondrial translational elongation	0.000203	1	3.78	[MRPL39 - mitochondrial ribosomal protein l39, TSFM - ts translation elongation factor, mitochondrial, DAP3 - death associated protein 3, MRPS7 - mitochondrial ribosomal protein s7, MRPS36 - mitochondrial ribosomal protein s36, MRPL50 - mitochondrial ribosomal protein l50, MRPL46 - mitochondrial ribosomal protein l46, MRPL14 - mitochondrial ribosomal protein l14, MRPL4 - mitochondrial ribosomal p…
GO:0046949	fatty-acyl-CoA biosynthetic process	0.00031	0.102	5.5	[ACSL1 - acyl-coa synthetase long-chain family member 1, SLC25A1 - solute carrier family 25 (mitochondrial carrier; citrate transporter), member 1, ACLY - atp citrate lyase, GCDH - glutaryl-coa dehydrogenase, ACACA - acetyl-coa carboxylase alpha, FASN - fatty acid synthase]
GO:0045933	positive regulation of muscle contraction	0.000558	0.171	6.11	[ATP2A1 - atpase, ca++ transporting, cardiac muscle, fast twitch 1, NPNT - nephronectin, ADA - adenosine deaminase, TRPM4 - transient receptor potential cation channel, subfamily m, member 4, ABAT - 4-aminobutyrate aminotransferase]
GO:0002718	regulation of cytokine production involved in immune response	0.000558	0.177	6.11	[MAPK3 - mitogen-activated protein kinase 3, HMOX1 - heme oxygenase (decycling) 1, TRPM4 - transient receptor potential cation channel, subfamily m, member 4, B2M - beta-2-microglobulin, MAPK14 - mitogen-activated protein kinase 14]
GO:0044282	small molecule catabolic process	0.000613	0.182	2	[CPT1A - carnitine palmitoyltransferase 1a (liver), ACOX3 - acyl-coa oxidase 3, pristanoyl, ACAT2 - acetyl-coa acetyltransferase 2, DAK - dihydroxyacetone kinase 2 homolog (s. cerevisiae), MCCC1 - methylcrotonoyl-coa carboxylase 1 (alpha), GCDH - glutaryl-coa dehydrogenase, INPP5K - inositol polyphosphate-5-phosphatase k, ABAT - 4-aminobutyrate aminotransferase, ALDOC - aldolase c, fructose-bisph…
GO:0070126	mitochondrial translational termination	0.000813	1	3.48	[MRPL39 - mitochondrial ribosomal protein l39, DAP3 - death associated protein 3, MRPS7 - mitochondrial ribosomal protein s7, MRPS36 - mitochondrial ribosomal protein s36, MRPL50 - mitochondrial ribosomal protein l50, MRPL46 - mitochondrial ribosomal protein l46, MRPL14 - mitochondrial ribosomal protein l14, MRPL4 - mitochondrial ribosomal protein l4, MRPL33 - mitochondrial ribosomal protein l33]
GO:0006639	acylglycerol metabolic process	0.000862	0.241	4.71	[ACSL1 - acyl-coa synthetase long-chain family member 1, AGPAT5 - 1-acylglycerol-3-phosphate o-acyltransferase 5, CPT1A - carnitine palmitoyltransferase 1a (liver), FABP3 - fatty acid binding protein 3, muscle and heart (mammary-derived growth inhibitor), CAT - catalase, CAV3 - caveolin 3]
GO:0006638	neutral lipid metabolic process	0.000862	0.248	4.71	[ACSL1 - acyl-coa synthetase long-chain family member 1, AGPAT5 - 1-acylglycerol-3-phosphate o-acyltransferase 5, CPT1A - carnitine palmitoyltransferase 1a (liver), FABP3 - fatty acid binding protein 3, muscle and heart (mammary-derived growth inhibitor), CAT - catalase, CAV3 - caveolin 3]
GO:0031638	zymogen activation	0.000868	0.229	7.33	[DHCR24 - 24-dehydrocholesterol reductase, CTSH - cathepsin h, MMP14 - matrix metallopeptidase 14 (membrane-inserted), ASPH - aspartate beta-hydroxylase]
GO:0006768	biotin metabolic process	0.000868	0.236	7.33	[MCCC1 - methylcrotonoyl-coa carboxylase 1 (alpha), ACACA - acetyl-coa carboxylase alpha, PCCA - propionyl coa carboxylase, alpha polypeptide, MCCC2 - methylcrotonoyl-coa carboxylase 2 (beta)]
GO:0035384	thioester biosynthetic process	0.000925	0.225	4.05	[ACSL1 - acyl-coa synthetase long-chain family member 1, SLC25A1 - solute carrier family 25 (mitochondrial carrier; citrate transporter), member 1, ACLY - atp citrate lyase, ACSS2 - acyl-coa synthetase short-chain family member 2, ACACA - acetyl-coa carboxylase alpha, GCDH - glutaryl-coa dehydrogenase, FASN - fatty acid synthase]
GO:0030278	regulation of ossification	0.000925	0.231	4.05	[ATP6AP1 - atpase, h+ transporting, lysosomal accessory protein 1, NPNT - nephronectin, MAPK3 - mitogen-activated protein kinase 3, ECM1 - extracellular matrix protein 1, DDR2 - discoidin domain receptor tyrosine kinase 2, TRPM4 - transient receptor potential cation channel, subfamily m, member 4, MAPK14 - mitogen-activated protein kinase 14]
GO:0071616	acyl-CoA biosynthetic process	0.000925	0.238	4.05	[ACSL1 - acyl-coa synthetase long-chain family member 1, SLC25A1 - solute carrier family 25 (mitochondrial carrier; citrate transporter), member 1, ACLY - atp citrate lyase, ACSS2 - acyl-coa synthetase short-chain family member 2, ACACA - acetyl-coa carboxylase alpha, GCDH - glutaryl-coa dehydrogenase, FASN - fatty acid synthase]
