# Supplementary material for: Statin-induced myopathic changes in primary human muscle cells and reversal by a prostaglandin F2 alpha analogue
Source: Sci Rep. 2020 Feb 7;10:2158. doi: 10.1038/s41598-020-58668-2 (PMC7005895; doi:10.1038/s41598-020-58668-2)
Supplement: Supplementary file 7 — Dataset File S5. [file 41598_2020_58668_MOESM7_ESM.xlsx]

## Sheet: Supplementary Table S2
Supplementary Table S2. Differentially expressed genes at RNA-level from simvastatin-treated primary human myotubes (FDR<0.05)
Gene name		Controls normalized mean counts		Simvastatin normalized mean counts	foldChange	pval		padj	Protein name
SEPT4		1501.07		801.497	0.533951	0.00116405		0.0253554	Septin-4
SEPT8		1441.8		869.135	0.602811	0.00102056		0.0229708	Septin-8
SEPT11		15446.9		7040.11	0.455762	1.61e-05		0.000918517	Septin-11
7SK_5		15.3725		2.45381	0.159624	0.000193119		0.00651216
A4GALT		337.073		647.728	1.92162	3.99e-05		0.00188492	Lactosylceramide 4-alpha- galactosyltransferase
AARD		16.3427		2.93617	0.179662	0.000385314		0.0111287	Alanine and arginine-rich domain-containing protein
AARSD1		677.076		414.812	0.612651	0.00165008		0.0328503	Alanyl-tRNA-editing protein Aarsd1
AATK		107.07		36.7827	0.343539	6.61e-05		0.002811	Serine/threonine-protein kinase LMTK1
ABAT		275.921		151.596	0.549418	0.000800454		0.0191973	4-aminobutyrate aminotransferase, mitochondrial
ABCA8		499.849		269.863	0.53989	0.000170156		0.00592044	ATP-binding cassette sub- family A member 8
ABCB10		299.348		481.819	1.60956	0.00282059		0.0490426	ATP-binding cassette sub- family B member 10, mitochondrial
ABCB4		21.3058		54.36	2.55141	0.00165713		0.0328952	Multidrug resistance protein 3
ABCB9		138.883		54.9403	0.395588	6.29e-05		0.00270561	ATP-binding cassette sub- family B member 9
ABCC3		137.195		343.626	2.50465	8.4e-07		8.14e-05	Canalicular multispecific organic anion transporter 2
ABCD1		1969.67		781.801	0.39692	2.28e-07		2.71e-05	ATP-binding cassette sub- family D member 1
ABCE1		2086.07		1184.8	0.56796	0.000182863		0.00624568	ATP-binding cassette sub- family E member 1
ABCF2		3515.65		1991.4	0.566439	0.00014128		0.00514598	ATP-binding cassette sub- family F member 2
ABCG1		138.748		55.1482	0.397471	0.00205277		0.0382127	ATP-binding cassette sub- family G member 1
ABHD3		42.2084		122.648	2.90578	0.000288392		0.00882944	cDNA FLJ52972, weakly similar to Homo sapiens abhydrolase domain containing 3 (ABHD3), mRNA
ABI3		10.8282		49.886	4.60705	1.35e-05		0.000789097	ABI gene family member 3
ABR		1871.16		3757.17	2.00793	1.91e-06		0.000158586	cDNA FLJ54747, highly similar to Active breakpoint cluster region-related protein
ABTB1		519.61		881.549	1.69656	0.000522543		0.014119	Ankyrin repeat and BTB/POZ domain- containing protein 1
AC002066.1		40.1024		8.56861	0.213668	3.95e-05		0.00187107
AC002117.1		90.8722		239.78	2.63865	0.00115592		0.0252148
AC002463.3		29.1402		7.81625	0.268229	0.000664623		0.0167128
AC004041.2		122.096		227.162	1.86051	0.000465097		0.0128942
AC004112.4		167.5		298.596	1.78267	0.00066058		0.016638
AC005013.1		45.7176		16.3424	0.357463	0.00249137		0.0444615
AC005027.3		328.389		84.2636	0.256597	2.81e-13		1.68e-10
AC005592.2		101.489		50.6603	0.49917	0.00152771		0.0310797
AC006460.2		90.9547		38.6281	0.424695	0.00248659		0.0444456
AC007228.11		280.255		459.073	1.63806	0.00189523		0.0359192
AC007796.1		106.385		490.396	4.60965	0.000581903		0.015266
AC009041.2		48.9		97.3395	1.99058	0.00191477		0.0361633
AC009133.20		116.077		490.46	4.22529	1.13e-07		1.5e-05
AC009492.1		186.515		16.8019	0.0900833	4.18e-06		0.000304706
AC010226.4		92.9525		229.147	2.4652	5.14e-07		5.42e-05
AC010970.2		1182.34		17389.7	14.7079	1.15e-55		1.2e-51
AC011530.4		323.05		592.115	1.83289	0.000135315		0.00495772
AC011747.7		19.382		53.3055	2.75027	0.000934512		0.0215805
AC016747.3		85.1403		41.3777	0.485994	0.00113448		0.0248867
AC018647.3		840.943		222.112	0.264122	0.000145896		0.00528934
AC018890.6		932.104		527.569	0.565998	0.00030059		0.00907781
AC022596.6		1.57013		16.4652	10.4865	0.000110439		0.00423591
AC025335.1		401.058		157.472	0.392641	0.000274099		0.00847526
AC037459.4		184.393		97.634	0.529489	0.00060751		0.0157144
AC073115.7		163.456		19.7475	0.120812	5.27e-12		2.22e-09
AC073283.4		255.649		125.974	0.49276	0.000522894		0.014119
AC079922.3		27.8647		79.1392	2.84012	0.000795911		0.0191474
AC093388.3		5525.58		9657.41	1.74776	0.00179102		0.0343262
AC093673.5		190.613		103.286	0.541861	0.000614285		0.0157917
AC096669.2		49.1657		9.81363	0.199603	0.000509679		0.0138706
AC104532.2		77.3655		177.131	2.28953	1.21e-05		0.000716899
AC104695.3		24.2238		62.7095	2.58875	0.000445332		0.0125023
AC104809.3		2.7616		17.0356	6.16876	0.000733063		0.018083
AC112229.4		12.5273		1.4274	0.113943	0.000561114		0.0148581
AC112721.2		10.6955		1.24245	0.116166	0.00219268		0.0403583
AC135048.13		96.787		300.328	3.10298	5.76e-07		5.97e-05
AC144652.1		86.5689		194.645	2.24844	6.27e-05		0.00270122
AC144831.1		43.956		138.855	3.15894	1.92e-07		2.37e-05
AC147651.3		32.3257		118.058	3.65214	0.000740096		0.0182276
ACAT2		1064.94		2495.67	2.34349	0.00032769		0.00974611	Acetyl-CoA acetyltransferase, cytosolic
ACOT7		1099.7		514.955	0.468268	1.22e-06		0.000112115	Cytosolic acyl coenzyme A thioester hydrolase
ACOT8		726.683		1476.64	2.03204	2.3e-06		0.000185534	Acyl-coenzyme A thioesterase 8
ACOX3		800.844		382.449	0.477557	6.09e-06		0.000417313	Peroxisomal acyl-coenzyme A oxidase 3
ACSS2		664.122		1701.47	2.56199	5.15e-10		1.37e-07	Acetyl-coenzyme A synthetase, cytoplasmic
ACTA2		22761.4		4056.24	0.178207	5.88e-11		2.01e-08	Actin, aortic smooth muscle
ACTB		40532.7		18879.6	0.465787	6.54e-05		0.00278814	Actin, cytoplasmic 1
ACTG2		7.6372		0.255428	0.0334452	0.000797921		0.0191809	Actin, gamma-enteric smooth muscle
ACTN1		15057.2		5539.32	0.367886	5.89e-08		8.77e-06	Alpha-actinin-1
ACVR2A		646.369		295.276	0.456823	1.2e-06		0.000110603	Activin receptor type-2A
ADAM19		6253.97		1277.08	0.204203	3.82e-09		8.49e-07	Disintegrin and metalloproteinase domain- containing protein 19
ADAMTS12		604.05		202.197	0.334736	1.24e-06		0.000113657	A disintegrin and metalloproteinase with thrombospondin motifs 12
ADAMTS5		2076.51		1172.95	0.564866	0.00173369		0.0336602	A disintegrin and metalloproteinase with thrombospondin motifs 5
ADAMTS6		200.988		102.848	0.511712	0.000644598		0.0163994	A disintegrin and metalloproteinase with thrombospondin motifs 6
ADAMTSL5		421.302		852.76	2.0241	4.51e-05		0.00207994	ADAMTS-like protein 5
ADCK3		1532.05		2670.68	1.74321	0.00221294		0.0406135	Chaperone activity of bc1 complex-like, mitochondrial
ADCY9		2104.94		4441.56	2.11006	1.75e-06		0.000149495	Adenylate cyclase type 9
ADD3		1452.36		2551.07	1.7565	0.00169374		0.033261	Gamma-adducin
ADHFE1		81.3314		186.451	2.29249	6.77e-05		0.00286698	Hydroxyacid-oxoacid transhydrogenase, mitochondrial
ADIRF		244.505		449.434	1.83814	0.000217057		0.00708476	Adipogenesis regulatory factor
ADORA1		2519.29		965.991	0.383437	1.11e-06		0.000104028	Adenosine receptor A1
ADPRM		288.303		158.293	0.549051	0.00109035		0.0241742	Manganese-dependent ADP-ribose/CDP-alcohol diphosphatase
ADRB2		160.105		72.5292	0.453011	0.000469453		0.0129562	Beta-2 adrenergic receptor
ADSSL1		142.336		303.255	2.13056	0.000199961		0.00663113	Adenylosuccinate synthetase isozyme 1
ADTRP		176.395		37.0446	0.21001	2.03e-09		4.72e-07	Androgen-dependent TFPI- regulating protein
AFAP1L2		86.3657		34.777	0.402671	0.0004621		0.0128387	Actin filament-associated protein 1-like 2
AFF3		51.1989		15.5061	0.302859	7.06e-05		0.00296989	AF4/FMR2 family member 3
AGAP2		493.738		173.115	0.350621	9.97e-06		0.000616519	Arf-GAP with GTPase, ANK repeat and PH domain- containing protein 2
AGTRAP		433.56		749.833	1.72948	0.000439822		0.0123923	Type-1 angiotensin II receptor-associated protein
AHCY		3760.86		2297.49	0.610895	0.000916361		0.0213146	Adenosylhomocysteinase
AHNAK2		6675.72		11828.2	1.77182	0.000112877		0.00430815	Protein AHNAK2
AHRR		1889.35		3870.14	2.0484	1.36e-05		0.000792085	Aryl hydrocarbon receptor repressor
AHSA1		2862.9		1760.53	0.614948	0.00125161		0.0268316	cDNA FLJ56675, highly similar to Activator of 90 kDa heat shock protein ATPase homolog 1
AIF1L		6729.53		3246.37	0.482407	0.000113408		0.00431784	Allograft inflammatory factor 1-like
AK7		9.9411		26.9242	2.70837	0.00288021		0.049718	Adenylate kinase 7
AKAP1		2030.59		3136.77	1.54476	0.00290364		0.0499837	A-kinase anchor protein 1, mitochondrial
AKR1B10		57.4167		222.222	3.87034	2.44e-06		0.000193734	Aldo-keto reductase family 1 member B10
AKR1B15		7.83587		38.368	4.89646	4.02e-06		0.000294404	Aldo-keto reductase family 1 member B15
AKR1C1		1505.19		3352.86	2.22752	1.28e-07		1.67e-05	Aldo-keto reductase family 1 member C1
AKR1D1		18.3268		127.151	6.93802	3.6e-07		3.94e-05	3-oxo-5-beta-steroid 4- dehydrogenase
ALDH18A1		1039.91		616.682	0.593015	0.00066771		0.0167769	Delta-1-pyrroline-5- carboxylate synthase
ALDH1A2		79.2698		166.889	2.10533	0.000680942		0.017068	Retinal dehydrogenase 2
ALDH1B1		3597.22		2150.07	0.597704	0.000959805		0.0219366	Aldehyde dehydrogenase X, mitochondrial
ALDH3A2		1879.21		3243.63	1.72607	0.00022725		0.00733281	Fatty aldehyde dehydrogenase
ALDH3B1		974		2413.71	2.47814	1.13e-06		0.000105839	Aldehyde dehydrogenase family 3 member B1
ALOX12B		0.981038		36.5657	37.2725	1.84e-10		5.71e-08	Arachidonate 12- lipoxygenase, 12R-type
ALOX5		7.45731		29.5398	3.96118	0.00064471		0.0163994	Arachidonate 5- lipoxygenase
ALPL		523.481		260.272	0.497194	0.000290768		0.00888469	Alkaline phosphatase, tissue-nonspecific isozyme
ALS2		2241.15		1374.65	0.613369	0.00122039		0.0263622	cDNA FLJ31851 fis, clone NT2RP7000624, highly similar to Alsin
ALS2CL		401.422		734.793	1.83047	8.87e-05		0.00355536	ALS2 C-terminal-like protein
AMMECR1		763.577		358.991	0.470143	1.46e-06		0.000128946	AMME syndrome candidate gene 1 protein
AMOT		44.4888		109.66	2.4649	0.000184783		0.00629557	Angiomotin
AMOTL2		5467.53		2700.18	0.493858	0.00166572		0.0329814	Angiomotin-like protein 2
AMPD3		113.341		623.292	5.49929	3.07e-10		8.73e-08	AMP deaminase 3
AMY2B		145.449		309.364	2.12696	1.13e-05		0.000683175	cDNA FLJ38286 fis, clone FCBBF3008153, highly similar to ALPHA-AMYLASE 2B (EC 3.2.1.1)
ANGPT1		137.643		26.7291	0.194192	1.99e-08		3.44e-06	cDNA FLJ56604, highly similar to Angiopoietin-1
ANGPTL1		246.585		63.5598	0.25776	0.000594339		0.0154966	Angiopoietin-related protein 1
ANGPTL2		1786.17		3489.21	1.95345	0.00261906		0.0462889	Angiopoietin-related protein 2
ANGPTL7		73.7249		31.7074	0.430077	0.00232781		0.0423691	Angiopoietin-related protein 7
ANK3		2548.01		4257.31	1.67084	0.000506861		0.0138148	Ankyrin-3
ANKRD12		1330.21		2176.78	1.63641	0.000926603		0.0214776	Ankyrin repeat domain- containing protein 12
ANKRD13A		2399.69		929.452	0.387322	4.34e-05		0.00202204	Ankyrin repeat domain- containing protein 13A
ANKRD23		274.319		476.225	1.73603	0.000930767		0.021526	Ankyrin repeat domain- containing protein 23
ANKRD30BL		10121.4		132016	13.0433	9.47e-52		5.89e-48
ANKRD34A		302.903		59.0677	0.195005	1.32e-18		1.71e-15	Ankyrin repeat domain- containing protein 34A
ANKRD36C		122.35		266.306	2.17659	0.00139743		0.0289984	Ankyrin repeat domain- containing protein 36C
ANKRD40		1195.85		2115.52	1.76906	0.000134714		0.00494151	Ankyrin repeat domain- containing protein 40
ANKRD44		808.414		369.584	0.457172	3.35e-05		0.00163005	Serine/threonine-protein phosphatase 6 regulatory ankyrin repeat subunit B
ANKRD65		45.0965		132.706	2.94272	3.8e-06		0.000279754
ANKRD9		269.681		743.733	2.75783	2.33e-10		7.05e-08
ANKS1A		10783.5		4678.61	0.433866	0.0023259		0.0423595	Ankyrin repeat and SAM domain-containing protein 1A
ANXA11		2627.34		4502.86	1.71385	0.000194543		0.00653505	Annexin
ANXA4		939		2169.11	2.31003	8.15e-08		1.15e-05	Annexin
ANXA6		17866.2		10401.7	0.582197	0.000230111		0.00740534	Annexin
AP000688.14		13.334		68.5729	5.1427	2.01e-07		2.44e-05
AP001055.1		72.2842		30.6419	0.423908	0.000782473		0.0188958
AP001372.2		6.44816		28.5539	4.42822	0.000231079		0.0074213
AP002856.5		148.557		47.2935	0.318352	1.06e-06		0.000100381
AP006621.8		72.0361		213.006	2.95694	0.000132387		0.00487341
AP3B2		16.2685		53.2701	3.27443	2.24e-05		0.00117812	AP3B2 protein
APEX1		3404.51		1983.39	0.582577	0.000306279		0.00921384	DNA-(apurinic or apyrimidinic site) lyase
APLP1		335.471		179.599	0.535364	0.00246662		0.0442483	cDNA FLJ56046, highly similar to Amyloid-like protein 1 (APLP)(APLP-1)
APRT		847.651		533.808	0.62975	0.00265545		0.0467462	Adenine phosphoribosyltransferase
AQP1_2		2939.23		295.9	0.100673	1.09e-09		2.7e-07
AQP5		40.0519		2.93564	0.073296	0.00142023		0.0293162	Aquaporin-5
AQPEP		7.79318		25.5151	3.27403	0.00139876		0.0290065	Aminopeptidase Q
ARHGAP21		1642.41		2663.82	1.6219	0.00100218		0.0226719	Rho GTPase-activating protein 21
ARHGAP23P1		71.8813		30.0361	0.417857	0.00111134		0.0245174
ARHGAP27		217.731		377.432	1.73348	0.000994239		0.022525	Rho GTPase-activating protein 27
ARHGAP28		549.48		273.642	0.498001	0.000194267		0.00653281	Rho GTPase-activating protein 28
ARHGAP4		240.946		420.967	1.74715	0.00182037		0.034748	Rho GTPase-activating protein 4
ARHGAP42		485.359		297.081	0.612085	0.00240022		0.0433069	Rho GTPase-activating protein 42
ARHGAP9		258.023		102.536	0.397391	8.37e-05		0.00339908	Rho GTPase-activating protein 9
ARHGEF25		184.217		88.6431	0.481188	0.000151611		0.00545203	Rho guanine nucleotide exchange factor 25
ARHGEF3		249.531		522.645	2.09451	3.83e-05		0.00182248	Rho guanine nucleotide exchange factor 3
ARHGEF6		6208.31		2672.52	0.430475	3.41e-06		0.000256127	cDNA FLJ50776, highly similar to Rho guanine nucleotide exchange factor 6
ARID5A		789.78		2352.6	2.97881	5.6e-13		3.01e-10	AT rich interactive domain 5A (MRF1-like), isoform CRA_a
ARL4A		643.796		166.411	0.258484	3.08e-15		2.33e-12	ADP-ribosylation factor-like protein 4A
ARL4D		1464.4		659.983	0.450686	2.24e-05		0.00117719	ADP-ribosylation factor-like protein 4D
ARL6IP6		209.682		341.694	1.62959	0.00286439		0.0495339	ADP-ribosylation factor-like protein 6-interacting protein 6
ARMCX2		4408.77		2013.12	0.456618	1.96e-07		2.39e-05	Armadillo repeat- containing X-linked protein 2
ARNT2		1263.84		411.969	0.325967	3.45e-09		7.71e-07	Aryl hydrocarbon receptor nuclear translocator 2
ARRDC2		123.224		393.653	3.19461	1.72e-09		4.02e-07	Arrestin domain-containing protein 2
ARSK		375.995		212.386	0.564863	0.000451768		0.012626	Arylsulfatase K
ASB14		294.956		1057.85	3.58646	0.00110656		0.0244464	Ankyrin repeat and SOCS box protein 14
ASB16-AS1		253.65		522.628	2.06043	6.63e-06		0.000449074
ASS1		2481.57		1496.95	0.603228	0.000788732		0.0190041	Argininosuccinate synthase
ATAT1		716.135		427.6	0.597094	0.000937044		0.0216069	Alpha-tubulin N- acetyltransferase
ATF3		117.641		585.813	4.97967	5.29e-07		5.56e-05	Cyclic AMP-dependent transcription factor ATF-3
ATG16L2		278.997		596.381	2.13759	8.64e-06		0.000556537	Autophagy-related protein 16-2
ATHL1		146.65		325.912	2.22238	2.72e-05		0.00136867	Acid trehalase-like protein 1
ATIC		1451.88		887.422	0.611221	0.00138708		0.028822	Phosphoribosylaminoimida zolecarboxamide formyltransferase
ATL3		437.779		755.615	1.72602	0.00206375		0.0383712	Atlastin-3
ATP2A1		1109.57		2962.47	2.66991	0.000218112		0.00711173	Sarcoplasmic/endoplasmic reticulum calcium ATPase 1
ATP2A3		56.7766		167.763	2.95479	2.34e-05		0.00121284	Sarcoplasmic/endoplasmic reticulum calcium ATPase 3
ATP2B4		486.795		1450.6	2.97989	4.04e-05		0.00190921	Plasma membrane calcium- transporting ATPase 4
ATP5G1		1145.04		660.377	0.576726	0.000469834		0.0129562	ATP synthase F(0) complex subunit C1, mitochondrial
ATP7B		439.345		157.018	0.357391	1.42e-09		3.45e-07	WND/140 kDa
ATP8B1		261.855		513.746	1.96195	4.1e-05		0.00193039	Probable phospholipid- transporting ATPase IC
ATP9A		989.283		1927.42	1.9483	2.63e-05		0.00132575	Probable phospholipid- transporting ATPase IIA
AURKA		242.398		141.386	0.58328	0.00264211		0.0466088	Aurora kinase A
AVIL		62.9431		132.206	2.1004	0.000198424		0.00660088	Advillin
B3GALT2		419.036		41.51	0.0990607	4.87e-07		5.19e-05	Beta-1,3- galactosyltransferase 2
B3GALT4		30.7911		101.533	3.29748	0.000883379		0.0207384	Beta-1,3- galactosyltransferase 4
B4GALNT3		273.151		640.34	2.34427	0.00043819		0.0123687	Beta-1,4-N- acetylgalactosaminyltransf erase 3
B4GALT5		1746.15		3173.87	1.81764	0.000109705		0.00421816	Beta-1,4- galactosyltransferase 5
BACE2		984.512		475.931	0.483418	6.92e-05		0.0029187	Beta-secretase 2
BACH2		140.563		315.137	2.24195	2.42e-06		0.000193306	Transcription regulator protein BACH2
BAG5		260.461		426.522	1.63756	0.0026167		0.0462736	BAG family molecular chaperone regulator 5
BAIAP2L2		73.5033		211.202	2.87337	1.32e-06		0.000118871	Brain-specific angiogenesis inhibitor 1-associated protein 2-like protein 2
BBC3		479.353		1043.51	2.17692	3.31e-06		0.000249492	Bcl-2-binding component 3
BBS9		775.711		376.8	0.485749	9.33e-06		0.000589785	Protein PTHB1
BCAS1		11084.8		3810.88	0.343792	2.64e-07		3.05e-05	Breast carcinoma-amplified sequence 1
BCKDK		2355.02		1429.77	0.607114	0.00106642		0.0237281	[3-methyl-2-oxobutanoate dehydrogenase [lipoamide]] kinase, mitochondrial
BCL2		111.142		377.017	3.39222	1.88e-06		0.000157978	B-cell CLL/lymphoma 2, isoform CRA_b
BCL3		256.021		454.138	1.77383	0.000296727		0.00899609	B-cell lymphoma 3 protein
BCL6		1479.25		2519.64	1.70332	0.000295303		0.00897293	B-cell lymphoma 6 protein
BCOR		381.094		631.859	1.65801	0.00123516		0.0265478	BCL-6 corepressor
BCR		1722.95		517.147	0.300151	1.12e-07		1.49e-05	Breakpoint cluster region protein
BDH2		704.692		408.9	0.580254	0.000461841		0.0128387	3-hydroxybutyrate dehydrogenase type 2
BEST1		99.463		179.884	1.80856	0.00120154		0.0259911	Bestrophin-1
BHLHE40		1693.25		4040.94	2.38649	7.81e-06		0.000513192	Class E basic helix-loop- helix protein 40
BICD2		2984.35		1810.27	0.606588	0.000932578		0.0215518	Protein bicaudal D homolog 2
BID		1004.17		614.733	0.612181	0.00102886		0.0231188	BH3-interacting domain death agonist
BMF		349.581		865.388	2.4755	4.27e-08		6.7e-06	Bcl-2-modifying factor
BMP2		46.3585		102.29	2.2065	0.000603167		0.0156743	Bone morphogenetic protein 2
BOLA2B		406.608		239.855	0.589893	0.00130113		0.027497
BOP1		1419.5		858.462	0.604765	0.00103522		0.0232001	Ribosome biogenesis protein BOP1
BRSK1		227.916		84.2464	0.369638	4.21e-08		6.65e-06	Serine/threonine-protein kinase BRSK1
BTBD16		121.533		29.8258	0.245414	1.15e-05		0.000690149
BTBD6		635.377		2063.48	3.24764	3.03e-14		2.19e-11	BTB/POZ domain- containing protein 6
BVES-AS1		147.028		254.349	1.72993	0.00169741		0.033291
BYSL		949.601		521.201	0.548863	0.000167359		0.00584272	Bystin
C10orf10		74.6225		428.632	5.74401	4.88e-09		1.03e-06
C10orf2		381.398		218.287	0.572333	0.000845016		0.0200191
C10orf32		787.063		460.686	0.585323	0.000468011		0.0129404
C10orf71		589.771		2015.98	3.41825	1.1e-09		2.7e-07
C10orf71-AS1		7.65264		32.6136	4.26175	0.000165195		0.00581285
C11orf35		14.9628		54.2579	3.62619	9.56e-06		0.000599326
C11orf52		39.9889		95.2427	2.38173	0.000282582		0.00866863	Uncharacterized protein C11orf52
C11orf74		577.059		360.333	0.624429	0.00275518		0.0481205
C11orf96		5.21916		22.4818	4.30755	0.0015479		0.0313879
C12orf39		38.9603		83.7223	2.14891	0.000697753		0.0174332	Spexin
C12orf5		442.35		258.937	0.585367	0.000889276		0.0208534
C14orf1		205.525		475.37	2.31295	1.72e-06		0.000147767	Probable ergosterol biosynthetic protein 28
C16orf11		2.4334		38.2743	15.7287	8.06e-09		1.54e-06
C16orf59		60.4575		28.6844	0.474455	0.00214343		0.0395923
C1orf106		26.4325		1.19995	0.0453969	8.21e-09		1.56e-06
C1orf127		8.61902		57.8911	6.71666	5.59e-08		8.45e-06
C1orf198		11848.5		5995.18	0.505986	6.02e-06		0.000414115	Uncharacterized protein C1orf198
C1orf21		255.399		768.238	3.00799	2.02e-11		7.57e-09
C1orf213		57.7539		181.388	3.1407	0.000706899		0.0176051
C1orf226		76.4995		29.5585	0.386388	0.000118291		0.00445466
C1orf95		603.47		85.3823	0.141486	7.96e-16		6.88e-13	Uncharacterized membrane protein C1orf95
C1QBP		2124.3		1223.97	0.576176	0.000276684		0.00853821	Complement component 1, q subcomponent binding protein, isoform CRA_a
C1QL4		600.784		125.071	0.20818	0.000253949		0.00800339	Complement C1q-like protein 4
C1QTNF5		217.88		105.154	0.482623	0.00100821		0.0227587	Complement C1q tumor necrosis factor-related protein 5
C1QTNF6		132.575		262.964	1.98352	0.000524808		0.0141373	Complement C1q tumor necrosis factor-related protein 6
C1QTNF9B-AS1		28.2473		66.227	2.34455	0.000659858		0.0166333
C20orf166		2454.08		4610.46	1.87869	0.00121814		0.0263318
C20orf166-AS1		3232.53		1616.41	0.500045	0.000345858		0.0101685
C20orf27		617.708		347.698	0.562885	0.000264383		0.0082239	UPF0687 protein C20orf27
C2CD3		3042.24		1230.83	0.404582	4.67e-09		9.94e-07	C2 domain-containing protein 3
C2CD4A		1.03712		13.3337	12.8565	0.00023206		0.00744172	C2 calcium-dependent domain-containing protein 4A
C2orf82		85.7347		156.404	1.82428	0.00159994		0.0321359	Uncharacterized protein C2orf82
C3orf58		1072.84		442.394	0.412358	3.17e-06		0.000240218	Deleted in autism protein 1
C6orf1		196.693		331.753	1.68665	0.00168361		0.0331039	Uncharacterized protein C6orf1
C6orf222		18.5956		1.4559	0.0782925	6.3e-06		0.000429769
C7		21.7735		106.937	4.91132	2.16e-06		0.000176277	Complement component C7
C7orf41		9860.28		5712.35	0.57933	0.000858652		0.0202496
C9orf96		28.0652		66.2213	2.35955	0.000555681		0.0147735	cDNA FLJ60521, highly similar to Protein kinase- like protein C9orf96
CACHD1		77.7795		33.6821	0.433046	0.00143454		0.0295123	VWFA and cache domain- containing protein 1
CACNA1S		6900.6		3540.52	0.513074	0.000341017		0.0100452	Voltage-dependent L-type calcium channel subunit alpha-1S
CACNG4		61.0888		16.3559	0.26774	0.00246839		0.0442546	Voltage-dependent calcium channel gamma-4 subunit
CADM4		268.868		104.398	0.388286	2.46e-05		0.00126166	Cell adhesion molecule 4
CALD1		18673.7		7644.44	0.409369	1.6e-07		2.01e-05	Caldesmon
CALM2		2946.52		1896.85	0.643757	0.00248858		0.0444456	Calmodulin
CAMK2D		4046.54		7575.57	1.87211	1.99e-05		0.00107018	Calcium/calmodulin- dependent protein kinase (CaM kinase) II delta, isoform CRA_e
CAMKK1		134.348		289.997	2.15856	1.66e-05		0.000936421	Calcium/calmodulin- dependent protein kinase kinase 1
CAPN3		337.681		940.238	2.7844	1.72e-06		0.000147767	Calpain-3
CAPN9		122.475		53.0766	0.433368	4.36e-05		0.00202654	Calpain-9
CAPS		28.2087		81.4849	2.88864	8.6e-05		0.00346786	Calcyphosine, isoform CRA_b
CARHSP1		628.162		1285.56	2.04654	3.08e-06		0.00023721	Calcium-regulated heat stable protein 1
CASC10		29.81		7.86913	0.263976	6.47e-05		0.00277028
CASC7		1362.55		2226.67	1.6342	0.000920429		0.0213504
CASC8		204.012		363.412	1.78133	0.00284533		0.0493624
CASS4		2050.34		418.752	0.204235	6.09e-09		1.21e-06	Cas scaffolding protein family member 4
CAST		3076.81		5134.31	1.66871	0.000500972		0.0137056	cDNA FLJ56102, highly similar to Homo sapiens calpastatin (CAST), transcript variant 8, mRNA
CAV1		6404.57		3638.98	0.568185	9.23e-05		0.00368858	Caveolin
CBLB		814.096		1459.37	1.79262	0.000121355		0.00454025	Cas-Br-M (Murine) ecotropic retroviral transforming sequence b, isoform CRA_a
CBR3		27.307		77.4487	2.83622	0.000128814		0.00477012	Carbonyl reductase [NADPH] 3
CBWD5		438.815		264.735	0.603295	0.00182085		0.034748	COBW domain-containing protein 5
CBX7		268.237		662.421	2.46954	9.32e-08		1.27e-05	Chromobox protein homolog 7
CCDC110		23.5973		54.4066	2.30563	0.00177258		0.0340379	Coiled-coil domain- containing protein 110
CCDC127		589.999		1005.85	1.70482	0.000449117		0.0125632
CCDC28A		120.655		212.009	1.75715	0.00156468		0.0316663
CCDC3		1618.86		3154.33	1.94849	0.00264315		0.0466088	Coiled-coil domain- containing protein 3
CCDC39		1991.1		3691.52	1.85401	0.000101494		0.00396618	Coiled-coil domain- containing protein 39
CCDC60		12.2901		37.8616	3.08066	0.000783023		0.0188958
CCDC63		15.9671		64.9245	4.06615	3.19e-06		0.000240991
CCDC69		93.6837		403.514	4.3072	2.41e-10		7.22e-08
CCDC74A		40.1844		98.6335	2.45452	0.000295087		0.00897293
CCDC85B		848.401		523.499	0.617042	0.00154587		0.0313673	Coiled-coil domain- containing protein 85B
CCNA1		75.2623		18.6603	0.247937	0.000133559		0.00490493	Cyclin-A1
CCNG2		1599.12		3262.81	2.04039	1.39e-06		0.000124627	cDNA FLJ56533, highly similar to Cyclin-G2
CCR7		127.304		515.908	4.05256	7.12e-07		7.04e-05	C-C chemokine receptor type 7
CCRN4L		55.3343		23.155	0.418458	0.000579939		0.015249	Nocturnin
CCT2		7767.37		4146.77	0.53387	4.63e-05		0.00211761	T-complex protein 1 subunit beta
CCT3		6647.5		3758.05	0.565332	0.000153602		0.0054982	cDNA, FLJ78822, highly similar to T-complex protein 1 subunit gamma
CD109		1271.74		2265.11	1.78111	0.000196286		0.00656197	CD109 antigen
CD180		21.392		3.84542	0.17976	0.000491991		0.0134836	CD180 antigen
CD320		305.805		172.795	0.565049	0.000696088		0.0174056	CD320 antigen
CD34		779.713		168.113	0.215609	2.15e-15		1.71e-12	cDNA FLJ53734, highly similar to Hematopoietic progenitor cell antigen CD34
CD5		3.70942		19.5147	5.26086	0.00063512		0.0162201	T-cell surface glycoprotein CD5
CD7		11.6621		80.4037	6.89442	1.68e-10		5.27e-08	T-cell antigen CD7
CD79B		28.2533		89.7053	3.17503	1.57e-06		0.000137322	B-cell antigen receptor complex-associated protein beta chain
CDC42EP1		3489.15		2121.8	0.608114	0.00159027		0.0320175	Cdc42 effector protein 1
CDC42EP4		80.7078		221.215	2.74094	1.15e-06		0.000107166	Cdc42 effector protein 4
CDC73		3779.93		2067.12	0.546868	7.58e-05		0.00313868	Parafibromin
CDH1		88.3663		15.4528	0.174873	0.00198917		0.0371176	Cadherin-1
CDH11		979.981		474.842	0.484542	3.68e-06		0.000273009	Cadherin-11
CDH15		16094.8		9312.65	0.578613	0.00260298		0.0461096	Cadherin-15
CDH8		442.264		135.566	0.306528	0.000369883		0.0107629	Cadherin-8
CDHR3		18.0663		61.0829	3.38104	8.67e-06		0.000557269	Cadherin-related family member 3
CDHR4		0.242778		13.2441	54.5522	2.25e-05		0.00117906	Cadherin-related family member 4
CDKN2D		247.919		427.708	1.72519	0.000772444		0.0187223	Cyclin-dependent kinase 4 inhibitor D
CDON		1110.28		518.235	0.466761	0.000122391		0.00457034	Cell adhesion molecule- related/down-regulated by oncogenes
CEBPG		675.412		1249.43	1.84988	4.63e-05		0.00211761	CCAAT/enhancer-binding protein gamma
CECR6		56.4916		106.836	1.89119	0.00267279		0.0469216
CELA3A		2.09839		14.687	6.99914	0.00170591		0.0334157	Chymotrypsin-like elastase family member 3A
CELSR1		374.654		102.711	0.274148	1.25e-07		1.64e-05	Cadherin EGF LAG seven- pass G-type receptor 1
CENPN		338.11		152.09	0.449825	8.79e-06		0.000563909	Centromere protein N
CEP78		928.34		351.073	0.378172	3.1e-06		0.000237672	Centrosomal protein of 78 kDa
CFH		1033.93		630.502	0.609812	0.0014703		0.0301117	Complement factor H
CFL1		14617.1		8736.14	0.597665	0.000502391		0.0137203	Cofilin-1
CFLAR		2081.76		3232.72	1.55288	0.00286955		0.0495891	CASP8 and FADD-like apoptosis regulator
CHAC2		92.551		33.4758	0.361701	0.000772822		0.0187223	Cation transport regulator- like protein 2
CHAMP1		580.711		351.115	0.60463	0.00167427		0.0330457	Chromosome alignment- maintaining phosphoprotein 1
CHCHD10		732.971		453.408	0.618589	0.00212808		0.0393789	Coiled-coil-helix-coiled-coil- helix domain-containing protein 10, mitochondrial
CHCHD6		330.499		177.961	0.538461	0.000182646		0.00624568	Coiled-coil-helix-coiled-coil- helix domain-containing protein 6, mitochondrial
CHD3		7272.95		3105.74	0.427026	8.61e-06		0.00055541	Chromodomain-helicase- DNA-binding protein 3
CHKB-CPT1B		31.4603		99.4608	3.16147	0.00101631		0.0229074	Protein CHKB-CPT1B
CHST10		341.584		194.518	0.569459	0.00223676		0.0409756	Carbohydrate sulfotransferase 10
CHST2		292.476		88.9903	0.304266	2.44e-10		7.24e-08	Carbohydrate sulfotransferase 2
CILP		203.008		19.2682	0.0949136	4.87e-14		3.36e-11	Cartilage intermediate layer protein 1
CLDN5		77.5449		419.683	5.41212	2.96e-05		0.00146969	Claudin-5
CLIC1		3119.61		5632.25	1.80543	7.17e-05		0.00301075	Chloride intracellular channel protein 1
CLIC5		23.6504		67.2424	2.84319	8.45e-05		0.00341406	Chloride intracellular channel protein 5
CLIP1		2355.33		3846.38	1.63305	0.000911392		0.0212199	CAP-Gly domain-containing linker protein 1
CLIP3		1516.55		538.831	0.355302	0.000162019		0.00572699	CAP-Gly domain-containing linker protein 3
CLU		393.579		1079.45	2.74266	2.35e-06		0.000188319	Clusterin beta chain
CMC2		630.383		367.714	0.583317	0.000607543		0.0157144	COX assembly mitochondrial protein 2 homolog
CMYA5		805.438		1704.1	2.11574	0.00127236		0.0270711	Cardiomyopathy- associated protein 5
CNN2		5569.36		1669.38	0.299744	0.000411789		0.0117731	Calponin-2
CNNM4		261.938		546.997	2.08827	4.15e-06		0.000303135	Metal transporter CNNM4
CNTNAP3B		15.3282		1.18235	0.0771354	0.0010641		0.0237104	Contactin-associated protein-like 3B
COA4		2270.42		1169.75	0.515214	1.35e-05		0.000789097	Cytochrome c oxidase assembly factor 4 homolog, mitochondrial
COL14A1		592.684		229.292	0.386871	1.11e-06		0.000104028	Collagen alpha-1(XIV) chain
COL16A1		4129.28		1396.1	0.338097	0.000157381		0.00560124	Collagen alpha-1(XVI) chain
COL24A1		93.4952		202.763	2.1687	0.000211896		0.00697485	Collagen alpha-1(XXIV) chain
COL26A1		28.1404		4.28843	0.152394	7.89e-06		0.000513507	Collagen alpha-1(XXVI) chain
COL4A2		3618.28		2022.14	0.558869	0.0013021		0.027497	Canstatin
COL4A5		655.315		179.577	0.274032	6.1e-11		2.06e-08	Collagen alpha-5(IV) chain
COL4A6		43.7268		16.2103	0.370718	0.000534561		0.0143593	Collagen alpha-6(IV) chain
COL6A4P1		16.2785		2.42531	0.148989	3.13e-05		0.00153669
COL8A2		115.051		36.5833	0.317975	0.000260346		0.00813086	Collagen type VIII alpha 2
COMP		302.608		33.5296	0.110802	4.34e-06		0.000314868	Cartilage oligomeric matrix protein
CORO6		5619.72		9242.56	1.64467	0.000899951		0.0210322	Coronin-6
CORO7		6654.2		2793.83	0.419859	0.000583208		0.0152833	Coronin
COTL1		1180.73		378.736	0.320763	5.98e-10		1.54e-07	Coactosin-like protein
CPEB2		839.2		1632.99	1.94588	7.89e-06		0.000513507	Cytoplasmic polyadenylation element- binding protein 2
CPLX1		72.8312		261.775	3.59428	2.81e-09		6.37e-07	Complexin-1
CPNE8		126.201		309.58	2.45306	9.61e-06		0.000601489	Copine-8
CPS1		331.524		194.945	0.588026	0.00129562		0.0274347	Carbamoyl-phosphate synthase [ammonia], mitochondrial
CPT1A		211.54		447.428	2.1151	0.00114484		0.0250426	Carnitine O- palmitoyltransferase 1, liver isoform
CPT1C		91.6297		31.3465	0.342099	7.09e-06		0.000473001	Carnitine O- palmitoyltransferase 1, brain isoform
CRAT		1165.94		2065.02	1.77112	0.000105734		0.00410606	Carnitine O- acetyltransferase
CREBRF		399.444		759.48	1.90134	0.000114869		0.00436279	CREB3 regulatory factor
CREG2		92.2723		302.883	3.28249	5.02e-11		1.77e-08	Protein CREG2
CRYM		22.4565		183.394	8.16665	0.000127422		0.00472983	Ketimine reductase mu- crystallin
CSF1		907.96		1942.62	2.13955	0.00103954		0.0232758	Macrophage colony- stimulating factor 1
CSPG4		393.88		2422.29	6.14981	3.89e-18		4.84e-15	Chondroitin sulfate proteoglycan 4
CSPG4P13		27.9932		125.626	4.48773	1.46e-05		0.000836824
CTA-221G9.11		15.2303		88.8304	5.83248	9.28e-05		0.00369974
CTAGE5		287.987		560.289	1.94553	4.51e-05		0.00207994	cTAGE family member 5
CTB-129O4.1		8.14286		34.3748	4.22147	0.000137256		0.00501701
CTC-264K15.6		108.034		275.536	2.55045	1.54e-07		1.96e-05
CTC-325H20.4		293.331		107.158	0.365316	1.32e-06		0.000118871
CTD-2001E22.1		84.8149		3.75373	0.0442579	5.89e-05		0.00258606
CTD-2044J15.2		58.1059		116.229	2.00029	0.000813713		0.0194703
CTD-2083E4.7		40.7117		167.31	4.10962	7.64e-05		0.0031591
CTD-2201E18.3		288.694		477.06	1.65247	0.00160447		0.0321783
CTD-2228K2.7		841.05		2581.99	3.06996	7.45e-12		3.05e-09
CTD-2545M3.8		800.77		2185.81	2.72963	5.38e-06		0.000382217
CTD-2552K11.2		15.743		57.4639	3.65013	3.08e-06		0.00023721
CTD-2587H24.5		2.98452		25.5623	8.56494	5.28e-06		0.00037684
CTD-2636A23.2		82.6633		203.064	2.45652	0.00191232		0.0361388
CTD-2651B20.1		78.344		227.422	2.90287	1.46e-07		1.87e-05
CTD-3184A7.4		64.7913		122.005	1.88305	0.00139006		0.0288646
CTDSP1		687.396		1114.01	1.62063	0.00123203		0.0265062	Carboxy-terminal domain RNA polymerase II polypeptide A small phosphatase 1
CTGF		3668.44		966.615	0.263495	3.35e-13		1.89e-10	Connective tissue growth factor
CTNND1		7126.13		4194.39	0.588593	0.000395252		0.0113853	Catenin delta-1
CTPS1		919.65		461.577	0.501905	1.83e-05		0.000992178	CTP synthase
CTXN1		280.385		149.491	0.533165	0.000310295		0.00928081	Cortexin-1
CXCL2		7.03981		25.8877	3.67733	0.000561864		0.0148581	C-X-C motif chemokine 2
CYFIP2		444.464		132.371	0.297821	3.15e-06		0.000239054	Cytoplasmic FMR1- interacting protein 2
CYP19A1		2.72493		33.3262	12.2301	5.8e-06		0.00040205	Aromatase
CYP1B1		1118.11		8312.55	7.43446	2.6e-06		0.000204918	Cytochrome P450 1B1
CYP27A1		230.822		492.943	2.1356	0.000513539		0.0139512	Sterol 26-hydroxylase, mitochondrial
CYP27C1		34.1507		8.4566	0.247626	0.000437415		0.0123687	Cytochrome P450 27C1
CYP51A1		1586.89		3361.1	2.11804	1.26e-06		0.000114514	Lanosterol 14-alpha demethylase
CYR61		3596.14		1365.95	0.379837	0.000702429		0.0175219	Protein CYR61
CYSLTR1		17.9694		84.9106	4.72528	7.46e-05		0.00310019	Cysteinyl leukotriene receptor 1
CYTH1		799.894		1791.45	2.23961	7.34e-08		1.06e-05	cDNA FLJ54415, highly similar to Cytohesin-1
CYTIP		43.678		213.285	4.88312	6.82e-05		0.00288367	Cytohesin-interacting protein
DBN1		14191.4		7658.15	0.539634	4.59e-05		0.00211062	Drebrin
DBNDD2		52.2338		288.787	5.52874	3.11e-07		3.51e-05	Dysbindin domain- containing protein 2
DCHS1		166.563		385.97	2.31726	6.07e-06		0.00041713	Protocadherin-16
DCLK3		82.9931		10.4746	0.126211	0.00232592		0.0423595	Serine/threonine-protein kinase DCLK3
DCX		133.212		17.4844	0.131252	1.72e-05		0.00095754	Neuronal migration protein doublecortin
DDAH1		2762.61		939.456	0.340061	5.17e-05		0.00233864	N(G),N(G)-dimethylarginine dimethylaminohydrolase 1
DDN		44.1648		491.173	11.1214	5.67e-20		9.29e-17	Dendrin
DDOST		4348.29		2444.75	0.562233	0.00010552		0.00410287	Dolichyl- diphosphooligosaccharide-- protein glycosyltransferase 48 kDa subunit
DDX20		606.501		353.554	0.582939	0.000707693		0.0176051	cDNA FLJ50269, highly similar to Probable ATP- dependent RNA helicase DDX20 (EC 3.6.1.-)
DDX5		13454.7		8485.23	0.630651	0.00172522		0.0335404	cDNA FLJ59339, highly similar to Probable ATP- dependent RNA helicase DDX5 (EC 3.6.1.-)
DDX55		424.126		240.699	0.567517	0.000550632		0.0146518	ATP-dependent RNA helicase DDX55
DEC1		1.02719		18.3512	17.8654	4.79e-06		0.000344833	Deleted in esophageal cancer 1
DECR1		1902.36		1135.64	0.596965	0.000646064		0.0164053	cDNA FLJ50204, highly similar to 2,4-dienoyl-CoA reductase, mitochondrial (EC 1.3.1.34)
DEFB103A		671.543		55.0498	0.0819752	9.7e-05		0.00382403	Beta-defensin 103
DEFB103B		957.015		53.291	0.0556846	9.83e-07		9.35e-05
DEK		6329.23		2965.44	0.468531	4.4e-07		4.75e-05	cDNA FLJ53031, highly similar to Protein DEK
DENND2C		279.535		600.513	2.14826	2e-06		0.00016465	DENN domain-containing protein 2C
DENND3		87.0059		166.495	1.9136	0.000829516		0.019727	DENN domain-containing protein 3
DENND4C		549.626		986.23	1.79437	0.000133023		0.00489102	DENN domain-containing protein 4C
DES		108219		231124	2.1357	2.98e-07		3.4e-05	Desmin
DESI2		2942.81		1760.01	0.598072	0.000608409		0.0157162	Desumoylating isopeptidase 2
DFNA5		568.831		1048.93	1.844	0.000183774		0.00626806	Non-syndromic hearing impairment protein 5
DGKI		208.888		467.338	2.23727	3.3e-05		0.00160944	Diacylglycerol kinase iota
DGKZ		2493.95		4028.58	1.61535	0.000978205		0.0222265	Diacylglycerol kinase zeta
DHCR24		2540.17		6567.21	2.58535	1.38e-07		1.79e-05	cDNA FLJ53870, highly similar to 24- dehydrocholesterol reductase (EC1.3.1.-)
DHCR7		1753.13		3281.29	1.87168	4.72e-05		0.0021511	7-dehydrocholesterol reductase
DHRS7C		11.9736		157.646	13.1661	0.000194078		0.00653281	Dehydrogenase/reductase SDR family member 7C
DHX29		1905.47		1124.72	0.590261	0.000592516		0.0154686	ATP-dependent RNA helicase DHX29
DIAPH1		1041.54		2466.09	2.36772	3.27e-08		5.4e-06	cDNA FLJ61549, highly similar to Protein diaphanous homolog 1
DICER1-AS1		50.2865		112.506	2.23729	0.0001453		0.00527387
DIO2-AS1		8.82079		47.8572	5.4255	2.21e-07		2.63e-05
DIRAS1		586.179		1099.36	1.87546	0.000529482		0.0142475	GTP-binding protein Di- Ras1
DIRAS3		23.2636		5.82151	0.250242	0.00028009		0.00861244	GTP-binding protein Di- Ras3
DIXDC1		582.417		1276.86	2.19235	2.57e-07		2.99e-05	Dixin
DLC1		729.1		385.688	0.528992	4.23e-05		0.00198576	Rho GTPase-activating protein 7
DLGAP1-AS1		122.056		208.696	1.70984	0.00243713		0.0438205
DLX3		22.6637		86.1916	3.80307	1.89e-06		0.000158152	Homeobox protein DLX-3
DMBT1		841.956		366.505	0.435302	7.82e-06		0.000513192	Deleted in malignant brain tumors 1 protein
DNAAF3		8.40685		27.8798	3.31632	0.00132399		0.0278459	Dynein assembly factor 3, axonemal
DNAH7		109.449		35.1732	0.321366	2.85e-06		0.000223493	Dynein heavy chain 7, axonemal
DNAJB4		3496.54		2099.1	0.600338	0.00100489		0.0227162	DnaJ homolog subfamily B member 4
DNAJC12		113.992		48.0044	0.42112	2.6e-05		0.00131519
DNM1P35		6.54261		38.5899	5.89824	3.83e-06		0.000280967
DPYSL2		603.066		1687.25	2.79779	3.24e-05		0.00158572	Dihydropyrimidinase- related protein 2
DPYSL5		7767.42		2332.68	0.300317	0.00149452		0.0304842	Dihydropyrimidinase- related protein 5
DST		17084.8		27936.7	1.63518	0.000747248		0.018345	Dystonin
DTNA		2784.58		1725.45	0.619645	0.00185347		0.0352409	cDNA FLJ77455, highly similar to Homo sapiens dystrobrevin, alpha (DTNA), transcript variant 5, mRNA
DUOX1		10.5099		35.4451	3.37254	0.00029897		0.00904646	Dual oxidase 1
DUSP14		1384.58		630.13	0.455105	2.92e-07		3.35e-05	Dual specificity protein phosphatase 14
DUSP15		10.0179		42.805	4.27285	5.1e-05		0.00231051	Dual specificity protein phosphatase 15
DUSP16		253.359		430.809	1.70039	0.0010056		0.0227162	Dual-specificity protein phosphatase 16
DUSP5P1		11.9644		35.8315	2.99484	0.00233603		0.0424442
DUSP6		767.377		314.322	0.409605	0.000132084		0.004868	Dual-specificity protein phosphatase 6
DUSP8		112.388		407.388	3.62483	1.04e-07		1.39e-05	Dual specificity protein phosphatase 8
DVL1		1513.91		2618.06	1.72934	0.000195044		0.00653775	Segment polarity protein dishevelled homolog DVL-1
DYNLL1		5415.85		2908.44	0.537023	3.57e-05		0.00172	Dynein light chain 1, cytoplasmic
DYSF		6246.89		10504	1.68148	0.000318343		0.00949412	Dysferlin
DZIP1		465.711		285.497	0.613035	0.00245076		0.0440147	Zinc finger protein DZIP1
EARS2		799.954		454.371	0.567996	0.000262024		0.00816778	Probable glutamate--tRNA ligase, mitochondrial
EBNA1BP2		2647.47		1199.95	0.453242	3.17e-07		3.55e-05	EBNA1 binding protein 2, isoform CRA_d
EBP		479.169		943.574	1.96919	0.000224572		0.00725395	3-beta-hydroxysteroid- Delta(8),Delta(7)- isomerase
ECHDC3		279.134		140.467	0.503223	8.16e-05		0.00333081	Enoyl-CoA hydratase domain-containing protein 3, mitochondrial
ECM1		1827.98		826.885	0.45235	0.000559199		0.014829	Extracellular matrix protein 1
ECM2		233.991		95.1191	0.406508	0.00063729		0.0162621	Extracellular matrix protein 2
EDNRB		79.6749		235.813	2.95969	0.00195956		0.0367083	Endothelin B receptor
EEF1A2		2299.14		4542.8	1.97587	0.000198625		0.00660088	Elongation factor 1-alpha 2
EEF1E1		467.331		285.05	0.609953	0.0017139		0.0334667	Eukaryotic translation elongation factor 1 epsilon- 1
EEF2K		518.542		890.614	1.71754	0.000448535		0.01256	Eukaryotic elongation factor 2 kinase
EEPD1		166.901		89.7372	0.537668	0.000965685		0.0220063	Endonuclease/exonuclease /phosphatase family domain-containing protein 1
EFCAB4B		207.246		454.716	2.19409	1.79e-06		0.00015255	EF-hand calcium-binding domain-containing protein 4B
EFCC1		76.1717		21.5032	0.282299	0.00287359		0.0496313	EF-hand and coiled-coil domain-containing protein 1
EFHD1		796.537		396.237	0.497449	0.000313771		0.00936677	EF-hand domain-containing protein D1
EFHD2		1212.27		2080.13	1.7159	0.000215474		0.00705826	EF-hand domain-containing protein D2
EFNB2		375.779		158.028	0.420535	9.79e-05		0.00385617	Ephrin-B2
EFR3B		100.069		53.0927	0.530561	0.0020258		0.0377785
EGFLAM		183.719		71.3426	0.388326	0.000856403		0.0202119	Pikachurin
EGLN3		8983.3		4657.53	0.518465	0.000608823		0.0157162	Egl nine homolog 3
EHD1		4228.26		2367.85	0.560005	0.000622732		0.0159956	EH domain-containing protein 1
EID1		1824.9		602.323	0.330058	2.6e-07		3.02e-05	EP300-interacting inhibitor of differentiation 1
EIF2AK3		265.707		550.618	2.07227	1.74e-05		0.000960417	Eukaryotic translation initiation factor 2-alpha kinase 3
EIF4A1		9914.52		4609.53	0.464927	3.47e-07		3.84e-05	Eukaryotic initiation factor 4A-I
EIF5A		10254.1		6156.2	0.600364	0.000538673		0.0144214	Eukaryotic translation initiation factor 5A-1
ELF1		762.507		1221.55	1.60202	0.00168307		0.0331039	ETS-related transcription factor Elf-1
ELF4		343.662		640.115	1.86263	9.5e-05		0.0037689	ETS-related transcription factor Elf-4
ELOVL4		110.091		56.8859	0.516716	0.00145217		0.0298161	Elongation of very long chain fatty acids protein 4
EMC1		2204.28		1379.47	0.625818	0.00164475		0.032796	ER membrane protein complex subunit 1
EMILIN1		809.829		426.614	0.526795	0.000331015		0.00981559	EMILIN-1
EMILIN2		15.8551		65.1614	4.10981	1.01e-05		0.00061844	EMILIN-2
EMP3		1406.21		6937.61	4.93355	6.55e-25		1.7e-21	Epithelial membrane protein 3
EN2		259.981		628.447	2.41728	7.5e-08		1.08e-05	Homeobox protein engrailed-2
ENC1		764.065		190.862	0.249798	7.51e-13		3.89e-10	Ectoderm-neural cortex protein 1
ENOX1		634.136		285.518	0.450247	7.3e-06		0.000485042	Ecto-NOX disulfide-thiol exchanger 1
ENPP6		27.7546		2.78333	0.100284	8.84e-07		8.51e-05	Ectonucleotide pyrophosphatase/phospho diesterase family member 6 soluble form
EPB41		80.8292		192.599	2.3828	2.43e-05		0.00125152	Protein 4.1
EPB41L1		597.004		1391.22	2.33033	0.000139513		0.00508755	Band 4.1-like protein 1
EPB41L2		1757.78		951.638	0.541387	0.00266664		0.0468635	Band 4.1-like protein 2
EPB41L4B		17.0492		83.1803	4.87882	3.52e-05		0.00170078	Band 4.1-like protein 4B
EPHA2		308.049		129.156	0.41927	7.06e-06		0.000472605	Ephrin type-A receptor 2
EPHB2		111.801		36.8005	0.329161	0.00136064		0.0284053	Ephrin type-B receptor 2
EPHX1		785.509		1379.25	1.75586	0.000170937		0.00594098	Epoxide hydrolase 1
ERBB3		3832.03		5976.13	1.55952	0.0028192		0.0490426	Receptor tyrosine-protein kinase erbB-3
ERC2		118.474		21.7607	0.183675	3.62e-08		5.89e-06	ERC protein 2
ERF		1108.14		630.333	0.568821	0.00137859		0.0286795	Ets2 repressor factor, isoform CRA_b
ERVK3-1		619.942		364.897	0.588598	0.000741951		0.0182564
ESRP1		51.7809		3.763	0.0726717	0.00105815		0.0236118	Epithelial-splicing regulatory protein 1
ESYT2		2651.66		5162.94	1.94706	6.75e-06		0.000453727	Extended synaptotagmin-2
EVA1C		23.4606		94.5429	4.02985	1.46e-08		2.59e-06	Chromosome 21 open reading frame 63, isoform CRA_c
EVC		1155.22		2054.67	1.77859	0.000180452		0.00620414	Ellis-van Creveld syndrome protein
EXOC3L4		66.8098		28.0497	0.419844	0.00118467		0.0256796	Exocyst complex component 3-like protein 4
EXOG		2969.03		1332.14	0.448678	6.72e-05		0.00284589	Nuclease EXOG, mitochondrial
EXPH5		92.951		32.0749	0.345073	0.000466901		0.0129212	Exophilin-5
EYS		302.551		121.518	0.401644	1.21e-05		0.000716899	Protein eyes shut homolog
EZR		1142.98		4347.67	3.80379	9.7e-18		1.16e-14	Ezrin
FADS1		1530.49		3090.75	2.01945	1.88e-06		0.000157978	Fatty acid desaturase 1
FADS3		9199.63		4959.67	0.539117	0.00125419		0.0268498	Fatty acid desaturase 3
FAM13A-AS1		62.9442		156.955	2.49355	1.59e-05		0.000907078
FAM170B-AS1		6.52709		25.2358	3.86632	0.00155539		0.0314987
FAM178B		24.0256		95.6091	3.97947	4.68e-07		5.04e-05
FAM198B		4045.62		1536.11	0.379696	6.99e-08		1.01e-05	Protein FAM198B
FAM207A		522.855		284.894	0.544881	0.000408185		0.0117023
FAM20A		94.8906		32.431	0.341773	5.22e-05		0.00235854	Protein FAM20A
FAM20C		605.102		1485.35	2.45472	1.53e-08		2.68e-06	Extracellular serine/threonine protein kinase FAM20C
FAM216A		529.778		185.921	0.350942	2.42e-09		5.54e-07
FAM219A		1099.75		1724.69	1.56826	0.00250877		0.0447207
FAM230A		41.1738		4.19364	0.101852	2.92e-08		4.86e-06
FAM47E-STBD1		253.823		1037.34	4.08687	1.62e-17		1.82e-14	Protein FAM47E-STBD1
FAM53B		470.066		1022.67	2.17559	3.55e-07		3.9e-05	Protein FAM53B
FAM60A		466.247		200.944	0.430981	4.24e-07		4.6e-05	Protein FAM60A
FAM63A		318.788		571.273	1.79201	0.000250094		0.00790008	Protein FAM63A
FAM63B		350.923		581.041	1.65575	0.00235256		0.0426202	Protein FAM63B
FAM66A		79.9084		34.735	0.434686	0.00101701		0.0229074
FAM66D		229.709		65.0312	0.283102	0.00151396		0.0308201
FAM76A		275.722		458.903	1.66437	0.00163327		0.0326297
FAM84A		232.202		52.6058	0.226552	1.27e-14		9.38e-12
FAM90A11P		22.9282		3.51492	0.153301	4.94e-06		0.000354005
FAM90A18P		43.4319		13.7994	0.317726	5.61e-05		0.00249356	Putative protein FAM90A18P/FAM90A19P
FAM90A21P		147.493		49.1968	0.333553	3.89e-07		4.23e-05
FAM90A3P		489.913		144.165	0.294267	2.25e-06		0.000182356
FAM98A		2453.13		1557.5	0.634902	0.00237242		0.0429298	Protein FAM98A
FANK1		34.4711		73.9957	2.1466	0.00143371		0.0295123	Fibronectin type III and ankyrin repeat domains 1, isoform CRA_d
FARSB		1544.62		967.629	0.626451	0.00194602		0.0365097	Phenylalanine--tRNA ligase beta subunit
FASTKD1		449.38		244.27	0.543571	0.000187308		0.00636069	FAST kinase domain- containing protein 1
FAXDC2		161.507		384.522	2.38084	2.04e-07		2.46e-05	cDNA FLJ57989
FBLN1		388.022		899.514	2.3182	0.00153438		0.0311544	Fibulin-1
FBXL19-AS1		298.622		168.729	0.565027	0.000717955		0.0177667
FBXL8		105.063		191.168	1.81956	0.00113397		0.0248867	F-box/LRR-repeat protein 8
FBXO10		2604.97		1509.27	0.579381	0.000983914		0.0223399	F-box only protein 10
FBXO16		88.9474		46.5339	0.523162	0.00248339		0.0444456
FBXO44		334.315		200.538	0.599849	0.00241756		0.043519	F-box only protein 44
FBXW7		1538.58		724.252	0.470726	5.66e-05		0.00251363	cDNA FLJ55681, highly similar to F-box/WD repeat protein 7
FDFT1		5469.11		10766.1	1.96854	8.53e-06		0.000551478	cDNA FLJ33164 fis, clone UTERU2000542, highly similar to Squalene synthetase (EC 2.5.1.21)
FEM1C		765.667		1294.57	1.69077	0.000570519		0.0150522	Protein fem-1 homolog C
FERMT3		567.81		1086.25	1.91306	0.00114562		0.0250426	Fermitin family homolog 3
FETUB		10.9949		1.02223	0.0929725	0.000146843		0.00531126	cDNA FLJ50352, highly similar to Fetuin-B
FGD2		4.74223		0	0	0.00264581		0.046623	FYVE, RhoGEF and PH domain-containing protein 2
FGF1		106.321		17.4802	0.16441	1.94e-07		2.39e-05	Fibroblast growth factor 1
FGF14		227.932		129.233	0.56698	0.000842765		0.0199922	Fibroblast growth factor 14
FGF9		81.3969		186.021	2.28535	1.13e-05		0.000683608	Fibroblast growth factor 9
FGFBP2		7.71983		277.2	35.9076	2.12e-21		3.87e-18	Fibroblast growth factor- binding protein 2
FHAD1		100.577		216.67	2.15427	0.00206211		0.0383637
FHL2		678.643		405.86	0.598046	0.00242051		0.0435468	Four and a half LIM domains protein 2
FIBCD1		92.7598		38.4955	0.415002	0.000273279		0.00846674	Fibrinogen C domain- containing protein 1
FIGN		389.189		212.372	0.545679	0.000575334		0.0151417	Fidgetin
FITM1		345.517		715.043	2.06949	0.00167756		0.0330685	Fat storage-inducing transmembrane protein 1
FJX1		351.993		149.385	0.424397	8.99e-06		0.000574269	Four-jointed box protein 1
FKBP14		668.503		269.46	0.40308	1.48e-08		2.62e-06	Peptidyl-prolyl cis-trans isomerase
FKBP1A		7126.92		4256.6	0.597256	0.000462681		0.0128387	Peptidyl-prolyl cis-trans isomerase FKBP1A
FKBP3		3199.62		1893.39	0.591754	0.000442498		0.0124339	Peptidyl-prolyl cis-trans isomerase FKBP3
FNDC1		140.731		32.1527	0.22847	4.85e-06		0.000348189	Fibronectin type III domain- containing protein 1
FNIP2		880.892		1536.41	1.74416	0.000161448		0.00571333	Folliculin-interacting protein 2
FOLR1		1705.56		483.404	0.283429	2.33e-06		0.000187763	Folate receptor alpha
FOXA1		25.6624		8.7079	0.339325	0.00157279		0.031789	cDNA, FLJ79259, highly similar to Hepatocyte nuclear factor 3-alpha
FOXD2-AS1		20.2923		45.9942	2.26658	0.00247912		0.0443958
FOXJ2		623.648		998.525	1.6011	0.00179276		0.0343385	Forkhead box protein J2
FOXK1		702.198		1467.08	2.08926	7.89e-06		0.000513507	Forkhead box protein K1
FOXN3		1629.64		2622.33	1.60915	0.00123108		0.0265062	Forkhead box protein N3
FOXO3		2370.75		4015.99	1.69398	0.000548939		0.0146193	cDNA FLJ53219, highly similar to Forkhead box protein O3A
FOXS1		21.6183		3.78744	0.175196	0.000307072		0.00922878	Forkhead box protein S1
FRAS1		2924.86		1151.16	0.393577	0.000909486		0.0211993	Extracellular matrix protein FRAS1
FRMD6		3819.49		1689.73	0.442397	8.22e-08		1.16e-05	FERM domain-containing protein 6
FRMPD4		65.7908		25.3108	0.384716	0.000962448		0.0219808	FERM and PDZ domain- containing protein 4
FSD1		28.7157		5.73762	0.199807	1.63e-05		0.000927681	Fibronectin type III and SPRY domain-containing protein 1
FSHR		99.7876		11.314	0.11338	6.77e-08		9.93e-06	Follicle-stimulating hormone receptor
FSTL1		10607.7		3941.11	0.371533	1.59e-09		3.78e-07	cDNA FLJ50214, highly similar to Follistatin-related protein 1
FXN		214.147		117.168	0.54714	0.000763304		0.0185785	Frataxin, mitochondrial
FXYD6		261.181		1161.89	4.44859	1.64e-17		1.82e-14	FXYD domain-containing ion transport regulator 6
FZD7		319.378		580.445	1.81742	0.00273644		0.0479278	Frizzled-7
GAB1		265.814		483.069	1.81732	0.000295675		0.00897293	GRB2-associated-binding protein 1
GADD45G		1026.85		625.698	0.609336	0.00132223		0.0278276	Growth arrest and DNA damage-inducible protein GADD45 gamma
GALNT10		1932.14		586.296	0.303444	2.19e-07		2.62e-05	Polypeptide N- acetylgalactosaminyltransf erase 10
GALNT13		63.1864		171.795	2.71886	0.00175224		0.0338542	Polypeptide N- acetylgalactosaminyltransf erase 13
GALNT15		130.022		395.573	3.04236	0.000364246		0.0106481	Polypeptide N- acetylgalactosaminyltransf erase 15
GANC		497.951		829.724	1.66628	0.00127545		0.0270998	Neutral alpha-glucosidase C
GBE1		3134.33		5102.62	1.62798	0.00094284		0.0216923	1,4-alpha-glucan-branching enzyme
GBP1		193.413		55.5751	0.287339	4.15e-09		9.02e-07	Interferon-induced guanylate-binding protein 1
GFM2		1431.95		808.71	0.564761	0.000153597		0.0054982	Ribosome-releasing factor 2, mitochondrial
GFPT2		331.529		1033.82	3.11832	0.00127753		0.0271069	Glutamine--fructose-6- phosphate aminotransferase [isomerizing] 2
GGH		322.532		171.405	0.531436	0.000649879		0.0164351	Gamma-glutamyl hydrolase
GINS4		47.2488		18.0852	0.382766	0.000770568		0.0186968	DNA replication complex GINS protein SLD5
GIT1		1468.96		2522.5	1.7172	0.000257064		0.00805122	ARF GTPase-activating protein GIT1
GIT2		2259.32		1077.72	0.477011	1.02e-05		0.000627502	ARF GTPase-activating protein GIT2
GJD4		100.965		306.343	3.03417	1.84e-06		0.000155867	Gap junction delta-4 protein
GLCCI1		88.5088		180.707	2.04168	0.000153569		0.0054982	Glucocorticoid-induced transcript 1 protein
GLDC		44.8432		17.5806	0.392047	0.000302806		0.00913587	Glycine dehydrogenase (decarboxylating), mitochondrial
GLDN		5.51628		34.5001	6.25423	1.66e-05		0.000936421	Gliomedin
GLIS3		133.473		281.005	2.10532	0.000234182		0.00750204	GLIS family zinc finger 3 transcript variant TS7
GLRX		2778.57		1184.81	0.426409	2.61e-08		4.39e-06	Glutaredoxin-1
GLRX5		1451.37		920.56	0.63427	0.0027414		0.0479364	Glutaredoxin-related protein 5, mitochondrial
GLS		5344.71		2740.96	0.512837	2.39e-05		0.00123646	Glutaminase kidney isoform, mitochondrial
GLT8D2		407.645		190.032	0.466171	0.000101936		0.00397345	Glycosyltransferase 8 domain-containing protein 2
GLUL		1409.15		3564.78	2.52974	2.89e-10		8.32e-08	Glutamine synthetase
GLYCTK-AS1		18.5192		43.1253	2.32868	0.0028528		0.049417
GMIP		485.82		266.104	0.547742	0.000167287		0.00584272	GMIP protein
GNAZ		288.103		163.576	0.567768	0.000826063		0.0196835	Guanine nucleotide-binding protein G(z) subunit alpha
GNG2		489.04		236.995	0.484612	6.15e-05		0.00267452	Guanine nucleotide-binding protein subunit gamma
GNGT2		2.56714		21.2888	8.29282	0.000543992		0.0145373	Guanine nucleotide-binding protein subunit gamma
GNLY		2.26956		14.5094	6.39304	0.00112261		0.0246959	Granulysin
GNPTAB		707.364		1352.67	1.91227	2.1e-05		0.00112087	N-acetylglucosamine-1- phosphotransferase subunit alpha
GOLIM4		988.68		1798.2	1.81879	0.000121439		0.00454025	Golgi integral membrane protein 4
GOSR2		2193.32		1356.83	0.618617	0.00135861		0.0284011	Golgi SNAP receptor complex member 2
GPATCH4		1267.23		778.006	0.613942	0.00148934		0.0303986	G patch domain-containing protein 4
GPC2		1452.34		586.826	0.404057	4.6e-05		0.00211062	Glypican-2
GPD2		257.044		472.857	1.83959	0.00210058		0.0389609	Glycerol-3-phosphate dehydrogenase, mitochondrial
GPR125		1545.9		924.653	0.598133	0.00135995		0.0284053	Probable G-protein- coupled receptor 125
GPR126		51.8305		9.78566	0.188801	4.79e-09		1.01e-06	G-protein coupled receptor 126
GPR179		3.52616		16.4564	4.66695	0.00176201		0.0339563	Probable G-protein coupled receptor 179
GPR68		19.0698		87.583	4.59276	0.000340001		0.0100247	Ovarian cancer G-protein- coupled receptor 1
GPSM2		1302.2		2430.78	1.86667	0.000631046		0.0161425	G-protein-signaling modulator 2
GPX1		2584.56		769.134	0.297588	2.05e-10		6.26e-08	Glutathione peroxidase 1
GPX3		460.2		1723.76	3.74567	2.71e-16		2.63e-13	Glutathione peroxidase
GRAMD3		6778		2929.5	0.432208	0.00125288		0.0268402	GRAM domain-containing protein 3
GRIA1		85.2888		34.7028	0.406886	0.00136498		0.0284578	Glutamate receptor 1
GRIA3		180.081		47.5483	0.264038	0.000462655		0.0128387	cDNA FLJ51894, highly similar to Glutamate receptor 3
GRK5		121.769		224.88	1.84677	0.00230383		0.0420803	G protein-coupled receptor kinase 5
GS1-259H13.10		362.563		659.653	1.81942	0.00167278		0.0330457
GSG1		1678.79		94.0069	0.0559968	7.61e-07		7.49e-05	Germ cell-specific gene 1 protein
GSR		1325.38		2194.65	1.65587	0.000657618		0.0165903	Glutathione reductase, mitochondrial
GTF2A2		1057.24		599.846	0.56737	0.000237792		0.00760982	Transcription initiation factor IIA subunit 2
GTF2H2C		278.119		163.496	0.587862	0.00196912		0.0368097	Uncharacterized protein
GTPBP4		3041.94		1727.01	0.567734	0.000310113		0.00928081	Nucleolar GTP-binding protein 1
GUCY1B3		83.9597		33.6241	0.400479	0.000506245		0.0138134	cDNA FLJ59711, highly similar to Guanylate cyclase soluble subunit beta-1 (EC 4.6.1.2)
H1FX-AS1		51.5192		99.8362	1.93784	0.00177379		0.0340379
HARS		1869		1119.94	0.599216	0.000747077		0.018345	cDNA FLJ42841 fis, clone BRCOC2003213, highly similar to Histidyl-tRNA synthetase (EC 6.1.1.21)
HCG18		411.637		243.788	0.592241	0.00166556		0.0329814
HCN3		210.927		354.602	1.68116	0.00137734		0.028677	Potassium/sodium hyperpolarization-activated cyclic nucleotide-gated channel 3
HCST		23.6002		5.34381	0.226431	0.000249956		0.00790008	Hematopoietic cell signal transducer
HDAC5		917.227		2321.9	2.53144	4.43e-10		1.22e-07	Histone deacetylase 5
HDAC9		1851.79		5138.54	2.7749	2.41e-09		5.54e-07	Histone deacetylase 9
HDDC2		2039		1206.51	0.591715	0.000447603		0.0125547	HD domain-containing protein 2
HEATR3		710.728		415.07	0.584007	0.000606157		0.0157126
HECA		471.641		1119.56	2.37375	1.4e-08		2.53e-06	Headcase protein homolog
HECW2		233.709		692.575	2.9634	8.06e-07		7.86e-05	E3 ubiquitin-protein ligase HECW2
HEG1		1247.6		2794.55	2.23994	7.79e-07		7.62e-05	Protein HEG homolog 1
HEPH		1259.29		398.33	0.316315	9.16e-06		0.000583614	Hephaestin
HHATL		154.62		332.419	2.14991	0.00181461		0.0346716	Protein-cysteine N- palmitoyltransferase HHAT- like protein
HID1		214.008		56.3684	0.263394	0.000774822		0.0187561	Protein HID1
HIF1A		7303.99		4087.01	0.559559	0.000200213		0.00663241	Hypoxia-inducible factor 1, alpha subunit (Basic helix- loop-helix transcription factor), isoform CRA_a
HIST1H2BC		279.951		157.928	0.564127	0.00174497		0.0337767	Histone H2B type 1- C/E/F/G/I
HIST1H4H		366.784		201.343	0.54894	0.00117541		0.0255503
HIVEP3		990.233		250.763	0.253236	5.12e-10		1.37e-07	Transcription factor HIVEP3
HK3		14.2664		2.89058	0.202615	0.00142376		0.0293684	Hexokinase-3
HMBOX1		960.762		1907.34	1.98524	9.88e-06		0.000612322	Homeobox-containing protein 1
HMCES		1106.29		651.98	0.58934	0.0005336		0.0143459	Embryonic stem cell- specific 5- hydroxymethylcytosine- binding protein
HMGB2		465.889		1415.69	3.0387	3.96e-11		1.42e-08	High mobility group protein B2
HMGCR		2286.82		5226.44	2.28547	7.12e-05		0.00299367	3-hydroxy-3-methylglutaryl- coenzyme A reductase
HMGCS1		5774.39		18875.2	3.26877	5.77e-06		0.000400997	Hydroxymethylglutaryl-CoA synthase, cytoplasmic
HN1		10959		6829.91	0.623224	0.00189608		0.0359192	Hematological and neurological expressed 1 protein
HNRNPA1		8149.89		4525.86	0.555327	7.65e-05		0.00315937	Heterogeneous nuclear ribonucleoprotein A1
HNRNPM		3350.04		1965.58	0.586735	0.000439039		0.0123814	Heterogeneous nuclear ribonucleoprotein M
HNRNPU-AS1		172.308		473.935	2.75052	4.46e-08		6.97e-06
HOPX		10.588		54.2296	5.12181	1.82e-07		2.26e-05	Homeodomain-only protein
HPGD		8.32231		36.6358	4.40212	4.25e-05		0.00198576	15-hydroxyprostaglandin dehydrogenase [NAD(+)]
HPS5		1030.62		443.914	0.430724	6.02e-08		8.92e-06	Hermansky-Pudlak syndrome 5 protein
HRH1		154.867		65.183	0.420897	2.46e-05		0.00126166	Histamine H1 receptor
hsa-mir-6080		417.276		710.936	1.70375	0.000767889		0.0186463
HSD11B2		52.9487		113.665	2.14671	0.000294392		0.00896901	Corticosteroid 11-beta- dehydrogenase isozyme 2
HSD17B1		131.445		36.9919	0.281425	0.000955784		0.0219091	cDNA FLJ50217, highly similar to Estradiol 17-beta- dehydrogenase 1 (EC 1.1.1.62)
HSD17B10		1368.68		793.297	0.579606	0.000546673		0.0145839	3-hydroxyacyl-CoA dehydrogenase type-2
HSD17B2		35.0233		9.05721	0.258605	0.00165065		0.0328503	Estradiol 17-beta- dehydrogenase 2
HSD17B3		10.5194		31.1563	2.9618	0.0014818		0.0302844	Testosterone 17-beta- dehydrogenase 3
HSD17B6		45.0414		9.84465	0.218569	7.28e-05		0.00304194	17-beta-hydroxysteroid dehydrogenase type 6
HSD17B7		218.499		524.789	2.40179	2.65e-08		4.43e-06	3-keto-steroid reductase
HSD3B7		359.63		832.021	2.31355	8.79e-08		1.21e-05	3 beta-hydroxysteroid dehydrogenase type 7
HSF2BP		270.659		40.9573	0.151325	1.53e-09		3.66e-07	Heat shock factor 2-binding protein
HSF4		150.635		428.579	2.84515	4.57e-10		1.25e-07	Heat shock factor protein 4
HSPA1A		1243.51		2322.51	1.86771	0.000156378		0.00557192	Heat shock 70 kDa protein 1A/1B
HSPA1B		817.8		2125.43	2.59896	3.08e-05		0.00152062
HSPA4L		1533.03		921.611	0.601169	0.0010821		0.0240256	Heat shock 70 kDa protein 4L
HSPB1		16830.5		41091.4	2.44148	9.49e-10		2.38e-07	Heat shock protein beta-1
HSPB7		2039.24		9646.78	4.73058	1.43e-23		3.42e-20	cDNA FLJ34956 fis, clone NTONG2003158, highly similar to Heat shock 27kD protein family, member 7
HSPB8		8798.01		15438.7	1.7548	0.000257021		0.00805122	Heat shock protein beta-8
HUNK		512.413		254.793	0.49724	1.43e-05		0.000828648	Hormonally up-regulated neu tumor-associated kinase
ID2		350.252		150.219	0.428889	2.78e-05		0.00139008	DNA-binding protein inhibitor ID-2
IDI1		5165.58		10673	2.06618	1.75e-05		0.000964572	Isopentenyl-diphosphate Delta-isomerase 1
IER2		500.642		832.036	1.66194	0.000709218		0.0176205	Immediate early response gene 2 protein
IFFO2		605.506		349.031	0.576429	0.000715971		0.0177317	Intermediate filament family orphan 2
IFIH1		27.2783		65.144	2.38813	0.0026298		0.0464523	Interferon-induced helicase C domain-containing protein 1
IFIT1		5.9889		33.8979	5.66013	2.8e-05		0.00140229	Interferon-induced protein with tetratricopeptide repeats 1, isoform CRA_b
IFIT2		4.21352		21.7322	5.15774	0.00158137		0.0319209	Interferon-induced protein with tetratricopeptide repeats 2
IFIT3		13.482		55.5524	4.12048	1.69e-05		0.000949258	Interferon-induced protein with tetratricopeptide repeats 3
IFNG-AS1		29.5078		69.1345	2.34293	0.000536122		0.0143888
IFRD1		1135.41		2180.44	1.9204	2.56e-05		0.00129836	Interferon-related developmental regulator 1
IGFBP1		16.8106		710.978	42.2935	1.44e-08		2.59e-06	Insulin-like growth factor- binding protein 1
IGFBP3		5194.09		1571.61	0.302577	7.67e-08		1.09e-05	Insulin-like growth factor binding protein 3, isoform CRA_b
IGFBP7		3646.06		1398.42	0.383543	1.68e-05		0.000945411	Insulin-like growth factor- binding protein 7
IGIP		137.96		236.584	1.71487	0.00235521		0.0426433	IgA-inducing protein homolog
IGSF1		30.4431		93.1622	3.06021	1.21e-05		0.000718123	Immunoglobulin superfamily member 1
IL1RAP		429.51		210.166	0.489314	0.0013161		0.0277174	Interleukin-1 receptor accessory protein
IL2RG		11.5906		119.382	10.2999	3.91e-19		5.53e-16	Cytokine receptor common subunit gamma
IL31RA		7.01824		23.9868	3.41777	0.00255629		0.0453858	Interleukin-31 receptor subunit alpha
IL6R		68.997		156.205	2.26394	0.000644255		0.0163994	Interleukin-6 receptor subunit alpha
ILDR2		54.9416		17.0133	0.309661	7.99e-05		0.0032687	Immunoglobulin-like domain-containing receptor 2
INADL		83.7105		153.459	1.83322	0.00157671		0.0318475	InaD-like protein
INHBA		155.139		29.1387	0.187823	3.98e-09		8.79e-07	Inhibin beta A chain
INHBA-AS1		55.4032		12.2218	0.220598	0.000291361		0.00888858
INHBB		27.9573		212.315	7.59428	1.14e-05		0.000687614	Inhibin beta B chain
INHBE		98.3368		258.937	2.63316	5.53e-06		0.00039017	Inhibin beta E chain
INPP5A		472.898		811.262	1.71551	0.000421896		0.0120069	Type I inositol 1,4,5- trisphosphate 5- phosphatase
INSIG1		2474.91		6958.74	2.81172	5.2e-08		7.93e-06	Insulin-induced gene protein
INSR		399.599		915.373	2.29073	9.26e-08		1.26e-05	Insulin receptor
INSRR		2.25101		18.6647	8.29171	7.69e-05		0.00317413	Insulin receptor-related protein
INTS6-AS1		45.1106		93.6524	2.07606	0.00141812		0.0293104
INTU		530.728		233.282	0.439551	3.44e-07		3.82e-05	Protein inturned
IP6K3		1964.49		1167.89	0.594501	0.000671764		0.0168651	Inositol hexakisphosphate kinase 3
IPO4		1637.07		800.295	0.488857	3.64e-06		0.000271315	Importin-4
IRAK2		74.2168		231.594	3.1205	4.97e-08		7.63e-06	Interleukin-1 receptor- associated kinase-like 2
IRF6		31.2536		320.978	10.2701	3.16e-16		2.89e-13	Interferon regulatory factor 6
IRX3		951.308		551.625	0.579859	0.00196712		0.0367944	Iroquois-class homeodomain protein IRX- 3
ITGA1		1418.23		544.643	0.384029	0.000192207		0.0064987	Integrin alpha-1
ITGA5		4626.08		2954.43	0.638646	0.00247346		0.04432	Integrin alpha-5 light chain
ITGA6		33973.9		16487.5	0.485298	0.000112356		0.00430125	Integrin alpha-6 heavy chain
ITGAD		12.0791		77.8057	6.44132	3.93e-05		0.00186604	Integrin alpha-D
ITGAX		8.71391		29.2947	3.36183	0.00164002		0.0327226	Integrin alpha-X
ITGB1BP2		2718.79		1244.14	0.457609	0.000201293		0.00666109	Integrin beta-1-binding protein 2
ITGB7		9.80185		28.2927	2.88646	0.0026622		0.046812	Integrin beta
ITGBL1		3892.81		1786.73	0.458984	0.00166395		0.0329814	Integrin beta-like protein 1
ITIH1		3.90258		35.5356	9.10568	0.00059066		0.0154396	Inter-alpha-trypsin inhibitor heavy chain H1
ITIH3		9.06573		79.1323	8.72872	1.61e-11		6.22e-09	Inter-alpha-trypsin inhibitor heavy chain H3
ITIH4		244.107		1318.24	5.40026	1.95e-07		2.39e-05	ITIH4 protein
ITPKA		7.05146		57.0799	8.09477	2.88e-09		6.49e-07	Inositol-trisphosphate 3- kinase A
ITPKB		115.058		281.873	2.44983	6.51e-05		0.00278	Inositol-trisphosphate 3- kinase B
ITPR2		564.217		317.89	0.563419	0.000376888		0.0109463	Inositol 1,4,5-trisphosphate receptor type 2
ITPR3		701.892		2024.14	2.88383	3.11e-06		0.000237672	Inositol 1,4,5-trisphosphate receptor type 3
IZUMO4		51.434		108.537	2.11021	0.00237542		0.0429593	Izumo sperm-egg fusion protein 4
JAK2		389.755		678.317	1.74037	0.000457468		0.0127395	Tyrosine-protein kinase
JAM2		5512.55		1879.48	0.340945	9.03e-07		8.64e-05	Junctional adhesion molecule B
JHDM1D		418.733		753.685	1.79992	0.000397844		0.0114375
JMJD4		410.193		216.087	0.526793	9.95e-05		0.00390776
JUN		1691.89		3203.97	1.89372	2.47e-05		0.00126166	Transcription factor AP-1
JUND		1072.66		2277.54	2.12327	3.69e-07		4.03e-05	Transcription factor jun-D
KAT2B		786.326		1287	1.63672	0.00109729		0.0242935	Histone acetyltransferase KAT2B
KCNA1		4.68053		48.5741	10.3779	3.64e-05		0.00174502	Potassium voltage-gated channel subfamily A member 1
KCNA7		69.791		206.594	2.96019	0.00012061		0.00452012	Potassium voltage-gated channel subfamily A member 7
KCNC4		1003.32		488.522	0.486906	0.00176503		0.0339747	Potassium voltage-gated channel subfamily C member 4
KCND3		466.816		115.327	0.247051	3.43e-08		5.64e-06	Potassium voltage-gated channel subfamily D member 3
KCNE1L		688.632		88.9581	0.129181	9.72e-11		3.22e-08	Potassium voltage-gated channel subfamily E member 1-like protein
KCNH1		523.18		260.503	0.497922	0.00167745		0.0330685	Potassium voltage-gated channel subfamily H member 1
KCNH3		39.7836		109.358	2.74881	5.38e-05		0.0024133	Potassium voltage-gated channel subfamily H member 3
KCNIP2		34.6286		83.1188	2.40029	0.000906704		0.0211582	Kv channel-interacting protein 2
KCNJ12		1272.43		519.737	0.408459	6.16e-05		0.00267452	ATP-sensitive inward rectifier potassium channel 12
KCNJ2-AS1		138.606		315.798	2.27839	0.000216664		0.00707935
KCNJ6		2020.59		940.724	0.465569	0.000211259		0.00696126	G protein-activated inward rectifier potassium channel 2
KCNMA1		652.15		1431.98	2.19579	2.9e-05		0.00144615	Calcium-activated potassium channel subunit alpha-1
KCTD17		730.115		336.566	0.460977	1.75e-06		0.000149495	BTB/POZ domain- containing protein KCTD17
KDSR		625.103		1022.02	1.63497	0.00126873		0.0270391	3-ketodihydrosphingosine reductase
KIAA0020		1109.85		701.733	0.632278	0.00282375		0.0490428	Pumilio domain-containing protein KIAA0020
KIAA0226		464.031		779.156	1.6791	0.000790721		0.0190373	Run domain Beclin-1 interacting and cysteine- rich containing protein
KIAA0232		2099.22		3619.06	1.724	0.000216609		0.00707935	Uncharacterized protein KIAA0232
KIAA1024		95.1425		41.7796	0.439127	0.000116837		0.00441061	UPF0258 protein KIAA1024
KIAA1109		2093.06		3421.98	1.63492	0.000916832		0.0213146	Uncharacterized protein KIAA1109
KIAA1199		2386.34		639.859	0.268134	1.43e-15		1.17e-12	Protein KIAA1199
KIAA1217		578.251		1305.33	2.25738	0.00171386		0.0334667	Sickle tail protein homolog
KIAA1407		43.3882		114.292	2.63417	7.58e-06		0.000501704
KIAA1467		795.084		232.09	0.291906	3.8e-10		1.07e-07	Uncharacterized protein KIAA1467
KIAA1522		409.906		832.078	2.02993	9.28e-06		0.00058816
KIAA1549L		75.6384		21.5303	0.284648	2.38e-06		0.000190388	UPF0606 protein KIAA1549L
KIAA1671		794.297		1370.89	1.72592	0.000478827		0.0131692
KIAA1683		26.5641		78.851	2.96832	6.61e-06		0.000449074	Uncharacterized protein KIAA1683
KIF13B		1312.07		2135.5	1.62759	0.00160132		0.0321359	Kinesin-like protein KIF13B
KIF18B		8.20686		0.50776	0.0618702	0.00264695		0.046623	Kinesin-like protein KIF18B
KIF20A		16.261		2.72685	0.167692	0.00144628		0.0297343	cDNA FLJ55710, highly similar to Kinesin family member 20A
KIF24		257.537		561.682	2.18098	0.000258442		0.00807949	Kinesin-like protein KIF24
KIF6		34.3752		10.6571	0.310021	0.000165522		0.00581779	Kinesin-like protein KIF6
KIFC2		377.661		739.899	1.95916	1.61e-05		0.000917559	Kinesin-like protein KIFC2
KISS1		766.407		54.1847	0.0706996	1.7e-05		0.000950492	Metastasis-suppressor KiSS- 1
KLF11		214.109		378.409	1.76736	0.00102336		0.023017	Krueppel-like factor 11
KLF13		1634.99		3518.97	2.15229	6.01e-07		6.15e-05	Krueppel-like factor 13
KLF2		397.278		2168.58	5.45859	1.69e-12		8.1e-10	Krueppel-like factor 2
KLF3		1004.73		1613.1	1.6055	0.00151246		0.0308098	Krueppel-like factor 3
KLF4		118.206		1544.57	13.0668	1.65e-52		1.28e-48	Krueppel-like factor 4
KLF6		1648.53		4952.46	3.00417	3.42e-11		1.25e-08	Krueppel-like factor 6
KLF7		453.158		884.465	1.95178	1.59e-05		0.000907078	Krueppel-like factor 7
KLF8		38.8046		96.974	2.49904	0.000176435		0.00609123	Krueppel-like factor 8
KLF9		427.106		1110.92	2.60104	3.43e-06		0.000257242	Krueppel-like factor 9
KLHDC9		1.48515		14.5305	9.78388	0.000262054		0.00816778
KLHL24		1813.39		2953.57	1.62876	0.000959639		0.0219366	Kelch-like protein 24
KLHL41		38010.2		81063.5	2.13268	6.33e-07		6.42e-05	Kelch-like protein 41
KPNA2		1970.2		1146.77	0.58206	0.000607744		0.0157144	Importin subunit alpha-1
KPRP		403.622		99.1091	0.245549	0.00108643		0.0241046	Keratinocyte proline-rich protein
KRAS		167.729		626.976	3.73803	5e-14		3.36e-11	GTPase KRas
KREMEN1		1530.26		4570.89	2.98701	1.95e-08		3.39e-06	Kringle containing transmembrane protein 1, isoform CRA_c
KREMEN2		444.703		52.903	0.118962	2.25e-15		1.75e-12	Kremen protein 2
KRT8P14		11.3573		35.2199	3.10108	0.000454768		0.012687
KRTAP5-AS1		2.69085		30.5683	11.3601	9.21e-08		1.26e-05
KSR1		1052.4		630.305	0.598921	0.000958697		0.0219366	Kinase suppressor of Ras 1
L1CAM		1703.75		4962.42	2.91265	4.04e-09		8.84e-07	Neural cell adhesion molecule L1
L3MBTL1		250.712		423.151	1.68779	0.00130608		0.0275436	Lethal(3)malignant brain tumor-like protein 1
LAMP5		25.5074		2.27248	0.0890909	1.86e-05		0.00100783	Lysosome-associated membrane glycoprotein 5
LANCL2		755.554		391.008	0.517511	3.12e-05		0.00153459	LanC-like protein 2
LARP6		786.743		1458.03	1.85324	8.36e-05		0.00339908	La-related protein 6
LAYN		166.285		64.1715	0.385912	6.94e-07		6.91e-05	Layilin
LBP		0.500226		11.9236	23.8364	0.000175042		0.0060633	Lipopolysaccharide-binding protein
LDHB		9141.05		5714.52	0.625149	0.00137564		0.0286608	L-lactate dehydrogenase
LDHD		41.6226		175.64	4.21983	1.08e-10		3.51e-08	Probable D-lactate dehydrogenase, mitochondrial
LDLR		2422.41		5792.17	2.39107	5.04e-07		5.33e-05	Low-density lipoprotein receptor
LDOC1		283.253		135.593	0.478699	1.8e-05		0.000983944	Protein LDOC1
LFNG		382.925		51.3903	0.134204	2.82e-21		4.87e-18	Beta-1,3-N- acetylglucosaminyltransfer ase lunatic fringe
LGALS3		2213.92		3902.1	1.76253	0.00077697		0.0187935	Galectin
LGI4		64.3036		263.008	4.09009	5.72e-09		1.16e-06	Leucine-rich repeat LGI family member 4
LHX4		200.505		66.356	0.330945	0.00126912		0.0270391	LIM/homeobox protein Lhx4
LIMA1		8932.41		3477.47	0.389309	6.84e-08		9.99e-06	LIM domain and actin- binding protein 1
LIMD1		908.942		1459.42	1.60562	0.00289701		0.0498972	LIM domain-containing protein 1
LIMK2		1623.08		653.091	0.402376	6.01e-07		6.15e-05	LIM domain kinase 2
LIMS3L_1		527.508		270.221	0.512259	2.47e-05		0.00126166
LINC00116		539.965		300.116	0.555807	0.000826422		0.0196835	Putative uncharacterized protein encoded by LINC00116
LINC00152		1203.74		542.917	0.451027	2.35e-07		2.77e-05
LINC00299		6.50414		0.241435	0.0371203	0.00276095		0.0481941
LINC00319		289.862		76.5764	0.264182	1.39e-07		1.79e-05
LINC00342		143.596		300.403	2.092	0.00167202		0.0330457
LINC00346		31.3003		81.6916	2.60993	4.54e-05		0.0020889
LINC00402		116.058		43.0179	0.370659	1.84e-06		0.000155867
LINC00472		660.372		277.933	0.420874	7.39e-05		0.00308178
LINC00521		1.94655		20.4781	10.5202	0.000629807		0.016128
LINC00910		71.9217		146.095	2.0313	0.000257005		0.00805122
LINC00963		415.599		868.091	2.08877	2.07e-06		0.000169495
LINC01013		169.076		18.5644	0.109799	0.000212616		0.00699114
LINC01031		115.851		17.8334	0.153934	0.000152062		0.00546193
LIPA		917.304		1734.96	1.89136	0.000270935		0.00841089	Lysosomal acid lipase/cholesteryl ester hydrolase
LMCD1		393.982		153.076	0.388536	0.000159932		0.00566611	cDNA FLJ52480, highly similar to LIM and cysteine- rich domains protein 1
LMO2		45.4407		128.44	2.82654	8.87e-07		8.52e-05	Rhombotin-2
LNPEP		935.28		1554.49	1.66206	0.000712383		0.0176851	Leucyl-cystinyl aminopeptidase
LONRF1		501.1		1035.91	2.06728	3.12e-06		0.000237672	LON peptidase N-terminal domain and RING finger protein 1
LPAR4		99.7504		22.8695	0.229268	1.88e-08		3.28e-06	Lysophosphatidic acid receptor 4
LPIN1		1272.72		2238.02	1.75846	0.000101203		0.00395977	Phosphatidate phosphatase LPIN1
LRCH2		103.954		35.5017	0.341512	6.39e-07		6.45e-05
LRP2		145.908		7.79763	0.0534421	5.07e-14		3.36e-11	Low-density lipoprotein receptor-related protein 2
LRP4		3923.94		1084.05	0.276266	1.15e-07		1.52e-05	Low-density lipoprotein receptor-related protein 4
LRP4-AS1		781.812		293.733	0.375708	0.000356153		0.0104415
LRRC1		661.45		205.249	0.310302	3.69e-05		0.00176728	Leucine-rich repeat- containing protein 1
LRRC14B		90.8157		392.891	4.32625	6.73e-06		0.000453191
LRRC2		254.427		866.745	3.40666	9.78e-09		1.81e-06
LRRC3B		51.426		131.225	2.55173	0.00196462		0.0367699	Leucine-rich repeat- containing protein 3B
LRRC56		42.7626		116.438	2.72289	2.66e-05		0.00134182
LRRK2		183.495		357.632	1.949	0.000421099		0.0120052	Leucine-rich repeat serine/threonine-protein kinase 2
LRRN1		1105.49		139.944	0.12659	1.29e-05		0.000760788	Leucine-rich repeat neuronal protein 1
LSMEM1		27.0783		83.3608	3.07851	2.43e-06		0.000193306	Leucine-rich single-pass membrane protein 1
LSS		3898.7		10067.3	2.58222	8.4e-10		2.14e-07	Lanosterol synthase
LTBP4		474.459		1055.91	2.2255	0.00152891		0.0310838	Latent-transforming growth factor beta-binding protein 4
LTF		7.94624		48.642	6.12139	6.44e-07		6.45e-05	Kaliocin-1
LTK		35.9238		623.999	17.3701	5.79e-10		1.53e-07	Tyrosine-protein kinase receptor
LUZP1		2248.57		1301.56	0.578842	0.000289386		0.00885118	Leucine zipper protein 1
LYPD6		637.711		184.287	0.288983	0.000280196		0.00861244	Ly6/PLAUR domain- containing protein 6
LYPD6B		458.527		73.9221	0.161217	0.000969921		0.0220866	Ly6/PLAUR domain- containing protein 6B
LYSMD4		267.889		536.015	2.00089	5.34e-05		0.00240183	LysM and putative peptidoglycan-binding domain-containing protein 4
LYST		419.697		876.201	2.0877	1.7e-06		0.000147375	Lysosomal-trafficking regulator
LZTS3		307.715		621.178	2.01868	8.27e-06		0.000535873	Leucine zipper putative tumor suppressor 3
MADD		878.252		1639.55	1.86683	3.05e-05		0.00150707	MAP kinase-activating death domain protein
MAFA		201.347		585.014	2.9055	0.000582057		0.015266	Transcription factor MafA
MAFG		2117.71		3484.53	1.64542	0.000655216		0.0165431	Transcription factor MafG
MAGEL2		16.6573		2.27918	0.136828	0.000168176		0.00586466	MAGE-like protein 2
MAK16		736.345		414.914	0.563478	0.00051879		0.0140448	Protein MAK16 homolog
MAL		354.549		908.708	2.563	0.000254426		0.0080103	Myelin and lymphocyte protein
MALL		966.027		74.893	0.0775268	1.43e-06		0.000127259	MAL-like protein
MAMDC2		14047.2		3321.46	0.23645	3.01e-06		0.000232962	MAM domain-containing protein 2
MAML2		295.595		147.426	0.498745	0.00025496		0.00801901	Mastermind-like protein 2
MAMLD1		688.334		338.056	0.491122	0.00261401		0.0462736	Mastermind-like domain- containing protein 1
MAP2K3		2311.18		1293.06	0.559479	0.000110257		0.00423413	Dual-specificity mitogen- activated protein kinase kinase 3
MAP3K7CL		8609.82		3149.8	0.365838	1.04e-05		0.00063448	MAP3K7 C-terminal-like protein
MAP3K8		131.919		410.746	3.11362	5.7e-07		5.93e-05	Mitogen-activated protein kinase kinase kinase 8
MAP4		16361.1		28677.3	1.75277	0.000116234		0.00440894	Microtubule-associated protein
MAP4K1		103.494		185.136	1.78885	0.00229991		0.0420335	Mitogen-activated protein kinase kinase kinase kinase 1
MAPRE3		8618.75		5268.84	0.611324	0.00219892		0.0404253	Microtubule-associated protein RP/EB family member 3
MAPT		66.4055		148.107	2.23034	0.000112558		0.00430125	Microtubule-associated protein
MARCH1		210.249		110.889	0.527419	0.00165638		0.0328952	E3 ubiquitin-protein ligase MARCH1
MARCH4		253.565		95.6161	0.377088	5.34e-05		0.00240183	E3 ubiquitin-protein ligase MARCH4
MARCKS		2484.95		1034.98	0.416498	1.24e-08		2.28e-06	Myristoylated alanine-rich C-kinase substrate
MARCKSL1		2643.03		1266.41	0.479151	2.21e-06		0.000180192	MARCKS-related protein
MAS1		12.6317		0.241435	0.0191134	2.03e-06		0.000167251	Proto-oncogene Mas
MAZ		2213.74		3429.58	1.54922	0.00288223		0.0497253	Myc-associated zinc finger protein
MB		13.6532		58.2006	4.26279	1.18e-05		0.000702196	Myoglobin
MBD3L2		8.08589		0.255428	0.0315894	0.000507187		0.0138148
MCAM		2568.12		867.266	0.337704	1.46e-06		0.000128946	Cell surface glycoprotein MUC18
MCF2		74.53		11.9379	0.160175	2.61e-12		1.14e-09	DBL-transforming protein
MCF2L2		143.149		308.104	2.15233	2.35e-05		0.00121798	Probable guanine nucleotide exchange factor MCF2L2
MDFIC		772.059		1232.37	1.59621	0.00190911		0.0361176	MyoD family inhibitor domain-containing protein
MED12L		64.5873		22.1319	0.342666	0.000125032		0.00465221	Mediator of RNA polymerase II transcription subunit 12-like protein
MEF2A		3755.91		10669.8	2.84082	1.72e-12		8.1e-10	Myocyte-specific enhancer factor 2A
MESDC2		1392.29		844.93	0.606863	0.00112886		0.0247983	LDLR chaperone MESD
MEST		276.203		29.8335	0.108013	1.83e-12		8.44e-10	Mesoderm-specific transcript homolog protein
METRNL		493.015		973.267	1.97411	9.65e-05		0.00381854	Meteorin-like protein
METTL1		386.723		225.356	0.582733	0.000937787		0.021608	tRNA (guanine-N(7)-)- methyltransferase
METTL7A		521.122		1363.14	2.61578	7.77e-06		0.000512347	Methyltransferase-like protein 7A
METTL7B		345.428		82.7663	0.239605	1.31e-06		0.000118749	Methyltransferase-like protein 7B
MEX3A		515.888		182.216	0.353208	1.02e-05		0.000624186	RNA-binding protein MEX3A
MEX3B		472.22		278.373	0.589498	0.00194086		0.0364789	RNA-binding protein MEX3B
MFAP3L		968.58		366.79	0.378688	5.42e-06		0.000383286	Microfibrillar-associated protein 3-like
MFAP5		9561.94		2925.47	0.305949	8.86e-06		0.000567374	cDNA FLJ42377 fis, clone UTERU2035469, highly similar to Microfibrillar- associated protein 5
MFI2		49.4347		174.182	3.52347	1.82e-05		0.000992178	Melanotransferrin
MFNG		0.981038		11.1762	11.3922	0.00176157		0.0339563	Beta-1,3-N- acetylglucosaminyltransfer ase manic fringe
MFRP_2		210.865		97.823	0.463913	0.000129598		0.00478459
MGC4294		10.8412		0.720695	0.0664774	0.000174447		0.00604943
MGST3		655.976		1322.89	2.01668	5.11e-06		0.000365252	Microsomal glutathione S- transferase 3
MID1		472.606		144.101	0.304908	4.61e-12		1.97e-09	E3 ubiquitin-protein ligase Midline-1
MINA		964.696		599.882	0.621835	0.00212517		0.0393485	Bifunctional lysine-specific demethylase and histidyl- hydroxylase MINA
MIR143HG		7.23684		0.255428	0.0352955	0.00114343		0.0250426
MIR181A2HG		12.4229		1.49839	0.120615	0.000123332		0.00459443
MIR24-2		414.792		779.446	1.87913	6.05e-05		0.0026493
MIR503HG		1485.17		523.057	0.352186	5.61e-06		0.000393764
MKI67		45.2504		1.27095	0.028087	3.3e-13		1.89e-10	Antigen KI-67
MKI67IP		1102.37		580.062	0.526194	3.56e-05		0.00171617
MKNK2		943.713		2068.51	2.19188	1.47e-07		1.88e-05	cDNA FLJ53467, highly similar to MAP kinase- interactingserine/threonine protein kinase 2 (EC 2.7.11.1)
MLLT11		1948.88		1067.81	0.54791	0.00129795		0.0274654	Protein AF1q
MLLT3		987.4		509.763	0.516268	0.000441344		0.0124239	Protein AF-9
MLXIPL		49.963		287.344	5.75114	0.000149742		0.00539633	Carbohydrate-responsive element-binding protein
MMP11		2792.93		1087.83	0.389493	1e-07		1.35e-05	Stromelysin-3
MMP19		230.813		87.7763	0.380292	8.32e-08		1.17e-05	Matrix metalloproteinase- 19
MN1		100.499		245.56	2.44341	0.000136119		0.00498131	Probable tumor suppressor protein MN1
MNT		463.83		738.287	1.59172	0.00289603		0.0498972	Max-binding protein MNT
MOK		350.216		157.752	0.450441	5.74e-05		0.00253451	MAPK/MAK/MRK overlapping kinase
MPC1		1009.24		1869.99	1.85287	4.37e-05		0.0020268	Mitochondrial pyruvate carrier 1
MPDU1		1053.77		580.405	0.550789	0.000122802		0.00458018	Mannose-P-dolichol utilization defect 1 protein
MPHOSPH6		481.182		279.436	0.580727	0.000705558		0.0175858	M-phase phosphoprotein 6
MPZL1		1422.65		876.551	0.616138	0.0013124		0.0276583	Myelin protein zero-like protein 1
MRAP2		146.038		547.144	3.74658	0.000305473		0.0092074	Melanocortin-2 receptor accessory protein 2
MRC2		6255.6		3403.21	0.544026	0.000383926		0.0111092	C-type mannose receptor 2
MRE11A		395.265		238.258	0.602779	0.00233422		0.0424361	cDNA FLJ38069 fis, clone CTONG2015434, highly similar to DOUBLE-STRAND BREAK REPAIR PROTEIN MRE11A
MRGPRF		24.6335		115.671	4.69567	9.85e-11		3.22e-08	Mas-related G-protein coupled receptor member F
MROH1		415.504		820.517	1.97475	1.18e-05		0.000703609
MROH5		5.31751		47.0582	8.84967	2.36e-08		4.02e-06
MRPL12		1055.15		578.379	0.548148	0.000334774		0.00991761	39S ribosomal protein L12, mitochondrial
MRPL19		1289.31		775.798	0.601716	0.000780573		0.018866	39S ribosomal protein L19, mitochondrial
MRPL32		1087.82		685.308	0.629983	0.00250235		0.044632	cDNA FLJ33232 fis, clone ASTRO2002024, highly similar to 39S ribosomal protein L32, mitochondrial
MRPL42		674.259		415.802	0.616681	0.00198138		0.0370168	Mitochondrial ribosomal protein L42, isoform CRA_e
MRPS12		473.893		282.637	0.596416	0.00122873		0.0265062	28S ribosomal protein S12, mitochondrial
MRPS17_2		78.9904		33.8484	0.428512	0.000788708		0.0190041
MRTO4		1128.5		680.069	0.602631	0.000920306		0.0213504	mRNA turnover protein 4 homolog
MRVI1		4.82159		20.6794	4.28892	0.00104519		0.023373	Protein MRVI1
MRVI1-AS1		6.54176		29.2315	4.46845	0.00011651		0.00440894
MSMO1		3306.13		7557.26	2.28584	1.01e-05		0.00061844	Methylsterol monooxygenase 1
MST1		141.985		280.146	1.97308	0.000410861		0.0117574	Hepatocyte growth factor- like protein alpha chain
MSTN		465.508		56.8087	0.122036	4.03e-13		2.24e-10	Growth/differentiation factor 8
MTG1		770.319		447.466	0.580884	0.000515704		0.0139734	Mitochondrial GTPase 1
MTHFR		1250.71		2013.19	1.60964	0.00159016		0.0320175	Methylenetetrahydrofolate reductase
MTMR11		28.2593		75.1764	2.66024	0.00128433		0.0272326	Myotubularin-related protein 11
MTMR12		1917.45		950.907	0.495924	0.00244449		0.0439274	Myotubularin-related protein 12
MT-RNR1		9570.63		19739.5	2.0625	0.00132899		0.0279322
MTSS1		424.338		1044	2.4603	5.68e-09		1.16e-06	Metastasis suppressor protein 1
MUSTN1		812.454		1989.69	2.44898	9.7e-05		0.00382403	Musculoskeletal embryonic nuclear protein 1
MVD		2080.06		7443.75	3.57863	3.21e-13		1.89e-10	Diphosphomevalonate decarboxylase
MX1		17.8192		77.6424	4.35722	0.00253271		0.0450701	Interferon-induced GTP- binding protein Mx1, N- terminally processed
MXD3		263.205		493.957	1.8767	0.000190582		0.00645076	Max dimerization protein 3
MXD4		1057.46		1852.16	1.75151	0.000963579		0.0219905	Max dimerization protein 4
MXI1		508.96		937.461	1.84191	6.07e-05		0.00265329	cDNA FLJ61042, highly similar to MAX-interacting protein 1
MXRA5		680.415		218.971	0.32182	1.64e-05		0.000931238	Matrix-remodeling- associated protein 5
MYCBP		303.166		141.678	0.467329	1.14e-05		0.000686735	C-Myc-binding protein
MYEF2		855.514		413.265	0.48306	4.82e-05		0.00219184	Myelin expression factor 2
MYF6		483.378		959.184	1.98433	0.000276958		0.00853822	Myogenic factor 6
MYH1		5137.59		911.467	0.177411	0.000330907		0.00981559	Myosin-1
MYH7B		416.28		2771.46	6.65768	7.3e-29		2.27e-25	Myosin-7B
MYL10		14.7965		2.00615	0.135583	0.000396607		0.0114124	Myosin regulatory light chain 10
MYL2		2642.48		7853.05	2.97185	0.000101084		0.00395977	Myosin regulatory light chain 2, ventricular/cardiac muscle isoform
MYL5		719.887		2099.56	2.91652	7.78e-05		0.00320279	Myosin light chain 5
MYL9		11909.9		6121.85	0.514015	0.000166544		0.00583391	Myosin regulatory light polypeptide 9
MYO15B		87.0357		255.447	2.93497	0.002488		0.0444456	Unconventional myosin- XVB
MYO1B		6484.64		3648.05	0.562568	0.000109179		0.00420311	Unconventional myosin-Ib
MYO1D		1899.18		3283.4	1.72885	0.000610284		0.0157278	Unconventional myosin-Id
MYO6		488.241		810.898	1.66086	0.00097407		0.0221649	Unconventional myosin-VI
MYOM2		1469.01		4723.91	3.2157	5.38e-06		0.000382217	Myomesin-2
MYOM3		6847.51		11489.5	1.6779	0.00191003		0.0361176	Myomesin-3
N4BP2L1		47.649		161.437	3.38806	5.44e-09		1.12e-06
N4BP3		909.747		458.672	0.504175	0.00153384		0.0311544	NEDD4-binding protein 3
NACC1		2019.59		1264.77	0.626248	0.00210173		0.0389609	Nucleus accumbens- associated protein 1
NAMA		7.31537		54.1148	7.39741	3.03e-05		0.00150313
NAMPT		965.855		1813.9	1.87803	2.16e-05		0.00114171	Nicotinamide phosphoribosyltransferase
NAP1L3		258.232		134.789	0.52197	0.00118141		0.0256448	Nucleosome assembly protein 1-like 3
NAV2		3367.27		1239.68	0.368156	0.000345007		0.0101531	Neuron navigator 2
NAV3		6187.4		1894.83	0.30624	9.14e-10		2.31e-07	Neuron navigator 3
NBEAL2		159.205		311.954	1.95945	7.95e-05		0.00326382	Neurobeachin-like protein 2
NCBP1		1943.19		1222.94	0.629346	0.00241578		0.043512	Nuclear cap-binding protein subunit 1
NCBP2		3320.02		1973.51	0.594426	0.00048199		0.0132445	Nuclear cap binding protein subunit 2, 20kDa, isoform CRA_a
NCLN		2040.55		1155.92	0.566475	0.000182249		0.00624342	Nicalin
NCR3LG1		133.352		236.23	1.77148	0.000909826		0.0211993	Natural cytotoxicity triggering receptor 3 ligand 1
NDRG1		487.722		1419.18	2.90983	2.52e-10		7.32e-08	Protein NDRG1
NDRG2		728.157		2549.52	3.50133	0.000371478		0.0107993	cDNA FLJ55190, highly similar to Protein NDRG2
NDUFB8_2		605.994		256.086	0.422589	0.000369538		0.0107629
NEB		38060.7		77373.2	2.03289	1.33e-05		0.000783169	Nebulin
NEBL		36.6928		14.6895	0.400338	0.00166871		0.0330197	Nebulette
NEDD4		1334.48		715.109	0.535872	8.38e-05		0.00339908	E3 ubiquitin-protein ligase
NEIL1		91.8991		177.238	1.92861	0.000428089		0.0121608	Endonuclease 8-like 1
NEK6		2120.55		993.831	0.468668	7.91e-06		0.000513507	Serine/threonine-protein kinase Nek6
NETO2		123.049		64.381	0.523213	0.00196015		0.0367083	Neuropilin and tolloid-like protein 2
NEURL1B		231.645		84.2876	0.363866	3.79e-05		0.00180761	E3 ubiquitin-protein ligase NEURL1B
NEUROD2		20.0082		1.24915	0.0624321	0.000112472		0.00430125	Neurogenic differentiation factor 2
NFASC		1505.59		592.065	0.393244	2.58e-08		4.36e-06	Neurofascin
NFE2L1		20153		36735.8	1.82284	3.89e-05		0.00185159	Nuclear factor erythroid 2- related factor 1
NFIL3		221.976		659.765	2.97224	1.62e-11		6.22e-09	Nuclear factor interleukin-3 regulated protein
NGEF		42.6055		422.797	9.92353	9.35e-22		1.82e-18	cDNA FLJ59455, highly similar to Homo sapiens neuronal guanine nucleotide exchange factor (NGEF), mRNA
NGFR		5380.62		693.834	0.128951	2.95e-06		0.000229608	cDNA FLJ51424, highly similar to Tumor necrosis factor receptor superfamilymember 16
NGFRAP1		2374.62		1340.05	0.564324	0.000108964		0.00420174	Protein BEX3
NHLH2		155.888		48.1949	0.309164	2.84e-06		0.000223493	Helix-loop-helix protein 2
NHLRC3		339.835		553.944	1.63004	0.00194488		0.0365097	NHL repeat-containing protein 3
NHP2		1422.05		888.546	0.624833	0.00192311		0.0362546	H/ACA ribonucleoprotein complex subunit 2
NHSL1		633.248		198.252	0.313072	1.41e-10		4.48e-08
NINJ1		286.51		652.167	2.27625	0.000395299		0.0113853	Ninjurin-1
NIPSNAP1		372.6		182.31	0.489291	1.88e-05		0.00101754	Protein NipSnap homolog 1
NKX3-2		194.888		29.4331	0.151026	1.09e-10		3.51e-08	Homeobox protein Nkx-3.2
NME1		1293.41		344.562	0.266399	1.9e-12		8.59e-10	Nucleoside diphosphate kinase A
NMNAT3		74.9805		145.718	1.94341	0.000684732		0.0171492	Nicotinamide nucleotide adenylyltransferase 3, isoform CRA_g
NMRK2		177.563		489.182	2.75498	0.000243028		0.00772969	Nicotinamide riboside kinase 2
NOL6		1682.73		1066.43	0.633751	0.00280408		0.0488374	Nucleolar protein 6
NOL9		767.539		396.184	0.516175	5.31e-05		0.00239578	Polynucleotide 5'-hydroxyl- kinase NOL9
NOP16		651.335		322.383	0.494957	1.08e-05		0.00065663	Nucleolar protein 16
NOP2		1188.83		745.189	0.626826	0.00259416		0.0459794	Putative ribosomal RNA methyltransferase NOP2
NOP58		1030.09		616.338	0.598335	0.000864618		0.0203594	Nucleolar protein 58
NOS1AP		63.1324		16.2196	0.256913	0.000224061		0.00725248	Carboxyl-terminal PDZ ligand of neuronal nitric oxide synthase protein
NOX4		17.9908		4.60861	0.256164	0.00164696		0.032819	NADPH oxidase 4
NOXA1		81.3612		199.919	2.45718	1.37e-06		0.000122964	NADPH oxidase activator 1
NPAS1		1145.23		272.665	0.238086	0.000247641		0.00785232	Neuronal PAS domain- containing protein 1
NPC1		1220.57		1989.35	1.62985	0.000944229		0.0217082	cDNA FLJ51802, highly similar to Niemann-Pick C1 protein
NPHP3-AS1		121.393		23.5826	0.194267	2.97e-07		3.4e-05
NPIPA3		43.55		110.431	2.53573	0.00170965		0.0334258
NPM1		13551.9		8615.92	0.635771	0.00221308		0.0406135	Nucleophosmin
NPM3		320.414		159.666	0.49831	4.28e-05		0.00199985	Nucleoplasmin-3
NPPA		68.5068		18.9247	0.276246	2.93e-05		0.00145827	Natriuretic peptides A
NPR3		189.51		31.1776	0.164517	9.49e-06		0.000597441	Atrial natriuretic peptide receptor 3
NPTX2		158.19		318.84	2.01554	0.000558713		0.0148288	Neuronal pentraxin-2
NPY6R		176.848		75.944	0.42943	0.00118235		0.0256472	Putative neuropeptide Y receptor type 6
NQO1		3311.5		7409.74	2.23758	4.54e-08		7.06e-06	NAD(P)H dehydrogenase, quinone 1, isoform CRA_a
NR1D1		380.051		813.046	2.13931	1.65e-05		0.00093288	Nuclear receptor subfamily 1 group D member 1
NR3C1		1177.42		2546.52	2.1628	2.34e-07		2.77e-05	Glucocorticoid receptor
NR4A1		246.41		1331.22	5.40247	1.11e-11		4.5e-09	Nuclear receptor subfamily 4 group A member 1
NR4A2		59.4104		177.672	2.99059	3.74e-08		6.03e-06	Nuclear receptor subfamily 4 group A member 2
NRAP		514.534		2763.73	5.37134	1.9e-16		1.9e-13	Nebulin-related-anchoring protein
NSG1		118.317		12.1026	0.102289	0.000167274		0.00584272	Neuron-specific protein family member 1
NT5M		46.6474		98.5923	2.11356	0.000589131		0.0154125	5'(3')- deoxyribonucleotidase, mitochondrial
NTAN1		599.946		1057.87	1.76327	0.000198084		0.00660088	Protein N-terminal asparagine amidohydrolase
NTF4		6.89366		29.2476	4.24268	0.000159141		0.00564809	Neurotrophin-4
NTM		605.979		242.005	0.399362	1.35e-06		0.000121543	Neurotrimin
NTN4		1043.41		2769.92	2.65467	1.06e-07		1.43e-05	Netrin-4
NTNG2		153.215		373.452	2.43744	0.000952131		0.0218478	Netrin-G2
NUAK1		5115.36		2338.03	0.457061	0.000219001		0.00713325	NUAK family SNF1-like kinase 1
NUDT11		280.69		143.789	0.51227	7.76e-05		0.00319513	Diphosphoinositol polyphosphate phosphohydrolase 3-beta
NUDT8		29.0864		84.1484	2.89305	4.42e-06		0.000319792	Nucleoside diphosphate- linked moiety X motif 8, mitochondrial
NUP93		2787.52		1321.99	0.474254	1.68e-06		0.000146075	Nuclear pore complex protein Nup93
NUPR1		1371.64		2683.04	1.95608	5.53e-05		0.00247299	Nuclear protein 1
OASL		0.994408		22.298	22.4234	2.82e-07		3.25e-05	2'-5'-oligoadenylate synthase-like protein
OBSCN		7774.85		13187	1.6961	0.000546488		0.0145839	Obscurin
OCEL1		69.5258		130.426	1.87593	0.00147526		0.0301905
OLFM4		12.8196		2.02376	0.157864	0.000603896		0.0156787	Olfactomedin-4
OLFML2B		2213.57		1262.74	0.570455	0.00175009		0.0338337	Olfactomedin-like protein 2B
OPN3		2423.91		755.351	0.311625	0.000250163		0.00790008	Opsin-3
OR7E18P		9.49697		0.283929	0.0298968	0.000108748		0.00420174
OR7E19P		321.813		28.4672	0.088459	1.93e-05		0.00104336
OR7E38P		214.452		111.699	0.520858	0.000558548		0.0148288
ORAI3		220.849		422.263	1.912	6.64e-05		0.00282129	Protein orai-3
OVCA2		279.943		162.894	0.581884	0.00135847		0.0284011	Ovarian cancer-associated gene 2 protein
OVGP1		28.653		72.4656	2.52907	0.000127709		0.00473484	Oviduct-specific glycoprotein
P2RX1		148.092		282.85	1.90996	0.00218354		0.0402139	P2X purinoceptor 1
P2RX7		11.1111		35.5031	3.19529	0.000713463		0.0176977	P2X purinoceptor 7
PABPC1L		446.573		271.468	0.607892	0.0017813		0.0341609	Polyadenylate-binding protein 1-like
PACSIN1		519.959		124.374	0.239199	0.000702271		0.0175219	Protein kinase C and casein kinase substrate in neurons protein 1
PAICS		1839.72		1172.37	0.637255	0.00282326		0.0490428	Phosphoribosylaminoimida zole carboxylase
PAK1IP1		507.063		296.844	0.585418	0.00174795		0.0338133	p21-activated protein kinase-interacting protein 1
PAK7		49.0971		3.74907	0.0763603	1.84e-12		8.44e-10	Serine/threonine-protein kinase PAK 7
PALM		1425.92		2419.87	1.69706	0.00147044		0.0301117	Paralemmin-1
PALM2		715.302		230.952	0.322873	9.28e-06		0.00058816	Paralemmin-2
PANK1		272.533		446.19	1.6372	0.00172503		0.0335404	Pantothenate kinase 1
PAQR6		59.5688		139.28	2.33813	2.75e-05		0.00138221	Progestin and adipoQ receptor family member 6
PAQR8		36.5829		161.54	4.41573	3.99e-10		1.11e-07	Membrane progestin receptor beta
PARD6G		180.959		90.4431	0.4998	0.000168956		0.00588526	Partitioning defective 6 homolog gamma
PARK2		134.155		271.51	2.02386	0.000182917		0.00624568	E3 ubiquitin-protein ligase parkin
PARM1		757.107		252.966	0.334121	0.00123581		0.0265478	Prostate androgen- regulated mucin-like protein 1
PARP1		3409.92		1936.48	0.567898	0.000146446		0.00530307	Poly [ADP-ribose] polymerase 1
PARP12		86.5909		201.896	2.3316	4.34e-05		0.00202204	Poly [ADP-ribose] polymerase 12
PARP4		1376.09		2221.94	1.61467	0.00133231		0.0279453	Poly [ADP-ribose] polymerase 4
PASK		50.9837		103.234	2.02485	0.000747812		0.018345	PAS domain-containing serine/threonine-protein kinase
PAWR		552.966		250.687	0.45335	0.0022343		0.0409548	PRKC apoptosis WT1 regulator protein
PCAT1		50.039		14.6326	0.292423	0.000158618		0.00563882
PCBP3		193.718		401.094	2.07051	5.88e-05		0.0025854	Poly(rC)-binding protein 3
PCDH19		717.233		301.533	0.420411	1.25e-06		0.000114365	Protocadherin-19
PCDH7		1086.15		423.164	0.3896	1.48e-06		0.000130054	Protocadherin-7
PCDHGA2		9.26278		40.7064	4.39461	0.000383771		0.0111092	Protocadherin gamma-A2
PCK2		430.527		733.582	1.70392	0.000586224		0.0153494	cDNA FLJ50710, highly similar to Phosphoenolpyruvate carboxykinase (GTP), mitochondrial (EC 4.1.1.32)
PCNT		1072.15		1954.05	1.82255	7.27e-05		0.00304194	Pericentrin
PCSK4		40		115.41	2.88525	3.79e-06		0.000279111	Proprotein convertase subtilisin/kexin type 4
PCYT2		913.706		1953.92	2.13846	3.5e-07		3.86e-05	Ethanolamine-phosphate cytidylyltransferase
PDCD1LG2		69.1651		21.0578	0.304457	6.46e-05		0.00276777	Programmed cell death 1 ligand 2
PDE3A		1006.18		12705.4	12.6273	6.03e-50		3.13e-46	cGMP-inhibited 3',5'-cyclic phosphodiesterase A
PDE4B		21.6257		53.0146	2.45146	0.000929004		0.0215086	cAMP-specific 3',5'-cyclic phosphodiesterase 4B
PDF		127.928		51.4314	0.402036	9.24e-05		0.00368858	Peptide deformylase, mitochondrial
PDGFRB		2854.39		1726.45	0.604839	0.00172271		0.0335404	Platelet-derived growth factor receptor beta
PDIA3		9577.07		5562.75	0.58084	0.00252204		0.0449316	Protein disulfide-isomerase A3
PDK4		57.9258		271.323	4.68398	1.91e-06		0.000158586	[Pyruvate dehydrogenase (acetyl-transferring)] kinase isozyme 4, mitochondrial
PDLIM2		1147.96		466.88	0.406705	2.48e-05		0.00126687	PDZ and LIM domain protein 2
PDLIM3		16496		29205.1	1.77043	0.000149888		0.00539633	PDZ and LIM domain protein 3
PDLIM4		2649.56		1610.69	0.60791	0.000976715		0.0222088	PDZ and LIM domain protein 4
PDPN		600.055		1329.7	2.21596	3.52e-06		0.000263537	Podoplanin
PDSS1		127.844		70.7987	0.553788	0.0025395		0.0451623	Decaprenyl-diphosphate synthase subunit 1
PDZK1		34.3815		267.176	7.77094	1.15e-19		1.79e-16	Na(+)/H(+) exchange regulatory cofactor NHE- RF3
PEA15		23321.1		14120.6	0.605485	0.00158296		0.0319323	cDNA FLJ38560 fis, clone HCHON2003642, highly similar to Astrocytic phosphoprotein PEA-15
PEBP4		9.28351		32.122	3.46011	0.000566513		0.0149592	Phosphatidylethanolamine- binding protein 4
PEG10		2253.34		5427.85	2.40879	2.34e-08		4e-06	Retrotransposon-derived protein PEG10
PELI2		142.277		246.196	1.7304	0.00134005		0.0280697	E3 ubiquitin-protein ligase pellino homolog 2
PFAS		483.708		282.577	0.58419	0.000929324		0.0215086	Phosphoribosylformylglycin amidine synthase
PGAM1		5943		3752.7	0.631448	0.00183103		0.0348996	Phosphoglycerate mutase 1
PGAM2		315.544		958.252	3.03682	0.00238136		0.0430166	Phosphoglycerate mutase 2
PGM5		2208.03		901.907	0.408467	0.000166163		0.00582715	Phosphoglucomutase-like protein 5
PHLDA1		3102.81		1936.87	0.624232	0.00211639		0.0392092	Pleckstrin homology-like domain family A member 1
PHLDA3		3558.98		6293.71	1.7684	0.000104465		0.00406694	Pleckstrin homology-like domain family A member 3
PHOSPHO1		118.019		333.602	2.82667	9.58e-07		9.14e-05	Phosphoethanolamine/pho sphocholine phosphatase
PHYHD1		300.917		732.168	2.43312	1.64e-07		2.05e-05	Phytanoyl-CoA dioxygenase domain containing 1, isoform CRA_c
PI15		103.876		5.74794	0.0553348	4.75e-14		3.36e-11	Peptidase inhibitor 15
PIBF1		831.812		402.913	0.48438	3.76e-05		0.00179565	Progesterone-induced- blocking factor 1
PICK1		99.9677		255.287	2.5537	6.35e-06		0.000432092	PRKCA-binding protein
PIGQ		740.518		1168.8	1.57836	0.0025408		0.0451623	Phosphatidylinositol N- acetylglucosaminyltransfer ase subunit Q
PIK3IP1		367.565		1162.14	3.16172	2.37e-07		2.78e-05	Phosphoinositide-3-kinase- interacting protein 1
PIKFYVE		732.497		1209.36	1.65101	0.00088006		0.0206761	1-phosphatidylinositol 3- phosphate 5-kinase
PIM3		271.528		459.188	1.69113	0.0010529		0.0235114	Serine/threonine-protein kinase pim-3
PIP5K1A		1580.28		952.704	0.60287	0.000872746		0.0205198	Phosphatidylinositol 4- phosphate 5-kinase type-1 alpha
PIPOX		232.188		87.3103	0.376032	0.000240431		0.00766276	Peroxisomal sarcosine oxidase
PITPNM2		402.492		727.104	1.80651	0.000159242		0.00564809	Membrane-associated phosphatidylinositol transfer protein 2
PITX2		1638.65		2653.18	1.61913	0.00103418		0.0231934	Pituitary homeobox 2
PIWIL2		8.22482		26.2205	3.18798	0.00278758		0.0485773	Piwi-like protein 2
PKD1		5110.22		7874.69	1.54097	0.00285324		0.049417	Polycystin-1
PKDCC		562.767		984.573	1.74952	0.000758372		0.0185091	Protein kinase domain- containing protein, cytoplasmic
PKHD1		2102.63		950.055	0.45184	0.000118198		0.00445466	Fibrocystin
PKIG		311.427		544.738	1.74917	0.000410152		0.0117479	cAMP-dependent protein kinase inhibitor gamma
PKN3		169.863		351.033	2.06657	6.71e-05		0.00284589	Serine/threonine-protein kinase N3
PKP4		2223.82		1053.96	0.473941	3.59e-05		0.00172508	Plakophilin-4
PLA2G4C		748.166		1625.11	2.17213	6.45e-07		6.45e-05	Cytosolic phospholipase A2 gamma
PLAGL1		1079.89		660.671	0.611795	0.00170312		0.0333821	Zinc finger protein PLAGL1
PLAT		1372.49		635.709	0.46318	2.24e-05		0.00117719	Tissue-type plasminogen activator chain A
PLCD1		464.392		828.697	1.78448	0.000148058		0.0053428	1-phosphatidylinositol 4,5- bisphosphate phosphodiesterase delta-1
PLCG2		66.9106		16.6879	0.249406	0.00064984		0.0164351	1-phosphatidylinositol 4,5- bisphosphate phosphodiesterase gamma- 2
PLCH1		68.4151		18.7531	0.274107	4.81e-05		0.00219184	1-phosphatidylinositol 4,5- bisphosphate phosphodiesterase eta-1
PLCH2		40.0255		97.9797	2.44793	0.00022118		0.00718018	1-phosphatidylinositol 4,5- bisphosphate phosphodiesterase eta-2
PLCXD2		158.532		79.4687	0.501278	0.000762484		0.0185731	PI-PLC X domain-containing protein 2
PLEC		20175.4		41473.3	2.05564	8.53e-07		8.24e-05	Plectin
PLEKHA4		1565.02		817.783	0.522539	0.000757481		0.0185091	Pleckstrin homology domain-containing family A member 4
PLEKHA6		3939.03		1926.35	0.489042	3.13e-06		0.000237672
PLEKHF1		142.772		360.725	2.52657	6.65e-08		9.81e-06	Pleckstrin homology domain-containing family F member 1
PLEKHG2		2763.58		465.681	0.168507	2.43e-13		1.48e-10	Pleckstrin homology domain-containing family G member 2
PLEKHG5		6182.13		2847.57	0.460613	2.11e-05		0.00112087	Pleckstrin homology domain-containing family G member 5
PLEKHO1		1871.91		3072.84	1.64155	0.000755652		0.0184802	Pleckstrin homology domain-containing family O member 1
PLGRKT		980.625		417.412	0.42566	2.33e-05		0.00121284	Plasminogen receptor (KT)
PLIN2		470.059		1181.72	2.51399	0.0021702		0.0400156	Perilipin-2
PLK2		4810.51		1686.35	0.350556	1.96e-06		0.000162099	Serine/threonine-protein kinase PLK2
PLN		11.7596		1.54088	0.131032	0.00018571		0.00631334	Cardiac phospholamban
PLOD2		2206.6		783.255	0.35496	4.06e-08		6.48e-06	cDNA FLJ43712 fis, clone TESOP2004114, highly similar to Homo sapiens procollagen-lysine, 2- oxoglutarate 5-dioxygenase 2 (PLOD2), transcript variant 1, mRNA
PLP2		789.529		1384.01	1.75296	0.000194814		0.00653708	Proteolipid protein 2
PLXNA2		411.335		719.574	1.74936	0.000339912		0.0100247	Plexin-A2
PMEPA1		1740.14		999.925	0.574625	0.0015498		0.0314059	Transmembrane prostate androgen-induced protein
PNMAL1		1974.77		1218.69	0.617129	0.00159939		0.0321359
PNO1		931.563		474.156	0.50899	4.39e-05		0.0020309	RNA-binding protein PNO1
PNPLA7		383.505		864.468	2.25412	1.83e-05		0.000992178	Patatin-like phospholipase domain-containing protein 7
PNRC1		549.05		1505.77	2.7425	1.66e-09		3.9e-07	Proline-rich nuclear receptor coactivator 1
PODXL2		193.929		108.56	0.559791	0.000965216		0.0220063	Podocalyxin-like protein 2
POLA2		845.8		388.826	0.459714	4.85e-05		0.00220335	cDNA FLJ60312, highly similar to DNA polymerase subunit alpha B
POLR3H		1033.24		602.129	0.582759	0.000468549		0.0129438	DNA-directed RNA polymerase III subunit RPC8
POM121L9P		48.2855		12.2027	0.25272	2.39e-05		0.00123664
POP1		181.179		74.724	0.412431	2.34e-06		0.000187763	Ribonucleases P/MRP protein subunit POP1
POP5		372.832		223.657	0.599887	0.00175537		0.0338936	Ribonuclease P/MRP protein subunit POP5
PPDPF		2961.49		4572.21	1.54389	0.0027801		0.0485013	Pancreatic progenitor cell differentiation and proliferation factor
PPIB		2693.25		1545.8	0.573952	0.000207725		0.00685206	Peptidyl-prolyl cis-trans isomerase B
PPIL1		587.675		324.68	0.552482	0.000239618		0.00764467	Peptidyl-prolyl cis-trans isomerase-like 1
PPIL6		33.6812		88.8375	2.6376	5.54e-05		0.00247397	cDNA FLJ50002, highly similar to Homo sapiens peptidylprolyl isomerase (cyclophilin)-like 6 (PPIL6), mRNA
PPM1A		1317.79		2091.6	1.5872	0.00198529		0.0370674	Protein phosphatase 1A
PPM1B		1215.6		2047.49	1.68435	0.000415962		0.0118815	Protein phosphatase 1B
PPME1		8627.04		2127.45	0.246603	2.26e-12		1e-09	Protein phosphatase methylesterase 1
PPP1R14C		14.0805		65.5272	4.65376	1.94e-05		0.00104455	Protein phosphatase 1 regulatory subunit 14C
PPP1R1A		140.144		328.667	2.3452	7.9e-06		0.000513507	Protein phosphatase 1 regulatory subunit 1A
PPP1R27		23.1518		140.333	6.0614	2.09e-13		1.3e-10	Protein phosphatase 1 regulatory subunit 27
PPP1R3C		1625.88		2863.42	1.76115	0.000203307		0.00672058	Protein phosphatase 1 regulatory subunit 3C
PPP1R3E		16.9366		62.1116	3.66731	1.71e-06		0.000147375	Protein phosphatase 1 regulatory subunit 3E
PPP2R2C		27.7391		68.614	2.47355	0.000890308		0.0208534	Serine/threonine-protein phosphatase 2A 55 kDa regulatory subunit B gamma isoform
PPP2R5A		460.353		999.978	2.1722	5.03e-07		5.33e-05	Serine/threonine-protein phosphatase 2A 56 kDa regulatory subunit alpha isoform
PREX1		146.723		285.353	1.94484	0.000101647		0.00396716	Phosphatidylinositol 3,4,5- trisphosphate-dependent Rac exchanger 1 protein
PRICKLE1		881.045		464.557	0.52728	0.00256553		0.0455238	Prickle-like protein 1
PRICKLE2		1477.89		525.623	0.355657	7.06e-07		7e-05	Prickle-like protein 2
PRKCA		470.018		877.983	1.86798	0.00148348		0.0302988	Protein kinase C alpha type
PRKCD		269.551		495.933	1.83985	9.55e-05		0.00378551	Protein kinase C delta type
PRKCQ		198.225		693.926	3.5007	9.85e-06		0.000611337	Protein kinase C theta type
PRMT5		2252.78		1418.14	0.629507	0.00217901		0.0401542	Protein arginine methyltransferase 5, isoform CRA_c
PROB1		950.103		1614.32	1.6991	0.000649636		0.0164351
PROM1		1.25186		32.1791	25.7051	5.98e-10		1.54e-07	Prominin-1
PRR16		404.742		216.411	0.534689	0.000108521		0.00419859
PRR7		168.545		67.5473	0.400766	1.09e-06		0.000102445	Proline-rich protein 7
PRRX1		1129.72		3095.19	2.73978	5.74e-06		0.000399993	Paired mesoderm homeobox protein 1
PSD4		10.8282		35.1671	3.24774	0.000295656		0.00897293	PH and SEC7 domain- containing protein 4
PSMC3IP		119.823		229.503	1.91535	0.000306052		0.00921384	Homologous-pairing protein 2 homolog
PSMD10		1639.71		1020.35	0.622277	0.00184556		0.0351139	26S proteasome non- ATPase regulatory subunit 10
PSTPIP2		89.3089		45.1111	0.505114	0.00118768		0.0257271	Proline-serine-threonine phosphatase-interacting protein 2
PTCH2		23.7362		61.5629	2.59363	0.000448601		0.01256	Protein patched homolog 2
PTCHD1		21.8384		80.5108	3.68666	1.44e-06		0.000128067	Patched domain-containing protein 1
PTGER2		126.921		58.5051	0.460958	0.000843237		0.0199922	Prostaglandin E2 receptor EP2 subtype
PTGS1		447.994		195.805	0.437072	0.000597073		0.0155549	Prostaglandin G/H synthase 1
PTK2B		256.547		425.39	1.65814	0.00169649		0.033291	Protein-tyrosine kinase 2- beta
PTK7		813.981		407.985	0.501221	0.000176659		0.00609218	Inactive tyrosine-protein kinase 7
PTP4A3		478.44		1187.37	2.48176	6.15e-05		0.00267452	Protein tyrosine phosphatase type IVA 3
PTPDC1		289.371		500.191	1.72855	0.000598182		0.0155707	Protein tyrosine phosphatase domain- containing protein 1
PTPN13		474.328		830.278	1.75043	0.000323869		0.00964967	Tyrosine-protein phosphatase non-receptor type 13
PTPRB		51.4172		159.86	3.10909	6.87e-06		0.000460509	Receptor-type tyrosine- protein phosphatase beta
PTPRCAP		33.1131		82.2674	2.48444	0.000100106		0.00392672	Protein tyrosine phosphatase receptor type C-associated protein
PTPRQ		180.095		68.1052	0.378162	0.000138507		0.00505682	Phosphatidylinositol phosphatase PTPRQ
PTPRU		499.361		914.743	1.83183	6.22e-05		0.00269007	Receptor-type tyrosine- protein phosphatase U
PTRF		10858.3		6864.54	0.632196	0.00213298		0.0394227	Polymerase I and transcript release factor
PTRH1		677.621		384.612	0.567592	0.000299709		0.00906001	Probable peptidyl-tRNA hydrolase
PTRH2		991.49		617.882	0.623185	0.00184365		0.0351139	Peptidyl-tRNA hydrolase 2, mitochondrial
PTS		590.027		355.282	0.602145	0.00162024		0.0324126	6-pyruvoyl tetrahydrobiopterin synthase
PUS7		573.095		330.585	0.576841	0.000592766		0.0154686	Pseudouridylate synthase 7 homolog
PVRL2		1939.67		1105	0.569685	0.000817432		0.0195293	Poliovirus receptor-related protein 2
PVT1		214.386		114.512	0.534138	0.000426157		0.012117
PXK		309.429		510.047	1.64835	0.00160121		0.0321359	PX domain-containing protein kinase-like protein
PYCRL		337.186		172.013	0.510142	7.52e-05		0.00311879	Pyrroline-5-carboxylate reductase 3
PYURF		392.875		212.028	0.539682	0.00263951		0.0465974	Protein preY, mitochondrial
QRICH2		56.8838		109.026	1.91664	0.00177261		0.0340379
R3HDM1		1072.35		619.069	0.5773	0.000365358		0.0106512	R3H domain-containing protein 1
RAB11FIP5		2354.94		3808.48	1.61723	0.000990467		0.0224723	Rab11 family-interacting protein 5
RAB15		3093.8		870.98	0.281525	6.34e-09		1.25e-06	Ras-related protein Rab-15
RAB30		329.456		115.429	0.350363	7.79e-07		7.62e-05	Ras-related protein Rab-30
RAB33A		6.05965		23.4637	3.87212	0.000336342		0.00994509	Ras-related protein Rab- 33A
RAB4B-EGLN2		153.753		279.452	1.81754	0.0011222		0.0246959
RAB6B		314.004		170.218	0.542088	0.000285566		0.00875153	cDNA FLJ57728, highly similar to Ras-related protein Rab-6B
RAD21		10943.9		4685.42	0.42813	9.44e-06		0.000595873	Double-strand-break repair protein rad21 homolog
RADIL		51.0659		109.741	2.14901	0.000252878		0.00797772	Ras-associating and dilute domain-containing protein
RAET1E		204.88		58.0975	0.283568	1.46e-08		2.59e-06	NKG2D ligand 4
RAN		6590.24		4154.22	0.630359	0.00173572		0.0336604	GTP-binding nuclear protein Ran
RANBP10		769.583		1302.47	1.69244	0.000708031		0.0176051	RAN binding protein 10, isoform CRA_b
RAP1GAP2		56.8104		129.755	2.284	0.000181825		0.00623727	Rap1 GTPase-activating protein 2
RAPGEF5		456.881		109.636	0.239966	0.00274156		0.0479364	Rap guanine nucleotide exchange factor 5
RARG		347.718		782.232	2.24962	2.02e-07		2.45e-05	Retinoic acid receptor gamma
RASA4B		33.4281		107.545	3.21721	1.34e-05		0.000788463	Putative Ras GTPase- activating protein 4B
RASA4CP		50.3682		150.083	2.97971	0.000272325		0.00844559
RASD1		57.0521		160.682	2.81642	1.45e-06		0.000128647	Dexamethasone-induced Ras-related protein 1
RASGEF1B		5.47531		56.306	10.2836	3.34e-11		1.24e-08	Ras-GEF domain-containing family member 1B
RASGEF1C		7.01609		24.3229	3.46673	0.00145654		0.0298859	Ras-GEF domain-containing family member 1C
RASL10B		100.634		36.2448	0.360165	0.000632334		0.0161622	Ras-like protein family member 10B
RASSF2		586.192		73.7043	0.125734	1.42e-25		4.02e-22	Ras association domain- containing protein 2
RASSF3		1737.91		1021.92	0.588014	0.000432495		0.0122524	Ras association domain- containing protein 3
RASSF8		412.934		811.645	1.96556	1.65e-05		0.00093288	Ras association domain- containing protein 8
RBM28		1412.73		695.851	0.492558	4.34e-06		0.000314868	RNA-binding protein 28
RBM4		2932.38		1723.7	0.587815	0.000437862		0.0123687	RNA-binding protein 4
RBM8A		4815.53		2958.13	0.61429	0.00119758		0.0259235	RNA-binding protein 8A
RCN1		7121.2		4210.79	0.591303	0.000456023		0.0127106	cDNA FLJ55835, highly similar to Reticulocalbin-1
RDH10		342.399		186.016	0.543274	0.000273961		0.00847526	Retinol dehydrogenase 10
REEP2		551.573		170.201	0.308574	1.17e-12		5.78e-10	Receptor expression- enhancing protein 2
REEP6		44.6465		90.3212	2.02303	0.00213283		0.0394227	Receptor expression- enhancing protein 6
REM2		6.78929		23.9027	3.52065	0.00222373		0.040785	GTP-binding protein REM 2
RFFL		252.685		458.632	1.81503	0.000219478		0.00713385	E3 ubiquitin-protein ligase rififylin
RGL2		303.493		598.974	1.9736	1.76e-05		0.000969071	Ral guanine nucleotide dissociation stimulator-like 2
RGMA		69.8172		157.904	2.26168	0.000224414		0.00725395	Repulsive guidance molecule A
RGN		36.1504		12.9414	0.357988	0.00238125		0.0430166	Regucalcin
RGS16		157.845		63.2645	0.400801	0.000452826		0.0126442	Regulator of G-protein signaling 16
RGS3		906.87		1518.07	1.67396	0.00133138		0.0279446	cDNA FLJ39521 fis, clone PUAEN2001586, highly similar to Regulator of G- protein signaling 3
RGS6		93.7336		31.3331	0.334278	1.81e-05		0.000987503	cDNA FLJ53896, highly similar to Regulator of G- protein signaling 6
RGS9		24.7995		5.94224	0.239611	0.000177362		0.00610965	Regulator of G-protein- signaling 9
RHOA		12895.3		38035.9	2.9496	1.85e-13		1.18e-10	Transforming protein RhoA
RHOB		1358.42		7431.18	5.47048	9.5e-23		1.97e-19	Rho-related GTP-binding protein RhoB
RHOQ		1421.66		2544.39	1.78973	8.45e-05		0.00341406	Rho-related GTP-binding protein RhoQ
RICTOR		596.69		1015.02	1.70108	0.000652454		0.0164868	Rapamycin-insensitive companion of mTOR
RIMS3		125.828		245.32	1.94965	0.000514683		0.0139701	Regulating synaptic membrane exocytosis protein 3
RMDN2		268.942		672.465	2.50041	0.000648733		0.0164351	Regulator of microtubule dynamics protein 2
RMRP		2.74175		110.509	40.3062	8.41e-31		3.27e-27
RN7SK		24.0673		416.937	17.3238	6.07e-42		2.7e-38
RN7SL2		114.702		803.728	7.00707	8.59e-09		1.62e-06
RNA5-8SP6		133.886		3969.21	29.6462	5.66e-79		1.76e-74
RND3		2909.59		1506.49	0.517767	4.24e-05		0.00198576	Rho-related GTP-binding protein RhoE
RNF115		1691.68		3692.29	2.18262	1.62e-06		0.00014109	E3 ubiquitin-protein ligase RNF115
RNF121		1176.47		654.643	0.556447	0.000155026		0.00553011	RING finger protein 121
RNF122		286.855		497.414	1.73403	0.000695094		0.0173947	RING finger protein 122
RNF128		10.8626		40.7928	3.75534	6.83e-05		0.00288367	E3 ubiquitin-protein ligase RNF128
RNF144B		904.888		364.602	0.402925	0.00232935		0.0423724	cDNA FLJ59797, highly similar to E3 ubiquitin ligase IBRDC2 (EC 6.3.2.-)
RNF152		82.3725		29.0004	0.352064	0.00011363		0.00432098	E3 ubiquitin-protein ligase RNF152
RNF19A		732.148		1218.8	1.6647	0.000751848		0.0184149	E3 ubiquitin-protein ligase RNF19A
RNF19B		439.426		717.84	1.63359	0.00112518		0.0247348	E3 ubiquitin-protein ligase RNF19B
RNF213		986.521		1995.59	2.02286	7.58e-06		0.000501704	E3 ubiquitin-protein ligase RNF213
RNF224		13.2202		40.0776	3.03155	0.00127089		0.0270584	RING finger protein 224
RNF39		32.3675		80.4968	2.48697	0.00114904		0.0250997	RING finger protein 39
RNF41		2689.08		1396.88	0.519463	0.000189326		0.00641521	E3 ubiquitin-protein ligase NRDP1
RNPEPL1		812.272		1405.96	1.7309	0.000221365		0.00718018	Arginyl aminopeptidase- like 1
RNU12		2.00004		13.7248	6.86224	0.00150694		0.0307175
ROBO4		77.1183		174.625	2.26438	1.77e-05		0.000973069	Roundabout homolog 4
RORA		267.802		645.728	2.41122	3.61e-08		5.89e-06	Nuclear receptor ROR- alpha
RP11-1055B8.4		19.2151		61.8973	3.22129	6.16e-05		0.00267452
RP11-108K14.8		78.3025		205.523	2.62473	3.34e-05		0.00162944
RP11-108K3.1		221.783		1089.41	4.91208	1.42e-07		1.82e-05
RP11-111F5.4		154.994		79.5475	0.513229	0.000402301		0.0115549
RP11-114F10.2		104.715		7.49138	0.0715405	5.11e-10		1.37e-07
RP11-114H24.2		3.6844		37.8782	10.2807	8.85e-05		0.00355082
RP11-1223D19.1		440.678		29.8934	0.067835	4.55e-06		0.000328439
RP11-122A3.2		82.5364		40.4312	0.489858	0.00141413		0.0292863
RP11-137H2.6		86.4444		152.365	1.76258	0.00192826		0.0363298
RP11-1407O15.2		1090		1808.91	1.65955	0.000613253		0.0157913
RP11-141O15.1		49.7545		102.98	2.06976	0.00176299		0.0339563
RP11-143J24.1		8.66508		0.944526	0.109004	0.0016353		0.0326493
RP11-161M6.2		693.958		1627.09	2.34466	4.72e-07		5.04e-05
RP11-166D19.1		2737.62		1337.32	0.488496	0.000362602		0.0106106
RP11-175P13.2		3.72927		21.4147	5.74234	0.000196863		0.00657039
RP11-176H8.1		122.006		61.0421	0.500319	0.000847993		0.0200591
RP11-178L8.4		428.157		847.322	1.979	1.35e-05		0.000789097
RP11-191N8.2		114.469		346.827	3.02987	6.15e-09		1.22e-06
RP11-203E8.1		10.7143		129.955	12.1291	7.98e-13		4.07e-10
RP11-203J24.9		501.208		890.268	1.77624	0.000215564		0.00705826
RP11-216B9.6		76.0037		32.7915	0.431446	0.000196202		0.00656197
RP11-236B18.2		37.0649		9.45819	0.255179	1.11e-05		0.000670596
RP11-244K5.8		281.788		153.256	0.543871	0.000609791		0.0157278
RP11-244O19.1		110.291		259.379	2.35177	0.00122972		0.0265062
RP11-245M24.1		264.525		630.657	2.38411	5.87e-06		0.000405848
RP11-24F11.2		33.97		2.98898	0.0879888	5.9e-10		1.54e-07
RP11-255A11.21		146.799		296.499	2.01976	0.00112045		0.0246959
RP11-266E14.1		557.291		251.08	0.450536	0.000869633		0.020462
RP11-279O9.4		12.3254		40.2927	3.26907	0.00170708		0.0334175
RP11-286H14.6		140.611		56.5994	0.402525	0.000127011		0.0047202
RP11-293P20.2		693.133		1383.49	1.99599	6.23e-05		0.00269007
RP11-305L7.3		1.5093		14.6336	9.69558	0.000766492		0.0186382
RP11-307P5.1		28.6651		6.20598	0.216499	2.11e-05		0.00112087
RP11-319E12.1		15.4545		0.7668	0.0496167	1.28e-06		0.000116836
RP11-319E12.2		96.3573		2.79055	0.0289605	5.17e-11		1.79e-08
RP11-320G24.1		9.76735		1.48079	0.151606	0.00232589		0.0423595
RP11-332H18.4		38.11		85.1482	2.23428	0.00141352		0.0292863
RP11-334C17.5		27.6201		60.7604	2.19986	0.00171587		0.033475
RP11-345J4.5		438.838		213.866	0.487347	0.000116371		0.00440894
RP11-351I21.11		244.168		86.1982	0.353029	0.00208303		0.0386603
RP11-352D13.6		17.3484		4.28533	0.247016	0.00143397		0.0295123
RP11-359D14.3		259.265		87.2375	0.336481	9.44e-05		0.00374839
RP11-373D23.3		5.80651		21.9772	3.78493	0.00145015		0.0297941
RP11-377D9.3		222.391		115.706	0.520281	0.00188542		0.0357609
RP11-383J24.6		51.9769		100.54	1.93432	0.00182907		0.0348835
RP11-38L15.3		27.7785		5.71634	0.205783	0.000129163		0.00477734
RP11-400N13.3		51.533		177.13	3.43722	0.000154736		0.00552609
RP11-412H8.2		18.7735		2.68435	0.142986	9.18e-06		0.000583953
RP11-417L19.2		0.718847		14.2228	19.7855	2.84e-05		0.00141887
RP11-419C5.2		12.2568		38.0958	3.10813	0.00122894		0.0265062
RP11-434D12.1		19.7003		69.0767	3.50638	5.42e-06		0.000383286
RP11-436K8.1		4.82547		20.1411	4.17392	0.00161027		0.0322532
RP11-43N5.1		10.1649		37.4591	3.68514	0.0001066		0.00412938
RP11-441O15.3		53.8898		123.288	2.28779	6.4e-05		0.00274452
RP11-443P15.2		261.855		514.392	1.96441	0.00130123		0.027497
RP11-446F17.3		6.05231		22.9661	3.7946	0.000562003		0.0148581
RP11-446H18.5		283.802		85.6943	0.301951	6.41e-07		6.45e-05
RP11-469H8.6		7.97827		0.50776	0.0636429	0.00168256		0.0331039
RP11-47I22.2		16.2392		3.97652	0.244872	0.00221041		0.0406125
RP11-47I22.3		160.094		38.3742	0.239698	2.46e-05		0.00126166
RP11-496B10.3		28.0033		78.2147	2.79305	0.000162837		0.0057494
RP11-509J21.1		134.645		238.482	1.77119	0.00117939		0.0256187
RP11-514P8.7		261.294		560.857	2.14646	1.88e-06		0.000157978
RP11-514P8.8		265.066		515.644	1.94534	0.00114462		0.0250426
RP11-520B13.4		37.3868		6.03652	0.161461	0.000176196		0.00608974
RP11-524D16 A.3		156.276		34.4101	0.220189	1.09e-13		7.07e-11
RP11-540A21.2		330.748		53.8139	0.162704	3.87e-08		6.2e-06
RP11-545I5.3		80.5363		165.264	2.05204	0.000275737		0.00851744
RP11-571M6.8		32.0672		7.15935	0.223261	0.00111067		0.0245174
RP11-589P10.7		134.374		69.5481	0.517572	0.00286477		0.0495339
RP11-597D13.9		271.868		115.127	0.423468	3.36e-05		0.00163155
RP11-59D5 B.2		93.2367		29.0982	0.31209	0.00248905		0.0444456
RP11-600F24.7		39.1551		114.733	2.93022	9.86e-07		9.35e-05
RP11-603J24.9		39.1454		91.7285	2.34328	0.00231071		0.0421812
RP11-61L23.2		78.0485		157.882	2.02288	0.00123217		0.0265062
RP11-661A12.14		55.7215		122.393	2.19652	8.81e-05		0.00353961
RP11-66N24.4		241.219		137.705	0.57087	0.00109886		0.0243109
RP11-67L2.2		79.0172		149.41	1.89085	0.000850773		0.0201095
RP11-686D22.8		56.8623		19.9304	0.350502	0.000238859		0.00763613
RP11-774D14.1		55.6385		148.633	2.67141	6.64e-06		0.000449074
RP11-779O18.3		269.155		96.6658	0.359146	1.63e-07		2.05e-05
RP11-795F19.5		95.6002		207.694	2.17253	0.00100105		0.0226628
RP11-798K3.2		35.2972		8.9193	0.252692	0.00147857		0.0302384
RP11-798M19.3		54.111		203.653	3.76362	6.24e-07		6.34e-05
RP11-798M19.6		32.9118		69.2542	2.10423	0.00234037		0.0424982
RP11-802E16.3		19.8538		54.6232	2.75127	0.00101005		0.0227836
RP11-815M8.1		36.6622		98.0003	2.67306	2.09e-05		0.00111456
RP11-863P13.4		18.5018		55.7214	3.01168	0.00286173		0.0495339
RP11-879F14.2		98.0112		48.3106	0.492909	0.000956987		0.0219205
RP11-88H9.2		41.379		12.6752	0.306319	2.5e-05		0.00127455
RP11-88I21.2		208.738		25.2876	0.121145	8.14e-08		1.15e-05
RP11-903H12.3		12.5242		36.8523	2.94249	0.000221753		0.00718527
RP1-191J18.66		50.6433		18.3138	0.361624	0.000278567		0.00857932
RP11-93L9.1		21.4654		104.881	4.88607	5.99e-07		6.15e-05
RP11-950C14.7		162.557		68.1263	0.419091	0.000901344		0.021049
RP11-96C23.10		11.2805		33.6676	2.98458	0.00141635		0.0293104
RP11-96C23.5		13.5178		47.7318	3.53102	0.000474716		0.0130677
RP11-977G19.10		103.929		45.8936	0.441584	0.00133617		0.0280073
RP11-99E15.2		80.5336		29.4256	0.365383	0.000268908		0.00835631
RP1-34H18.1		141.078		28.55	0.202371	3.65e-08		5.92e-06
RP13-516M14.1		23.6042		60.7328	2.57296	0.000327732		0.00974611
RP1-66C13.4		44.499		112.815	2.53523	5.68e-05		0.00251486
RP3-514A23.2		25.972		7.67587	0.295545	0.00269088		0.0472095
RP4-769N13.6		641.619		377.138	0.587791	0.000614012		0.0157917
RP4-773N10.6		38.6825		6.51108	0.168321	0.00162032		0.0324126
RP5-1039K5.13		0.989665		16.3896	16.5607	2.32e-05		0.00120749
RP5-1070A16.1		23.3175		6.47696	0.277773	0.00224888		0.0411735
RP5-1103G7.4		384.355		608.681	1.58364	0.00278556		0.0485693
RP5-1120P11.1		7.53443		24.8035	3.29202	0.00180214		0.0344858
RP5-1165K10.2		58.7146		110.805	1.88717	0.00235114		0.0426192
RP5-1177I5.3		22.2472		4.78478	0.215073	0.000129666		0.00478459
RP5-882C2.2		33.5109		82.9192	2.4744	0.000282149		0.00866389
RP5-940J5.3		6.71379		23.149	3.44797	0.00219653		0.0404052
RP5-966M1.6		1359		4011.51	2.95182	9.67e-06		0.000602702
RP5-977B1.11		190.065		62.3737	0.32817	3.33e-07		3.71e-05
RPL10A		7773.81		4960.25	0.638071	0.00208133		0.0386603	60S ribosomal protein L10a
RPL11		11809.9		7388.54	0.62562	0.00130493		0.0275382	60S ribosomal protein L11
RPL13A		24816.1		15227.5	0.613615	0.000817449		0.0195293	60S ribosomal protein L13a
RPL17		11587.6		7334.69	0.632978	0.00174094		0.0337195	60S ribosomal protein L17
RPL18A		5601.06		3002.26	0.536017	0.000421451		0.0120052	60S ribosomal protein L18a
RPL18AP3		132.254		53.6074	0.405337	0.000991912		0.0224886
RPL22L1		675.208		211.546	0.313304	1.38e-12		6.72e-10	60S ribosomal protein L22- like 1
RPL27		9624.27		6096.13	0.633413	0.0017565		0.0338944	60S ribosomal protein L27
RPL32		10287.5		6526.91	0.63445	0.00195131		0.0365868	60S ribosomal protein L32
RPL35A		6034.58		3716.42	0.615855	0.000952407		0.0218478	60S ribosomal protein L35a
RPL36A		2162.01		878.764	0.406456	7.45e-05		0.00309989	60S ribosomal protein L36a
RPL39P		24.625		3.86566	0.156981	1.95e-06		0.000161861
RPL5		15007		9651.28	0.643117	0.00258028		0.0457596	60S ribosomal protein L5
RPL7P3		114.978		268.645	2.33649	0.000472138		0.0130083
RPPH1		5.74094		69.8128	12.1605	6.69e-16		5.95e-13
RPS10		9024.82		5088.83	0.563871	0.000336224		0.00994509	40S ribosomal protein S10
RPS12		11156.9		7211.19	0.646344	0.00272021		0.0476972	40S ribosomal protein S12
RPS15		5964.43		3814.08	0.639471	0.00239969		0.0433069	40S ribosomal protein S15
RPS16		7262.31		4343.91	0.598144	0.000538727		0.0144214	40S ribosomal protein S16
RPS17		9506.56		5441.74	0.572419	0.00136479		0.0284578	40S ribosomal protein S17
RPS18		17233.7		10467.5	0.607384	0.00125876		0.0268922	Ribosomal protein S18, isoform CRA_a
RPS19		10095.1		6335.91	0.627622	0.00160089		0.0321359	40S ribosomal protein S19
RPS2		24741.8		13696.2	0.553566	0.000241106		0.00767641	40S ribosomal protein S2
RPS26		943.45		432.78	0.45872	5.58e-06		0.000392519	40S ribosomal protein S26
RPS27A		12608.7		8181.7	0.648892	0.00284753		0.049373	Ubiquitin-40S ribosomal protein S27a
RPS3		12382		7174.95	0.579467	0.000199793		0.00663113	40S ribosomal protein S3
RPS6KA2		2323.94		4282.72	1.84287	0.00127339		0.0270745	Ribosomal protein S6 kinase, 90kDa, polypeptide 2, isoform CRA_a
RPSA		16937.6		9394.39	0.554648	0.000384581		0.0111178	40S ribosomal protein SA
RPTN		19.3315		3336.9	172.615	1.6e-59		2.49e-55	Repetin
RRAD		166.859		583.765	3.49856	6.95e-07		6.91e-05	GTP-binding protein RAD
RRAS		814.232		1538.71	1.88977	0.000120124		0.00451811	Ras-related protein R-Ras
RRM2		30.1312		4.6651	0.154826	3.99e-05		0.00188492	Ribonucleoside- diphosphate reductase subunit M2
RRP1B		1180.36		721.648	0.611382	0.00168333		0.0331039	Ribosomal RNA processing protein 1 homolog B
RRP9		510.362		297.377	0.582679	0.000853445		0.0201574	U3 small nucleolar RNA- interacting protein 2
RRS1		679.119		336.592	0.49563	1.04e-05		0.00063257	Ribosome biogenesis regulatory protein homolog
RSAD2		0.756374		13.9617	18.4587	8.67e-05		0.00349427	Radical S-adenosyl methionine domain- containing protein 2
RTKN2		243.531		137.784	0.565779	0.00177373		0.0340379	Rhotekin-2
RTN4R		53.3894		147.887	2.76996	0.000364909		0.0106481	Reticulon-4 receptor
RUNX1T1		118.679		28.9026	0.243536	7.03e-09		1.37e-06	Protein CBFA2T1
RUNX2		182.895		376.541	2.05878	7.34e-05		0.00306318	Runt-related transcription factor 2
RXRA		778.359		1684.07	2.16362	2.49e-07		2.91e-05	cDNA FLJ16020 fis, clone BRAMY2003287, highly similar to RETINOIC ACID RECEPTOR RXR-ALPHA
S100A1		70.8034		592.882	8.37364	4.91e-13		2.68e-10	Protein S100-A1
S100A13		2645.72		5414.16	2.04639	1.17e-06		0.000108304	Protein S100-A13
S100A16		4711.78		2940.29	0.624029	0.00157164		0.0317864	Protein S100-A16
SAMD4A		3531.04		6254.58	1.77131	0.000116653		0.00440901	Protein Smaug homolog 1
SAMD8		1144.53		1830.35	1.59921	0.00173463		0.0336602	Sphingomyelin synthase- related protein 1
SAP30L		552.755		1218.1	2.20369	2.15e-07		2.58e-05	Histone deacetylase complex subunit SAP30L
SATB2		289.476		483.375	1.66983	0.00166201		0.0329709	DNA-binding protein SATB2
SBF2-AS1		477.63		66.1151	0.138423	8.04e-23		1.79e-19
SBK1		93.5288		326.241	3.48814	0.000147347		0.00532333	Serine/threonine-protein kinase SBK1
SCAF11		5437.12		2845.24	0.5233	1.73e-05		0.000959701	Protein SCAF11
SCD5		473.677		276.275	0.583256	0.00173334		0.0336602	Stearoyl-CoA desaturase 5
SCN10A		12.7726		1.20357	0.0942303	6.06e-05		0.0026493	Sodium channel protein type 10 subunit alpha
SCN1B		128.475		437.095	3.40217	3.09e-10		8.73e-08	Sodium channel subunit beta-1
SCN3A		89.8063		10.0928	0.112384	2.11e-06		0.000172627	Sodium channel protein type 3 subunit alpha
SCN3B		257.947		487.223	1.88885	0.000181869		0.00623727	Sodium channel subunit beta-3
SCN4A		5385.12		12752	2.368	1.31e-08		2.38e-06	Sodium channel protein type 4 subunit alpha
SCN5A		6482.66		2863.7	0.441748	1.73e-05		0.000959701	Cardiac sodium channel alpha subunit
SCO1		1586.8		799.911	0.504103	1.44e-05		0.000832984	Protein SCO1 homolog, mitochondrial
SCUBE2		197.036		606.592	3.07859	3.23e-05		0.00158365	Signal peptide, CUB and EGF-like domain-containing protein 2
SDHA		2171.95		4241.34	1.95278	0.00046648		0.012921	Succinate dehydrogenase [ubiquinone] flavoprotein subunit, mitochondrial
SDPR		1668.65		335.394	0.200997	3.68e-11		1.33e-08	Serum deprivation- response protein
SEC61G		1261.41		796.265	0.631251	0.00246425		0.0442313	Protein transport protein Sec61 subunit gamma
SECTM1		220.213		556.091	2.52524	8.28e-05		0.00337027	Secreted and transmembrane protein 1
SEMA3B		214.543		476.628	2.22159	2.91e-06		0.000228135	Semaphorin-3B
SEMA3C		6177.04		2374.29	0.384373	6.7e-06		0.000451977	Semaphorin-3C
SEMA3F		216.175		76.3618	0.353241	5.81e-08		8.73e-06	Semaphorin-3F
SEMA4A		14.3479		43.1984	3.01078	0.000308359		0.00924068	Semaphorin-4A
SEMA4C		1063.28		1852.59	1.74234	0.000154586		0.00552609	Semaphorin-4C
SEMA5A		463.151		157.447	0.339946	1.36e-05		0.000792085	Semaphorin-5A
SEMA6A		1326		381.828	0.287955	0.000386578		0.0111548	Semaphorin-6A
SEMA6D		212.828		66.2315	0.311198	2.26e-06		0.000182744	Semaphorin-6D
SERPINB7		78.1321		19.1283	0.24482	6.01e-09		1.21e-06	Serpin B7
SERPINF2		13.5031		81.9605	6.06974	2.52e-10		7.32e-08	Alpha-2-antiplasmin
SERPINH1		8335.06		3655.5	0.43857	8.88e-08		1.22e-05	Serpin H1
SERTAD1		400.317		230.914	0.576828	0.00116479		0.0253554	SERTA domain-containing protein 1
SERTAD4		48.7048		14.5844	0.299445	1.7e-05		0.000950492
SESN2		467.235		919.889	1.96879	3.1e-05		0.00152686	Sestrin-2
SESN3		2287.03		788.156	0.344619	0.00116482		0.0253554	cDNA FLJ58707, highly similar to Sestrin-3
SESTD1		525.183		972.166	1.8511	5.79e-05		0.00255459	SEC14 domain and spectrin repeat-containing protein 1
SEZ6		10.6485		0.749195	0.0703571	0.000185582		0.00631334	Seizure protein 6 homolog
SFRP4		2024.21		997.007	0.492542	0.000511579		0.0139101	Secreted frizzled-related protein 4
SFTA1P		1062.96		243.13	0.228729	2.93e-06		0.000229159
SGK223		960.355		431.964	0.449796	0.000175706		0.00607955	Tyrosine-protein kinase SgK223
SH3D19		705.427		1320.21	1.8715	0.000245868		0.00780407	SH3 domain-containing protein 19
SH3GLB2		1133.92		2495.99	2.20121	5.55e-07		5.79e-05	Endophilin-B2
SH3TC2		135.887		46.0772	0.339085	0.000420752		0.0120052	SH3 domain and tetratricopeptide repeat- containing protein 2
SHROOM2		549.577		70.6262	0.12851	7.69e-06		0.000507944	Protein Shroom2
SHROOM3		634.277		199.984	0.315294	5.7e-06		0.000398425	Protein Shroom3
SIX5		130.915		263.258	2.0109	6.31e-05		0.00271318	Homeobox protein SIX5
SKA2		779.48		449.701	0.576925	0.00185565		0.0352607	Spindle and kinetochore- associated protein 2
SKAP2		809.467		1311.23	1.61987	0.00143442		0.0295123	Src kinase-associated phosphoprotein 2
SKP2		1785.91		365.423	0.204615	5.86e-08		8.77e-06	S-phase kinase-associated protein 2
SLC16A4		399.941		191.506	0.478835	7.45e-05		0.00309989	Monocarboxylate transporter 5
SLC16A8		9.9674		34.5966	3.47098	0.000430799		0.0122155	Monocarboxylate transporter 3
SLC17A7		10.2763		55.1313	5.36492	0.000600945		0.0156296	Vesicular glutamate transporter 1
SLC19A1		219.924		123.217	0.560269	0.00115593		0.0252148	Folate transporter 1
SLC1A2		15.5989		53.9186	3.45657	5.7e-05		0.0025227	Excitatory amino acid transporter 2
SLC1A3		208.377		77.7078	0.37292	8.16e-07		7.93e-05	Excitatory amino acid transporter 1
SLC1A4		1101.47		3058.96	2.77717	9.71e-09		1.81e-06	Neutral amino acid transporter A
SLC22A17		200.528		90.7944	0.452778	0.000382484		0.0110881	Solute carrier family 22 member 17
SLC22A23		186.981		349.826	1.87092	0.000828081		0.0197079	Solute carrier family 22 member 23
SLC24A2		2180.66		1175.44	0.539029	0.000937029		0.0216069	Sodium/potassium/calcium exchanger 2
SLC25A28		464.342		782.61	1.68542	0.000761044		0.0185525	Mitoferrin-2
SLC25A29		910.792		1439.38	1.58036	0.00188047		0.0356888	cDNA FLJ38213 fis, clone FCBBF1000574, highly similar to Mitochondrial carnitine/acylcarnitine carrier protein CACL
SLC26A4		96.772		31.7044	0.32762	1.17e-05		0.000698275	Pendrin
SLC29A4		336.287		144.488	0.429657	2.31e-05		0.00120601	Equilibrative nucleoside transporter 4
SLC34A3		40.6445		110.756	2.72499	2.93e-05		0.001458	Sodium-dependent phosphate transport protein 2C
SLC35E3		1782.97		894.286	0.501572	1.36e-05		0.000792085	Solute carrier family 35 member E3
SLC37A1		19.1871		68.8188	3.58672	2.26e-05		0.00118356	Glycerol-3-phosphate transporter
SLC38A4		72.0598		26.5953	0.369073	0.00172102		0.0335404	Sodium-coupled neutral amino acid transporter 4
SLC43A1		114.099		201.285	1.76412	0.00192959		0.0363328	Large neutral amino acids transporter small subunit 3
SLC43A2		574.543		1237.98	2.15473	3.47e-05		0.0016804	cDNA FLJ55865, highly similar to Homo sapiens solute carrier family 43, member 2 (SLC43A2), mRNA
SLC44A2		4450.83		7015.96	1.57633	0.00170911		0.0334258	Choline transporter-like protein 2
SLC46A3		652.519		336.506	0.515703	0.000442152		0.0124339	Solute carrier family 46 member 3
SLC48A1		174.887		365.481	2.08981	5.55e-05		0.00247397	Heme transporter HRG1
SLC4A11		271.18		680.708	2.51017	7.18e-09		1.39e-06	Sodium bicarbonate transporter-like protein 11
SLC4A3		967.364		484.835	0.501192	9.82e-06		0.000610915	Anion exchange protein 3
SLC4A4		1978.14		822.497	0.415794	0.00288943		0.0498218	Electrogenic sodium bicarbonate cotransporter 1
SLC5A1		44.2979		3.78533	0.0854517	2.11e-05		0.00112087	Sodium/glucose cotransporter 1
SLC6A1		181.299		46.8729	0.258539	8.12e-05		0.00331953	Transporter
SLC6A17		1339.54		116.641	0.087076	4.37e-05		0.0020268	Sodium-dependent neutral amino acid transporter SLC6A17
SLC7A11		1787.48		5250.21	2.93721	5.27e-09		1.09e-06	Cystine/glutamate transporter
SLC7A8		101.816		209.091	2.05362	0.00191832		0.0361863	Large neutral amino acids transporter small subunit 2
SLC9A3R1		476.249		805.573	1.69149	0.000675994		0.0169576	cDNA FLJ46618 fis, clone TLIVE2007736, highly similar to Ezrin-radixin- moesin-binding phosphoprotein 50
SLC9A4		25.2256		7.49248	0.297019	0.00106948		0.0237794	Sodium/hydrogen exchanger 4
SLCO4C1		18.1789		66.3945	3.65228	0.000501765		0.0137152	Solute carrier organic anion transporter family member 4C1
SLFN12		181.522		69.6689	0.383803	9.41e-05		0.0037436	Schlafen family member 12
SLIRP		1098.19		592.735	0.539737	5.54e-05		0.00247397	SRA stem-loop-interacting RNA-binding protein, mitochondrial
SLK		2081.82		3508.75	1.68542	0.000429676		0.0121948	STE20-like serine/threonine protein kinase
SLN		5838.1		11904.3	2.03907	0.000802338		0.0192277	Sarcolipin
SMAD3		8043.74		3298.47	0.410067	0.000291466		0.00888858	Mothers against decapentaplegic homolog 3
SMARCA2		1194.45		1960.68	1.64149	0.000825119		0.0196826	Probable global transcription activator SNF2L2
SNAI3		0.7663		19.2164	25.0768	3.01e-06		0.000232962	Zinc finger protein SNAI3
SNAI3-AS1		187.164		461.719	2.46692	2.19e-08		3.76e-06
SNAP91		75.5695		28.0688	0.37143	2.23e-05		0.00117588	Clathrin coat assembly protein AP180
SNED1		564.404		2150.12	3.80955	3.1e-16		2.89e-13	Sushi, nidogen and EGF-like domain-containing protein 1
SNHG15		387.118		222.153	0.573863	0.000649095		0.0164351
SNHG16		2681.69		1305.87	0.486959	1.72e-06		0.000147767
SNHG8		793.371		466.422	0.587899	0.000574226		0.0151372
SNN		778.929		1500.31	1.92612	1.75e-05		0.000965897	Stannin
SNORD3A		3.43774		25.8168	7.50982	1.45e-05		0.000836824
SNRPD1		747.982		401.57	0.536872	7.84e-05		0.00321991	Small nuclear ribonucleoprotein Sm D1
SNRPE		891.847		552.753	0.619785	0.00187277		0.0355644	Small nuclear ribonucleoprotein E
SNRPF		457.291		279.296	0.610762	0.00193808		0.0364485	Small nuclear ribonucleoprotein F
SNRPN		4338.69		2688.68	0.619699	0.0011412		0.0250163	Small nuclear ribonucleoprotein- associated protein
SNTA1		410.791		1013.49	2.46718	4.61e-09		9.88e-07	Alpha-1-syntrophin
SNX21		2323.43		4207.67	1.81098	5.61e-05		0.00249356	Sorting nexin-21
SNX29		594.933		1000.67	1.68199	0.000811597		0.0194346	Sorting nexin-29
SNX7		469.915		764.712	1.62734	0.00190332		0.0360344	Sorting nexin-7
SNX9		1073.73		1887.72	1.7581	0.000198279		0.00660088	Sorting nexin-9
SOAT2		11.7302		48.7087	4.15242	0.00184567		0.0351139	Sterol O-acyltransferase 2
SOD2		4435.34		9394.8	2.11817	1.46e-05		0.000836824	Superoxide dismutase
SOD3		707.679		301.086	0.425456	5.35e-05		0.00240396	Extracellular superoxide dismutase [Cu-Zn]
SOGA1		1941.06		3121.51	1.60814	0.00133067		0.0279446	C-terminal 80 kDa form
SORBS1		3077.19		7212.04	2.34371	7.79e-09		1.5e-06	Sorbin and SH3 domain- containing protein 1
SORBS2		3844.27		1406.5	0.365869	6.28e-11		2.1e-08	Sorbin and SH3 domain- containing protein 2
SORCS3		96.5108		35.1719	0.364435	0.000755698		0.0184802	VPS10 domain-containing receptor SorCS3
SORD		478.809		263.986	0.551339	0.000196399		0.00656197	cDNA FLJ50165, moderately similar to Sorbitol dehydrogenase (EC 1.1.1.14)
SOX4		177.474		460.893	2.59696	0.000758666		0.0185091	Transcription factor SOX-4
SOX8		998.04		1561.64	1.56471	0.00272718		0.0477926	Transcription factor SOX-8
SOX9		29.4643		68.955	2.34029	0.00106532		0.0237208	Transcription factor SOX-9
SP7		0.495482		30.1364	60.8224	1.44e-09		3.47e-07	Transcription factor Sp7
SPAG11B		117.47		14.1186	0.120189	5.85e-07		6.05e-05	Sperm-associated antigen 11B
SPAG9		2932.77		5094.53	1.73711	0.00016603		0.00582715	C-Jun-amino-terminal kinase-interacting protein 4
SPOCK2		37.2345		79.5722	2.13705	0.000847066		0.0200524	Testican-2
SPRED2		1094.32		663.743	0.606534	0.00117473		0.0255503	Sprouty-related, EVH1 domain-containing protein 2
SPRR2G		8.18261		0	0	2.01e-05		0.00107978	Small proline-rich protein 2G
SPSB1		268.42		546.362	2.03547	8.79e-05		0.00353533	SPRY domain-containing SOCS box protein 1
SPTAN1		18427.1		9640.99	0.523197	0.000120266		0.00451811	Spectrin alpha chain, non- erythrocytic 1
SQLE		1118.61		2643.39	2.3631	4.55e-09		9.82e-07	Squalene monooxygenase
SRGAP1		898.938		461.369	0.513237	0.000311511		0.00930821	SLIT-ROBO Rho GTPase activating protein 1, isoform CRA_a
SRL		6729.82		2950.29	0.43839	7.25e-05		0.00304005	Sarcalumenin
SRM		1554.52		925.898	0.595617	0.000547502		0.0145935	Spermidine synthase
SRP19		545.279		276.079	0.506309	0.000646065		0.0164053	Signal recognition particle 19 kDa protein
SRPK3		4971.89		12471.7	2.50843	4.99e-09		1.04e-06	SRSF protein kinase 3
SRPX		1205		711.442	0.590407	0.00229567		0.0419806	Sushi repeat-containing protein SRPX
SRPX2		1763.12		428.706	0.243152	1.83e-16		1.89e-13	Sushi repeat-containing protein SRPX2
SRSF1		2732.1		1592.47	0.582874	0.000337779		0.00997811	Serine/arginine-rich- splicing factor 1
SRSF3		3356.1		2144.57	0.639007	0.00255004		0.0453008	Serine/arginine-rich splicing factor 3
SRXN1		985.86		2446	2.48108	3.09e-06		0.00023721	Sulfiredoxin-1
SSB		3318.84		1969.41	0.593402	0.00052005		0.0140667	Lupus La protein
SSH2		670.522		1253.39	1.86927	3.35e-05		0.00163005	Protein phosphatase Slingshot homolog 2
SSH3		281.142		465.036	1.6541	0.00171647		0.033475	Protein phosphatase Slingshot homolog 3
SSR3		7341.17		4173.01	0.56844	0.000604344		0.0156787	Translocon-associated protein subunit gamma
ST3GAL1		270.457		580.226	2.14536	3e-06		0.000232962	CMP-N-acetylneuraminate- beta-galactosamide-alpha- 2,3-sialyltransferase 1
ST3GAL6		47.0636		142.319	3.02398	0.000257279		0.00805122	Type 2 lactosamine alpha- 2,3-sialyltransferase
ST5		1459.91		798.37	0.546862	7.97e-05		0.00326669	Suppression of tumorigenicity 5 protein
ST6GAL2		9.1878		0.283929	0.0309028	0.000213343		0.00700765	Beta-galactoside alpha-2,6- sialyltransferase 2
ST6GALNAC2		111.128		286.669	2.57964	0.000163103		0.00575224	Alpha-N- acetylgalactosaminide alpha-2,6-sialyltransferase 2
STARD13		3953.34		1849.56	0.467846	3.27e-05		0.00159865	StAR-related lipid transfer protein 13
STARD3NL		982.617		586.983	0.597367	0.000766956		0.0186382	MLN64 N-terminal domain homolog
STARD9		202.008		606.553	3.00261	1.61e-11		6.22e-09	StAR-related lipid transfer protein 9
STAT5A		314.349		715.135	2.27497	1.6e-07		2.01e-05	Signal transducer and activator of transcription 5A
STIP1		4267.91		2620.05	0.613896	0.00134323		0.0281175	Stress-induced- phosphoprotein 1
STK10		2143.2		945.704	0.441258	6.52e-05		0.00278	Serine/threonine-protein kinase 10
STK17B		1769.2		985.104	0.556806	0.000729122		0.018	Serine/threonine-protein kinase 17B
STK24		996.989		1639.63	1.64458	0.000799523		0.0191973	Serine/threonine-protein kinase 24 12 kDa subunit
STK31		117.998		4.59357	0.0389293	1.16e-12		5.78e-10	Serine/threonine-protein kinase 31
STK32C		413.31		695.386	1.68248	0.00208266		0.0386603	Serine/threonine-protein kinase 32C
STRBP		139.625		74.1178	0.530835	0.00112141		0.0246959	Spermatid perinuclear RNA- binding protein
STRC		52.4375		113.429	2.16314	0.000740072		0.0182276	Stereocilin
STRN		990.124		1903.35	1.92233	1.4e-05		0.000812752	Striatin
STT3B		4672.71		2984.6	0.638729	0.0026622		0.046812	Dolichyl- diphosphooligosaccharide-- protein glycosyltransferase subunit STT3B
SULF1		1545.75		796.472	0.515267	0.000539333		0.0144252	Extracellular sulfatase Sulf- 1
SUMF1		6144.9		2137.76	0.347892	9.86e-05		0.00387566	Sulfatase-modifying factor 1
SVIL		7390.58		11700.1	1.58311	0.00191658		0.0361754	Supervillin
SYDE1		1517.54		908.029	0.598356	0.000818063		0.0195293	Synapse defective 1, Rho GTPase, homolog 1 (C. elegans), isoform CRA_a
SYNE2		409.711		1873.71	4.57324	4.4e-19		5.95e-16	Nesprin-2
SYNGR1		188.644		324.1	1.71805	0.00109493		0.0242584	Synaptogyrin-1
SYNJ2		1474.95		600.646	0.407232	3.68e-06		0.000273009	Synaptojanin-2
SYNM		86.2956		368.355	4.26853	5.88e-05		0.0025854	Synemin
SYNPO		476.407		1675.29	3.51651	6.09e-13		3.21e-10	Synaptopodin
SYNPO2L		5304.53		10519.7	1.98315	6.21e-05		0.00268858	Synaptopodin 2-like protein
SYT1		188.733		87.238	0.46223	0.00240473		0.043338	Synaptotagmin-1
SYT15		136.245		23.0378	0.169091	7.25e-12		3.01e-09	Synaptotagmin-15
SYT3		51.3999		150.062	2.9195	0.0019426		0.0364895	Synaptotagmin-3
SYT8		78.8504		22.899	0.290411	3.05e-07		3.45e-05	Synaptotagmin-8
SYTL2		7096.38		3544.94	0.499542	0.00165264		0.0328689	Synaptotagmin-like protein 2
SYTL4		694.521		235.006	0.338372	1.92e-10		5.92e-08	Synaptotagmin-like protein 4
TACR2		80.9068		193.416	2.39061	1.24e-05		0.000731296	Substance-K receptor
TAF13		1384.27		888.141	0.641595	0.00280567		0.0488378	Transcription initiation factor TFIID subunit 13
TAGLN		10131.9		1387.2	0.136913	1.96e-11		7.43e-09	Transgelin
TANGO6		421.128		232.936	0.553125	0.000307658		0.00923747	Transport and Golgi organization protein 6 homolog
TAS1R1		973.22		316.517	0.325226	1.86e-07		2.3e-05	Taste receptor type 1 member 1
TBC1D3F		77.8533		161.913	2.07972	0.001631		0.0326052	TBC1 domain family member 3F
TCEA3		686.988		2670.1	3.88668	1.17e-11		4.66e-09	Transcription elongation factor A protein 3
TCEAL7		519.847		3234.42	6.22186	1.2e-16		1.28e-13	Transcription elongation factor A protein-like 7
TCF4		1718.33		925.871	0.538822	0.000941679		0.0216816	Transcription factor 4
TCF7		40.6495		136.538	3.35891	1.35e-07		1.75e-05	Transcription factor 7 (T- cell specific, HMG-box), isoform CRA_c
TCP11L2		239.426		395.215	1.65068	0.0023425		0.0425122
TCTN2		68.5103		141.437	2.06447	0.000496921		0.0136067	Tectonic-2
TDG		1219.31		594.304	0.487409	0.000204322		0.00674697	cDNA FLJ60553, highly similar to G/T mismatch- specific thymine DNA glycosylase(EC 3.2.2.-)
TDP2		752.656		1291.62	1.71609	0.000714648		0.017713	Tyrosyl-DNA phosphodiesterase 2
TDRD1		51.942		15.1709	0.292074	0.000109008		0.00420174	Tudor domain-containing protein 1
TEAD2		1647.79		993.664	0.60303	0.000835016		0.0198426	Transcriptional enhancer factor TEF-4
TECRL		3.72062		18.2816	4.91359	0.00180343		0.0344858	Trans-2,3-enoyl-CoA reductase-like
TENM4		242.887		123.205	0.507252	0.00106181		0.0236764	Teneurin-4
TEX14		63.3173		20.6873	0.326724	1.81e-05		0.000988703	Inactive serine/threonine- protein kinase TEX14
TEX2		2977.98		1862.23	0.625332	0.00202744		0.0377816	Testis-expressed sequence 2 protein
TEX26-AS1		2.26223		15.0528	6.65395	0.000644779		0.0163994
TFCP2L1		3.39028		25.4094	7.49476	0.00180378		0.0344858	Transcription factor CP2- like protein 1
TGFBR2		3920.61		2304.06	0.58768	0.0016735		0.0330457	TGF-beta receptor type-2
TGIF2-C20orf24		279.835		128.345	0.458646	0.000404211		0.0115991
TGM1		88.8264		31.2463	0.351769	4.24e-05		0.00198576	Protein-glutamine gamma- glutamyltransferase K
THBS1		27242.3		10114.1	0.371263	0.00261652		0.0462736	Thrombospondin-1
THOP1		1233.67		751.718	0.609334	0.00215877		0.0398521	cDNA FLJ36073 fis, clone TESTI2019697, highly similar to THIMET OLIGOPEPTIDASE (EC 3.4.24.15)
THSD1		1186.08		462.469	0.389914	1.51e-06		0.000132387	Thrombospondin type-1 domain-containing protein 1
TICAM2		93.4267		273.513	2.92757	0.000562207		0.0148581	TIR domain-containing adapter molecule 2
TIPARP		977.498		1770.02	1.81076	0.00160977		0.0322532	TCDD-inducible poly [ADP- ribose] polymerase
TJP2		452.228		743.762	1.64466	0.00169362		0.033261	Tight junction protein ZO-2
TKT		1351.43		2307.22	1.70724	0.00252635		0.0449826	Transketolase
TLE1		132.124		412.568	3.12258	6.01e-06		0.000414115	Transducin-like enhancer protein 1
TLK1		911.122		1598.95	1.75493	0.000193233		0.00651216	cDNA FLJ34656 fis, clone KIDNE2018352, highly similar to Serine/threonine- protein kinase tousled-like 1 (EC 2.7.11.1)
TMCO3		1302.98		2179.74	1.67289	0.000538231		0.0144214	Transmembrane and coiled- coil domain-containing protein 3
TMCO4		98.6383		211.735	2.14658	0.00110011		0.0243211	Transmembrane and coiled- coil domain-containing protein 4
TMED3		2155.61		1199.03	0.556238	8.17e-05		0.00333081	Transmembrane emp24 domain-containing protein 3
TMEFF1		468.604		756.639	1.61467	0.00173819		0.0336873	Tomoregulin-1
TMEM106C		802.494		452.571	0.563956	0.000227909		0.00734646	Transmembrane protein 106C
TMEM126A		471.44		284.336	0.603122	0.00158492		0.0319511	Transmembrane protein 126A
TMEM132A		5495.93		1970.84	0.358599	1.01e-09		2.52e-07	Transmembrane protein 132A
TMEM132B		25.6028		111.229	4.34441	0.000742439		0.0182564	Transmembrane protein 132B
TMEM140		72.9225		261.983	3.59262	0.000105884		0.00410677	Transmembrane protein 140
TMEM144		174.067		96.2643	0.553031	0.00125854		0.0268922	Transmembrane protein 144
TMEM173		699.67		1439.47	2.05736	1.94e-05		0.00104455	Stimulator of interferon genes protein
TMEM177		161.691		86.4075	0.534399	0.00089096		0.0208534	Transmembrane protein 177
TMEM182		8043.39		4460.18	0.554515	0.00202839		0.0377816	Transmembrane protein 182
TMEM2		1435.76		861.602	0.600101	0.00126392		0.0269654	Transmembrane protein 2
TMEM25		238.423		89.0364	0.373438	6.9e-08		1e-05	Transmembrane protein 25
TMEM56		88.6459		28.9355	0.326417	0.000188369		0.00638975	Transmembrane protein 56
TMEM59L		65.6546		25.4705	0.387948	0.000949066		0.0218033	Transmembrane protein 59- like
TMEM74B		1.76201		14.5897	8.28013	0.000485474		0.0133285	Transmembrane protein 74B
TMEM97		581.239		1852.18	3.18661	4.23e-12		1.83e-09	Transmembrane protein 97
TMOD4		2.78316		37.2154	13.3716	1.24e-08		2.28e-06	Tropomodulin-4
TMPO		1277.85		615.826	0.481923	0.000799848		0.0191973	Thymopoietin zeta isoform
TMX2		1174.37		704.319	0.599743	0.000863883		0.0203575	Thioredoxin-related transmembrane protein 2
TMX4		970.046		1927.92	1.98745	5.64e-06		0.000395371	Thioredoxin-related transmembrane protein 4
TNC		193.561		25.0944	0.129646	1.13e-07		1.5e-05	Tenascin
TNFAIP8		317.067		148.391	0.468011	0.000490837		0.0134638	Tumor necrosis factor alpha-induced protein 8
TNFAIP8L3		35.5809		213.483	5.99993	4.61e-08		7.13e-06
TNFRSF12A		2338.63		980.448	0.419241	1.47e-05		0.00084355	Tumor necrosis factor receptor superfamily member 12A
TNFRSF1B		6.77374		35.8553	5.29329	0.00037794		0.0109666	Tumor necrosis factor receptor superfamily member 1B
TNFRSF25		931.072		511.51	0.549378	0.000437749		0.0123687	Tumor necrosis factor receptor superfamily member 25
TNFSF4		339.845		131.337	0.386461	4.98e-08		7.63e-06	Tumor necrosis factor ligand superfamily member 4
TNS1		12318.9		23694.4	1.92342	1.71e-05		0.000953171	Tensin-1
TNS3		3196.11		5431.39	1.69938	0.000244043		0.00775402	Tensin-3
TOM1L2		8463.96		4890.32	0.577781	0.000263909		0.00821738	cDNA FLJ60511, highly similar to Mus musculus target of myb1-like 2 (chicken) (Tom1l2), transcript variant 1, mRNA
TOMM40		1086.84		599.171	0.551296	0.000144878		0.00526469	Mitochondrial import receptor subunit TOM40 homolog
TOP2A		68.6958		11.7675	0.171299	6.24e-05		0.00269007	DNA topoisomerase 2- alpha
TP53I3		2524.64		1173.32	0.464747	0.000213915		0.00701902	Quinone oxidoreductase PIG3
TPPP3		479.791		1000.45	2.08518	4.38e-05		0.00202857	Tubulin polymerization- promoting protein family member 3
TPRG1		731.711		342.891	0.468615	3.72e-05		0.00177957	Tumor protein p63- regulated gene 1 protein
TRAF1		75.4541		173.744	2.30265	0.000723562		0.0178912	TNF receptor-associated factor 1
TRERF1		62.4863		134.646	2.15481	0.000164244		0.00578593	Transcriptional-regulating factor 1
TRIB3		551.323		1229.41	2.22992	2.45e-06		0.000193734	Tribbles homolog 3
TRIM25		529.208		927.397	1.75243	0.00125818		0.0268922	E3 ubiquitin/ISG15 ligase TRIM25
TRIM47		58.0146		200.947	3.46373	0.000515319		0.0139734	Tripartite motif-containing protein 47
TRIM5		1335.58		664.697	0.497686	2.55e-05		0.00129671	Tripartite motif-containing protein 5
TRIM59		161.148		72.1199	0.447537	0.000307957		0.00923752	Tripartite motif-containing protein 59
TRIM7		75.492		210.154	2.78379	0.000356701		0.0104478	Tripartite motif-containing protein 7
TRMT10C		721.639		423.297	0.586577	0.000629724		0.016128	Mitochondrial ribonuclease P protein 1
TRPM4		1323.18		2327.67	1.75915	0.000297389		0.00900737	cDNA FLJ61284, highly similar to Homo sapiens transient receptor potential cation channel, subfamily M, member 4 (TRPM4), mRNA
TRPM8		11.622		37.4651	3.22363	0.000347258		0.0102	TRPM8 protein
TSC22D1		1650.24		2720.89	1.64879	0.000841664		0.0199853	TSC22 domain family protein 1
TSC22D3		1798		10682.7	5.94142	1.68e-30		5.82e-27	TSC22 domain family protein 3
TSPAN12		762.721		403.111	0.528516	0.000219402		0.00713385	Tetraspanin-12
TSPAN15		137.215		290.365	2.11613	2.05e-05		0.0010974	Tetraspanin-15
TSPAN2		42.0291		8.61835	0.205057	0.000580646		0.0152547	Tetraspanin-2
TSPAN32		5.79228		28.9641	5.00046	0.000180504		0.00620414	Tetraspanin-32
TSPAN6		576.271		344.148	0.597198	0.00107657		0.0239197	Tetraspanin-6
TSPAN9		8686.36		4440.59	0.511214	0.000728109		0.0179893	Tetraspanin-9
TSPYL4		2018.18		1088.84	0.539514	3.51e-05		0.00170006	Testis-specific Y-encoded- like protein 4
TSSC1		564.368		337.143	0.597381	0.00124814		0.0267756
TTBK2		470.428		957.312	2.03498	3.77e-06		0.000278875	Tau-tubulin kinase 2
TTC18		106.298		204.421	1.9231	0.000524932		0.0141373	Tetratricopeptide repeat protein 18
TTL		1500.1		2842.45	1.89485	1.76e-05		0.000969071	Tubulin--tyrosine ligase
TTLL3		340.658		663.126	1.9466	2.32e-05		0.00120749	Tubulin monoglycylase TTLL3
TUSC3		951.693		539.871	0.567275	0.0012472		0.0267739	Tumor suppressor candidate 3
TXLNB		2504.47		4692.66	1.87372	0.00102937		0.0231188	Beta-taxilin
TXNL4B		201.002		113.066	0.562511	0.00141811		0.0293104	Thioredoxin-like protein 4B
TYMP		39.4669		154.504	3.91477	6.22e-06		0.000425282	Thymidine phosphorylase
TYRO3		260.983		473.043	1.81254	0.000230212		0.00740534	Tyrosine-protein kinase receptor TYRO3
U91328.21		327.981		766.408	2.33675	6.06e-07		6.18e-05
UBALD2		347.607		579.023	1.66574	0.00146567		0.0300535
UBE2S		905.401		548.435	0.605737	0.0012768		0.0271069	Ubiquitin-conjugating enzyme E2 S
UBE2V1		1953.96		1006.14	0.514923	1.15e-05		0.000690149	Ubiquitin-conjugating enzyme E2 variant 1
UHRF1		384.505		102.194	0.265779	0.00023924		0.00764045	E3 ubiquitin-protein ligase UHRF1
UNC119		1121.95		544.44	0.485264	9.34e-05		0.00372138	Unc-119 homolog (C. elegans), isoform CRA_b
UNC13A		34.9369		115.439	3.30422	0.000661291		0.0166425	Protein unc-13 homolog A
UNC13D		56.422		127.614	2.26178	0.000255489		0.00802752	Protein unc-13 homolog D
UPRT		804.923		345.517	0.429255	3.15e-07		3.53e-05	Uracil phosphoribosyltransferase homolog
USP18		701.703		369.163	0.526095	4.68e-05		0.00213768	Ubl carboxyl-terminal hydrolase 18
USP41		70.8933		11.7368	0.165557	3.7e-06		0.000274398	Putative ubiquitin carboxyl- terminal hydrolase 41
USP54		559.781		1088.4	1.94434	4.15e-05		0.00195215	Inactive ubiquitin carboxyl- terminal hydrolase 54
UTP15		442.212		247.733	0.560213	0.00126098		0.0269211	U3 small nucleolar RNA- associated protein 15 homolog
VASH1		4045.84		519.717	0.128457	9.55e-16		8.03e-13	Vasohibin-1
VAX2		477.367		219.594	0.46001	7.15e-06		0.000476466	Ventral anterior homeobox 2
VDR		2804.49		548.64	0.195629	5.59e-08		8.45e-06	cDNA FLJ51539, highly similar to Vitamin D3 receptor
VGLL2		4435.43		1541.09	0.34745	0.00240203		0.0433144	Transcription cofactor vestigial-like protein 2
VGLL3		9905.65		4584.56	0.462822	0.000575373		0.0151417	Transcription cofactor vestigial-like protein 3
VLDLR		542.516		1236.67	2.27951	8.46e-08		1.18e-05	Very low-density lipoprotein receptor
VNN1		240.232		57.1119	0.237737	8.74e-09		1.64e-06	Pantetheinase
VPS13C		1516.41		2383.17	1.57158	0.00226423		0.0414302	Vacuolar protein sorting- associated protein 13C
VPS37B		2156.68		1130.58	0.524224	2.48e-05		0.00126687	Vacuolar protein sorting- associated protein 37B
VSTM2L		287.554		1539.92	5.35524	5.48e-07		5.74e-05	V-set and transmembrane domain-containing protein 2-like protein
VWA2		102.162		27.9176	0.273268	1.19e-06		0.000110292	von Willebrand factor A domain-containing protein 2
VWA5A		519.75		1278.73	2.46028	1.04e-05		0.000633781
VWF		30.6443		218.94	7.14456	6.89e-09		1.35e-06	von Willebrand factor
WDR19		380.276		609.631	1.60313	0.00232061		0.0423372	cDNA FLJ57049, highly similar to WD repeat protein 19
WDR31		107.277		201.939	1.88241	0.00283923		0.0492841
WDR77		2324.31		1360.81	0.585469	0.000364781		0.0106481	cDNA FLJ55120, moderately similar to Methylosome protein 50
WDR81		753.29		1333.54	1.77028	0.000113166		0.00431389	WD repeat-containing protein 81
WFDC1		10.4181		52.645	5.0532	0.000142945		0.00520053	WAP four-disulfide core domain protein 1
WFDC10B		11.2823		42.8112	3.79456	8.94e-05		0.00358037	Protein WFDC10B
WIPI1		1911.49		4052.35	2.11999	4.71e-07		5.04e-05	WD repeat domain phosphoinositide- interacting protein 1
WSCD1		572.862		996.039	1.73871	0.000629959		0.016128	WSC domain-containing protein 1
WWC2		1761.27		1110.59	0.63056	0.00235027		0.0426192
XIRP2		1390.93		6612.47	4.75398	8.66e-08		1.2e-05	Xin actin-binding repeat- containing protein 2
XKR8		218.084		421.164	1.9312	5.45e-05		0.00244375	XK-related protein 8
XRCC4		897.369		424.037	0.472534	6.04e-05		0.00264916	DNA repair protein XRCC4
XXbac-BPG299F13.17		40.2019		101.904	2.5348	2.77e-05		0.00139008
YIPF7		439.407		771.495	1.75576	0.000892481		0.0208733	Protein YIPF7
YPEL1		206.151		416.665	2.02116	0.000120414		0.00451821	Protein yippee-like 1
YWHAH		1161.71		4551.57	3.91799	1.37e-19		2.03e-16	14-3-3 protein eta
ZBTB16		4.06261		31.5414	7.76381	0.000192848		0.00651216	Zinc finger and BTB domain- containing protein 16
ZBTB4		1653.39		2570.19	1.5545	0.00267296		0.0469216	Zinc finger and BTB domain- containing protein 4
ZC3H12C		610.837		1203.27	1.96987	9.54e-06		0.000599305	cDNA FLJ55575, moderately similar to Homo sapiens zinc finger CCCH-type containing 12A (ZC3H12A), mRNA
ZC3H6		166.221		322.428	1.93976	8.42e-05		0.00341199	Zinc finger CCCH domain- containing protein 6
ZDHHC15		159.51		70.9613	0.444871	2.6e-05		0.00131519	Palmitoyltransferase
ZDHHC22		15.3329		2.90662	0.189568	0.00142029		0.0293162	Palmitoyltransferase ZDHHC22
ZER1		1832.28		2894.08	1.5795	0.00165577		0.0328952	Protein zer-1 homolog
ZFAND5		4705.21		7680.41	1.63232	0.000919142		0.0213504	AN1-type zinc finger protein 5
ZFP36L2		125.604		434.353	3.45813	1.66e-05		0.000936421	Zinc finger protein 36, C3H1 type-like 2
ZFYVE21		563.117		891.349	1.58288	0.00275137		0.048081	Zinc finger FYVE domain- containing protein 21
ZIC4		19.3174		45.4147	2.35098	0.0021694		0.0400156	Zinc finger protein ZIC 4
ZMIZ1		1033.37		1681.2	1.62691	0.0010401		0.0232758	Zinc finger MIZ domain- containing protein 1
ZNF146		967.31		555.031	0.573788	0.000330159		0.00980892	Zinc finger protein OZF
ZNF192P1		57.1404		132.883	2.32555	0.000249143		0.00789191
ZNF239		130.72		45.5573	0.34851	3.01e-07		3.41e-05	Zinc finger protein 239
ZNF280B		434.393		173.893	0.400314	9.64e-06		0.000602271	Zinc finger protein 280B
ZNF280C		199.539		115.818	0.580425	0.00273851		0.0479364	Zinc finger protein 280C
ZNF300		254.311		133.132	0.5235	0.000173288		0.00601596	Zinc finger protein 300
ZNF33A		422.535		820.355	1.94151	2.12e-05		0.00112564	Zinc finger protein 33A
ZNF365		90.7301		178.315	1.96534	0.000890097		0.0208534	Protein ZNF365
ZNF385A		58.9439		126.045	2.13839	0.00104711		0.023399	Zinc finger protein 385A
ZNF395		138.757		440.874	3.17731	5.14e-11		1.79e-08	Zinc finger protein 395
ZNF436		345.513		767.132	2.22027	0.000524011		0.0141369	Zinc finger protein 436
ZNF449		207.384		360.197	1.73686	0.000748434		0.0183458	Zinc finger protein 449
ZNF462		456.969		164.567	0.360127	5.98e-09		1.21e-06	Zinc finger protein 462
ZNF471		347.974		579.7	1.66593	0.0013793		0.0286795	cDNA FLJ59573, moderately similar to Zinc finger protein 471
ZNF503		210.084		101.24	0.481902	6.11e-05		0.00266397	Zinc finger protein 503
ZNF514		144.839		271.703	1.8759	0.00128533		0.0272354	Zinc finger protein 514
ZNF517		111.444		214.943	1.9287	0.000231185		0.0074213	Zinc finger protein 517
ZNF542		391.764		183.908	0.469434	5.78e-06		0.000400997	Putative zinc finger protein 542
ZNF622		1985.18		1239.37	0.624309	0.00172458		0.0335404	Zinc finger protein 622
ZNF655		1052.2		610.193	0.579918	0.000625281		0.0160478	Zinc finger protein 655
ZNF699		388.977		148.934	0.382886	0.00035415		0.0103926	Zinc finger protein 699
ZNF703		453.539		1061.18	2.33977	4.19e-08		6.65e-06	Zinc finger protein 703
ZNF705G		351.593		28.9121	0.0822317	0.00103402		0.0231934	Putative zinc finger protein 705G
ZNF711		281.504		133.67	0.474844	9.69e-05		0.00382403	Zinc finger protein 711
ZNF862		277.919		457.901	1.64761	0.00193366		0.0363875	Zinc finger protein 862
ZRANB1		1298.42		2052.45	1.58073	0.00176631		0.0339782	Ubiquitin thioesterase ZRANB1
ZYX		5441.49		2802.49	0.515022	1e-05		0.00061844	Zyxin

## Sheet: Supplementary Table S3
Supplementary Table S3. Differentially expressed genes at RNA-level from rosuvastatin-treated primary human myotubes (FDR<0.05)
Gene name	Controls normalized mean counts	Rosuvastatin normalized mean counts	foldChange	pval	padj	Protein name
ABCG1	138.748	48.6884	0.350913	2.82566e-07	0.000242756	ATP-binding cassette sub- family G member 1
AC010970.2	1182.34	26537.1	22.4446	3.94518e-72	6.10083e-68
AC093388.3	5525.58	11996.1	2.17101	8.1e-06	0.00521605
ACAT2	1064.94	4111.55	3.86084	2.54045e-10	3.92855e-07	Acetyl-CoA acetyltransferase, cytosolic
ACLY	4858.02	8604.21	1.77114	1.68e-05	0.0104119	cDNA FLJ55447, highly similar to ATP-citrate synthase (EC 2.3.3.8)
ACSS2	664.122	1843.6	2.77599	1.11069e-09	1.41095e-06	Acetyl-coenzyme A synthetase, cytoplasmic
ANKRD30BL	10121.4	208273	20.5775	2.74875e-69	2.83377e-65
C14orf1	205.525	716.978	3.48852	4.41e-13	1.04991e-09	Probable ergosterol biosynthetic protein 28
CDHR1	133.743	1189.77	8.89594	3.33091e-13	8.9712e-10	Cadherin-related family member 1
CENPI	62.9945	135.73	2.15463	6.66614e-05	0.0332533	Centromere protein I
CTD-2328D6.1	11606.7	24752.1	2.13257	1.33353e-05	0.00841703
CTD-2636A23.2	82.6633	237.242	2.86998	9.10338e-05	0.0433153
CYP51A1	1586.89	4559.49	2.87322	3.38e-14	1.04659e-10	Lanosterol 14-alpha demethylase
DHCR24	2540.17	9176.58	3.61259	3.48e-13	8.97e-10	cDNA FLJ53870, highly similar to 24- dehydrocholesterol reductase (EC1.3.1.-)
DHCR7	1753.13	4579.79	2.61236	5.42e-10	7.5e-07	7-dehydrocholesterol reductase
EBP	479.169	1217.64	2.54115	1.43485e-09	1.70681e-06	3-beta-hydroxysteroid- Delta(8),Delta(7)- isomerase
ELOVL6	485.014	1111.19	2.29104	9.4443e-09	1.04319e-05	Elongation of very long chain fatty acids protein 6
FABP3	9386.5	18603	1.98189	9.80453e-05	0.0459446	Fatty acid-binding protein, heart
FDFT1	5469.11	14033.6	2.56598	3.31337e-10	4.87981e-07	cDNA FLJ33164 fis, clone UTERU2000542, highly similar to Squalene synthetase (EC 2.5.1.21)
FDPS	9684.35	24184.3	2.49726	4.22e-06	0.00310762	Farnesyl pyrophosphate synthase
GPR20	4.77413	27.6186	5.78504	2.56e-05	0.0147267	G-protein coupled receptor 20
GPR85	83.7863	201.863	2.40926	2.80652e-06	0.00217	Probable G-protein- coupled receptor 85
HFM1	46547.6	94742.5	2.03539	3.95e-05	0.0208114	Probable ATP-dependent DNA helicase HFM1
HMGCR	2286.82	6726.49	2.94142	1.76424e-08	1.70514e-05	3-hydroxy-3-methylglutaryl- coenzyme A reductase
HMGCS1	5774.39	22593.2	3.91266	1.75774e-08	1.70514e-05	Hydroxymethylglutaryl-CoA synthase, cytoplasmic
HSD17B7	218.499	580.325	2.65596	1.14052e-09	1.41095e-06	3-keto-steroid reductase
IDI1	5165.58	12847.6	2.48715	5.57912e-10	7.50222e-07	Isopentenyl-diphosphate Delta-isomerase 1
INSIG1	2474.91	6176.49	2.49564	2.69773e-05	0.0151701	Insulin-induced gene protein
ITIH1	3.90258	118.699	30.4154	1.13e-07	0.0001	Inter-alpha-trypsin inhibitor heavy chain H1
KIF1A	148.852	391.198	2.62811	7.73345e-06	0.00519957	Kinesin-like protein KIF1A
LDHD	41.6226	106.001	2.54672	2.35204e-05	0.0141889	Probable D-lactate dehydrogenase, mitochondrial
LDLR	2422.41	5982.84	2.46978	9.24812e-08	8.41253e-05	Low-density lipoprotein receptor
LINC00578	90.9466	275.797	3.03252	7.44248e-05	0.0365367
LPIN1	1272.72	2461.06	1.9337	4.25462e-05	0.0219312	Phosphatidate phosphatase LPIN1
LSS	3898.7	10872.6	2.78878	1.23e-10	2e-07	Lanosterol synthase
LUC7L2	50.1615	16.1329	0.321619	2.39e-05	0.0141889	Putative RNA-binding protein Luc7-like 2
MIR663A	221.454	861.245	3.88905	1.88e-06	0.00153
MSMO1	3306.13	9929.67	3.00341	1.58e-11	2.88e-08	Methylsterol monooxygenase 1
MVD	2080.06	10021.4	4.81784	5.9961e-19	2.06053e-15	Diphosphomevalonate decarboxylase
MVK	669.415	1515.03	2.26321	4.62774e-06	0.00332853	Mevalonate kinase (Mevalonic aciduria), isoform CRA_a
NSDHL	829.692	2197.96	2.64912	4.28698e-12	8.28672e-09	Sterol-4-alpha-carboxylate 3-dehydrogenase, decarboxylating
P2RY6	38.2471	88.849	2.32302	8.1157e-05	0.0392191	P2Y purinoceptor 6
PCYT2	913.706	1759.19	1.92533	7.04235e-06	0.00484013	Ethanolamine-phosphate cytidylyltransferase
PDE3A	1006.18	19334.9	19.2162	7.77356e-66	6.01051e-62	cGMP-inhibited 3',5'-cyclic phosphodiesterase A
PEG10	2253.34	4553.97	2.02098	3.9701e-05	0.0208114	Retrotransposon-derived protein PEG10
PLA2G3	35.8431	311.574	8.69271	2.97761e-06	0.00224613	Group 3 secretory phospholipase A2
RAB33A	6.05965	34.162	5.63762	6.07e-06	0.00427	Ras-related protein Rab- 33A
RMRP	2.74175	154.309	56.2813	7.31658e-38	3.77145e-34
RN7SK	24.0673	460.678	19.1412	4.72685e-45	2.92384e-41
RN7SL2	114.702	1030.28	8.98224	6.67246e-11	1.14648e-07
RNA5-8SP6	133.886	6487.84	48.458	2.5348e-99	7.83975e-95
RP11-613D13.5	1105.3	1913.2	1.73094	6.63918e-05	0.0332533
RP11-903H12.3	12.5242	39.865	3.18304	0.000101	0.0465271
RPPH1	5.74094	133.302	23.2196	2.02969e-26	8.96775e-23
RPTN	19.3315	57.812	2.99056	1.63911e-06	0.00137012	Repetin
SC5D	2061.54	3787.66	1.83729	7.99077e-06	0.00521605	Lathosterol oxidase
SLC29A2	163.24	318.001	1.94806	3.79832e-05	0.0206096	Solute carrier family 29 (Nucleoside transporters), member 2, isoform CRA_d
SLC2A6	394.672	788.44	1.99771	2.64e-06	0.00209	Solute carrier family 2, facilitated glucose transporter member 6
SLCO4C1	18.1789	235.146	12.9351	3.51e-12	7.24123e-09	Solute carrier organic anion transporter family member 4C1
SLCO5A1	25337.1	51971.9	2.05122	3.26e-05	0.018	Solute carrier organic anion transporter family member 5A1
SNAI3-AS1	187.164	492.896	2.6335	1.58266e-08	1.63161e-05
SNORD3A	3.43774	24.0913	7.0079	2.57127e-05	0.0147267
SQLE	1118.61	2632.96	2.35377	2.86e-09	3.27761e-06	Squalene monooxygenase
STARD4	1382.75	3389.16	2.45103	1.05e-08	1.1246e-05	StAR-related lipid transfer protein 4
TM7SF2	349.016	1109.62	3.17927	3e-12	6.6342e-09	Delta(14)-sterol reductase
TMEM97	581.239	3258.6	5.60631	1.42e-25	5.51e-22	Transmembrane protein 97
TOP2A	68.6958	18.7436	0.272849	0.000108	0.0491	DNA topoisomerase 2- alpha
VWF	30.6443	222.682	7.26667	3.12e-08	2.92295e-05	von Willebrand factor

## Sheet: Supplementary Table S4
Supplementary Table S4. Protein coding transcript variants differentially expressed for at least one of the statin treatments in human primary myotubes.
Feature ID	Transcript ID	UniProt protein ID	Controls vs Simvastatin P- value	Controls vs Simvastatin Fold change	Controls vs Simvastatin FDR p-value	Controls vs Rosuvastatin P-value	Controls vs Rosuvastatin Fold change	Controls vs Rosuvastatin FDR p-value	Control 1 Total transcript reads	Control 2 Total transcript reads	Control 3 Total transcript reads	Control 4 Total transcript reads	Simvastatin 1 Total transcript reads	Simvastatin 2 Total transcript reads	Simvastatin 3 Total transcript reads	Simvastatin 4 Total transcript reads	Rosuvastatin 1 Total transcript reads	Rosuvastatin 2 Total transcript reads		Rosuvastatin 3 Total transcript reads	Rosuvastatin 4 Total transcript reads
HMGCR_1	ENST00000287936	P04035	3.36749e-06	2.43343	0.00240361	1.93e-09	3.1151	2.57432e-05	1565	2794	1519	1563	3885	6455	3015	4444	7410	8224		3626	5142
HMGCR_13	ENST00000343975	P04035	0.0342201	2.48445	1	0.0490682	2.35501	1	40	188	204	100	213	553	393	202	220	446		451	204
LDLR_10	ENST00000558518	P01130	0.0095147	2.56648	1	0.135573	1.69935	1	379	556	96	106	534	1185	195	970	658	577		350	386
LDLR_7	ENST00000558013	P01130	0.000113457	3.62458	0.0399162	0.00086141	3.08163	1	90	397	98	197	1030	329	549	861	1030	739		305	516
LDLR_4	ENST00000535915	P01130	0.0445136	2.21747	1	0.0100638	2.70565	1	182	97	83	181	135	330	208	584	324	406		251	628
LDLR_8	ENST00000545707	P01130	0.0190959	1.76996	1	2.37804e-05	2.57941	0.0824923	294	493	423	286	767	572	489	754	828	1441		922	829
LDLR_2	ENST00000557933	H0YMD1	0.0171503	3.20715	1	0.00131777	4.18478	1	94	86	91	63	273	306	116	425	338	675		173	396
LDLR_13	ENST00000560467	H0YM92	0.000260201	2.87029	0.0747198	1.29222e-05	3.5577	0.0466937	101	56	97	32	232	211	156	213	364	358		215	144
PCSK9_1	ENST00000302118	Q8NBP7	0.7552	1.15469	1	0.00829837	2.22322	1	290	204	633	134	297	473	273	411	1089	714		635	541

## Sheet: Supplementary Table S5
Supplementary Table S5. Differentially expressed proteins from simvastatin-treated primary human myotubes
Protein.names	Gene.names	Simvastatin (Ratio.H.L.normalized)
Zinc finger protein 292	ZNF292	0.011419
Bisphosphoglycerate mutase	BPGM	0.061013
Actin-related protein 3B	ACTR3B	0.11137
E3 ubiquitin-protein ligase listerin	LTN1	0.12766
Transient receptor potential cation channel subfamily V member 2	TRPV2	0.13894
Ubiquitin Specific Peptidase 39	USP39	0.15494
Baculoviral IAP repeat-containing protein 6	BIRC6	0.18097
Glycerate kinase	GLYCTK	0.19235
Dipeptidyl peptidase 1;Dipeptidyl peptidase 1 exclusion domain chain;Dipeptidyl peptidase 1 heavy chain;Dipeptidyl peptidase 1 light chain	CTSC	0.19786
Nucleotide exchange factor SIL1	SIL1	0.20189
WD repeat-containing protein 75	WDR75	0.21071
Protein lin-7 homolog C;Protein lin-7 homolog A	LIN7C;LIN7A	0.23254
Actin, aortic smooth muscle;Actin, gamma-enteric smooth muscle	ACTA2;ACTG2	0.25349
Host cell factor 1;HCF N-terminal chain 1;HCF N-terminal chain 2;HCF N- terminal chain 3;HCF N-terminal chain 4;HCF N-terminal chain 5;HCF N-terminal chain 6;HCF C-terminal chain 1;HCF C-terminal chain 2;HCF C-terminal chain 3;HCF C-terminal chain 4;HCF C-terminal chain 5;HCF C-terminal chain 6	HCFC1	0.26369
Conserved oligomeric Golgi complex subunit 7	COG7	0.26838
RNA-binding protein 12	RBM12	0.27592
Angio-associated migratory cell protein	AAMP	0.28235
Centrosomal protein of 170 kDa	CEP170	0.28318
Uncharacterized protein C1orf198	C1orf198	0.28357
Group XV phospholipase A2	PLA2G15	0.28664
Myosin-6	MYH6	0.28888
Protein C10	C12orf57	0.29716
Myosin-1	MYH1	0.31068
Uroporphyrinogen decarboxylase	UROD	0.31083
Transportin-3	TNPO3	0.31368
Alpha/beta hydrolase domain-containing protein 11	ABHD11	0.32104
GDP-Man:Man(3)GlcNAc(2)-PP-Dol alpha-1,2-mannosyltransferase	ALG11	0.32198
Myosin-2	MYH2	0.32317
cGMP-dependent 3,5-cyclic phosphodiesterase	PDE2A	0.32506
Uncharacterized protein C1orf50	C1orf50	0.34367
Suppressor of SWI4 1 homolog	PPAN	0.34573
Titin	TTN	0.34961
Tubulin beta-2B chain	TUBB2B	0.35348
Breast carcinoma-amplified sequence 1	BCAS1	0.3551
WD repeat and FYVE domain-containing protein 3	WDFY3	0.36039
RNA-binding protein 42	RBM42	0.36075
Cell division cycle and apoptosis regulator protein 1	CCAR1	0.36535
Ras-specific guanine nucleotide-releasing factor 2	RASGRF2	0.36607
CD276 antigen	CD276	0.36763
EF-hand domain-containing protein D1	EFHD1	0.36825
Inositol monophosphatase 3	IMPAD1	0.37054
Porphobilinogen deaminase	HMBS	0.37192
Epidermal growth factor receptor kinase substrate 8-like protein 2	EPS8L2	0.37823
MMS19 nucleotide excision repair protein homolog	MMS19	0.38107
Junctophilin-2	JPH2	0.38398
Obscurin-like protein 1	OBSL1	0.38442
Transcription activator BRG1;Probable global transcription activator SNF2L2	SMARCA4;SMARCA2	0.3858
RNA polymerase II-associated protein 3	RPAP3	0.3883
Integrin beta-1-binding protein 2	ITGB1BP2	0.39459
Integrin beta;Integrin beta-8	ITGB8	0.39703
Calsyntenin-2	CLSTN2	0.39749
Lysosomal alpha-glucosidase;76 kDa lysosomal alpha-glucosidase;70 kDa lysosomal alpha-glucosidase	GAA	0.40241
28S ribosomal protein S35, mitochondrial	MRPS35	0.40296
Ancient ubiquitous protein 1	AUP1	0.40335
Vacuolar protein sorting-associated protein 37B	VPS37B	0.40485
Trimethyllysine dioxygenase, mitochondrial	TMLHE	0.41198
N-acetylgalactosamine-6-sulfatase	GALNS	0.4121
RNA polymerase I-specific transcription initiation factor RRN3;Putative RRN3- like protein RRN3P1	RRN3;RRN3P1	0.41254
Protein LSM12 homolog	LSM12	0.41257
Dystrobrevin alpha	DTNA	0.41305
Ras-related protein Rab-24	RAB24	0.41383
Troponin I, fast skeletal muscle	TNNI2	0.41598
Myosin light chain 1/3, skeletal muscle isoform	MYL1	0.41839
Ras association domain-containing protein 4	RASSF4	0.42751
NFX1-type zinc finger-containing protein 1	ZNFX1	0.43639
Mitochondrial import inner membrane translocase subunit Tim23;Putative mitochondrial import inner membrane translocase subunit Tim23B	TIMM23;TIMM23B	0.44209
HEAT repeat-containing protein 3	HEATR3	0.44254
Vacuolar protein sorting-associated protein 11 homolog	VPS11	0.4465
39S ribosomal protein L46, mitochondrial	MRPL46	0.44703
Interferon regulatory factor 2-binding protein-like	IRF2BPL	0.45466
Protein pelota homolog	PELO	0.45778
Sarcalumenin	SRL	0.45975
Conserved oligomeric Golgi complex subunit 5	COG5	0.46137
Tripeptidyl-peptidase 1	TPP1	0.46374
Chromodomain-helicase-DNA-binding protein 4	CHD4	0.46595
AP2-associated protein kinase 1	AAK1	0.46606
StAR-related lipid transfer protein 13	STARD13	0.46666
Niemann-Pick C1 protein	NPC1	0.46701
Tumor protein p53-inducible protein 11	TP53I11	0.46731
Protein sel-1 homolog 1	SEL1L	0.47029
ATP-dependent Clp protease ATP-binding subunit clpX-like, mitochondrial	CLPX	0.47244
GRAM domain-containing protein 3	GRAMD3	0.473
L-aminoadipate-semialdehyde dehydrogenase-phosphopantetheinyl	AASDHPPT	0.4738
Serine/arginine-rich splicing factor 11	SRSF11	0.47396
Probable ATP-dependent RNA helicase DDX46	DDX46	0.47768
Nucleolar protein 6	NOL6	0.47941
Integrator complex subunit 2	INTS2	0.48434
Lysosomal acid phosphatase	ACP2	0.48459
Coiled-coil-helix-coiled-coil-helix domain-containing protein 3, mitochondrial	CHCHD3	0.4846
Transmembrane 9 superfamily member 4	TM9SF4	0.48474
LanC-like protein 2	LANCL2	0.4863
NudC domain-containing protein 1	NUDCD1	0.48908
Kelch-like protein 31	KLHL31	0.4903
1-acyl-sn-glycerol-3-phosphate acyltransferase gamma	AGPAT3	0.49041
Cleft lip and palate transmembrane protein 1-like protein	CLPTM1L	0.49122
SAM domain and HD domain-containing protein 1	SAMHD1	0.49175
Myosin-binding protein H	MYBPH	0.49201
Mitotic checkpoint protein BUB3	BUB3	0.49346
Methionine aminopeptidase;Methionine aminopeptidase 1	METAP1	0.49411
Ras-related protein Rab-12	RAB12	0.49589
Leucine carboxyl methyltransferase 1	LCMT1	0.50351
Pescadillo homolog	PES1	0.5044
HD domain-containing protein 2	HDDC2	0.51347
Myosin-3	MYH3	0.51497
NudC domain-containing protein 3	NUDCD3	0.51709
Negative elongation factor B	NELFB	0.51933
Serine/threonine-protein kinase ULK3	ULK3	0.52114
ELAV-like protein 2;ELAV-like protein 4	ELAVL2;ELAVL4	0.52148
Neurofibromin;Neurofibromin truncated	NF1	0.52158
SCY1-like protein 2	SCYL2	0.52166
E3 ubiquitin-protein ligase UBR1	UBR1	0.52378
Serine/threonine-protein kinase SIK3	SIK3;KIAA0999	0.526
Splicing factor 1	SF1	0.52713
ATP-binding cassette sub-family B member 7, mitochondrial	ABCB7	0.52741
La-related protein 4	LARP4	0.53013
Cadherin-15	CDH15	0.53035
ATP-dependent RNA helicase DHX8	DHX8	0.53045
Cleavage stimulation factor subunit 3	CSTF3	0.53315
Ribonucleases P/MRP protein subunit POP1	POP1	0.53406
ATP-dependent RNA helicase DDX50	DDX50	0.53434
Guanidinoacetate N-methyltransferase	GAMT	0.53578
Myosin light chain 3	MYL3	0.53859
WD repeat-containing protein 18	WDR18	0.53868
Coagulation factor XIII A chain	F13A1	0.53888
DNA topoisomerase 2;DNA topoisomerase 2-beta	TOP2B	0.53947
Probable ATP-dependent RNA helicase DDX5	DDX5	0.54572
Ribosomal RNA processing protein 1 homolog A	RRP1	0.5478
Ankyrin repeat domain-containing protein 2	ANKRD2	0.55037
Pre-mRNA-processing factor 6	PRPF6	0.55077
5-3 exoribonuclease 1	XRN1	0.55097
Myomesin-3	MYOM3	0.55109
Eukaryotic translation initiation factor 3 subunit K	EIF3K	0.55158
WD repeat-containing protein C2orf44	C2orf44	0.55331
CDKN2A-interacting protein	CDKN2AIP	0.55465
Putative heat shock protein HSP 90-beta 2	HSP90AB2P	0.55482
Translation initiation factor eIF-2B subunit delta	EIF2B4	0.55812
ATP-dependent zinc metalloprotease YME1L1	YME1L1	0.55814
Casein kinase I isoform alpha	CSNK1A1	0.55941
Nucleolar RNA helicase 2	DDX21	0.56133
Peptidyl-prolyl cis-trans isomerase-like 4	PPIL4	0.56162
28S ribosomal protein S36, mitochondrial	MRPS36	0.5626
ATPase family AAA domain-containing protein 1	ATAD1	0.56372
Golgin subfamily A member 2	GOLGA2	0.56372
RAC-beta serine/threonine-protein kinase	AKT2	0.56389
39S ribosomal protein L39, mitochondrial	MRPL39	0.57011
Calcium-binding mitochondrial carrier protein Aralar2	SLC25A13	0.57067
28S ribosomal protein S15, mitochondrial	MRPS15	0.57266
tRNA (cytosine(34)-C(5))-methyltransferase	NSUN2	0.57272
TBC1 domain family member 13	TBC1D13	0.57288
Tumor protein D53	TPD52L1	0.57311
Myosin-4	MYH4	0.57363
OCIA domain-containing protein 1	OCIAD1	0.57369
SH3 domain-binding glutamic acid-rich protein	SH3BGR	0.57379
Microtubule-associated protein RP/EB family member 3	MAPRE3	0.57394
Folate receptor alpha	FOLR1	0.57458
BAG family molecular chaperone regulator 5	BAG5	0.57529
Diphthine synthase	DPH5	0.57529
Death-associated protein kinase 3	DAPK3	0.57583
WD repeat-containing protein 82	WDR82	0.57616
39S ribosomal protein L50, mitochondrial	MRPL50	0.57643
Myosin regulatory light chain 2, skeletal muscle isoform	MYLPF	0.57651
Echinoderm microtubule-associated protein-like 1	EML1	0.57717
Ubiquinone biosynthesis protein COQ9, mitochondrial	COQ9	0.57746
MAP7 domain-containing protein 1	MAP7D1	0.57886
Mitogen-activated protein kinase 12	MAPK12	0.57951
U2 snRNP-associated SURP motif-containing protein	U2SURP	0.58009
Ribosomal L1 domain-containing protein 1	RSL1D1	0.58016
Myosin-8	MYH8	0.58107
Sorbin and SH3 domain-containing protein 2	SORBS2	0.58191
Sortilin	SORT1	0.58244
Zinc finger CCCH domain-containing protein 15	ZC3H15	0.58671
Aldehyde dehydrogenase family 16 member A1	ALDH16A1	0.58836
Platelet glycoprotein 4	CD36	0.59306
CCA tRNA nucleotidyltransferase 1, mitochondrial	TRNT1	0.59395
Phytanoyl-CoA dioxygenase, peroxisomal	PHYH	0.59476
N-acetyltransferase 10	NAT10	0.59478
Gamma-aminobutyric acid receptor-associated protein-like 1	GABARAPL1	0.59487
28S ribosomal protein S9, mitochondrial	MRPS9	0.59646
Phospholysine phosphohistidine inorganic pyrophosphate phosphatase	LHPP	0.5976
Interferon-inducible double stranded RNA-dependent protein kinase activator A	PRKRA	0.59771
DNA-directed RNA polymerases I, II, and III subunit RPABC5	POLR2L	0.59787
Inositol polyphosphate 1-phosphatase	INPP1	0.59896
Protein FAM195B	FAM195B	0.59918
YTH domain family protein 3;YTH domain family protein 1	YTHDF3;YTHDF1	0.60154
Translation initiation factor eIF-2B subunit beta	EIF2B2	0.60172
Serine/threonine-protein kinase 3;Serine/threonine-protein kinase 3 36kDa subunit;Serine/threonine-protein kinase 3 20kDa subunit	STK3	0.60217
Hematological and neurological expressed 1 protein	HN1	0.60283
Coiled-coil domain-containing protein 22	CCDC22	0.60295
RNA 3-terminal phosphate cyclase-like protein	RCL1	0.60411
Brefeldin A-inhibited guanine nucleotide-exchange protein 2	ARFGEF2	0.60459
cAMP-regulated phosphoprotein 21	ARPP21	0.60727
DDB1- and CUL4-associated factor 7	DCAF7	0.60913
Peptidyl-prolyl cis-trans isomerase FKBP8;Peptidyl-prolyl cis-trans isomerase	FKBP8	0.61151
Catenin delta-1	CTNND1	0.61198
Cytochrome c oxidase assembly protein 3 homolog, mitochondrial	COA3	0.61274
Iron-sulfur protein NUBPL	NUBPL	0.61625
Immunoglobulin-binding protein 1	IGBP1	0.61832
Spartin	SPG20	0.62114
Protein phosphatase methylesterase 1	PPME1	0.62139
Myosin light chain 6B	MYL6B	0.6224
Cyclin-D1-binding protein 1	CCNDBP1	0.62272
UPF0452 protein C7orf41	C7orf41	0.62292
Importin subunit alpha;Importin subunit alpha-7;Importin subunit alpha- 6;Importin subunit alpha-1	KPNA6;KPNA5;KPNA1	0.62357
NHP2-like protein 1	NHP2L1	0.62362
Ataxin-2-like protein	ATXN2L	0.62371
Small muscular protein	SMPX	0.6289
Cell division cycle 5-like protein	CDC5L	0.62893
ARF GTPase-activating protein GIT2	GIT2	0.63079
Biogenesis of lysosome-related organelles complex 1 subunit 1	BLOC1S1	0.63157
Heat shock protein beta-11	HSPB11	0.63207
Myosin-7	MYH7	0.63228
Adenosine deaminase-like protein	ADAL	0.63334
Allograft inflammatory factor 1-like	AIF1L	0.63533
Methylthioribose-1-phosphate isomerase	MRI1	0.63554
Isochorismatase domain-containing protein 1	ISOC1	0.636
Glutamine--fructose-6-phosphate aminotransferase [isomerizing] 2	GFPT2	0.63616
Junction Plakoglobin	JUP	0.63631
28S ribosomal protein S7, mitochondrial	MRPS7	0.63704
ATP-binding cassette sub-family F member 2	ABCF2	0.63726
Oligoribonuclease, mitochondrial	REXO2	0.63847
Bifunctional 3-phosphoadenosine 5-phosphosulfate synthase 1;Sulfate adenylyltransferase;Adenylyl-sulfate kinase	PAPSS1	0.63853
Golgi SNAP receptor complex member 2	GOSR2	0.64063
N-alpha-acetyltransferase 25, NatB auxiliary subunit	NAA25	0.64065
Myosin light chain 4	MYL4	0.64081
Transcription initiation factor IIB	GTF2B	0.64174
Galactocerebrosidase	GALC	0.64227
Actin-binding LIM protein 3	ABLIM3	0.64597
Splicing factor 3B subunit 1	SF3B1	0.64607
40S ribosomal protein S10	RPS10	0.64684
Intraflagellar transport protein 27 homolog	IFT27	0.64702
Elongation factor 2	EEF2	0.64704
Ubiquitin-conjugating enzyme E2 R2	UBE2R2	0.64707
Serine/threonine-protein kinase N1	PKN1	0.64738
Serine/threonine-protein phosphatase 6 regulatory ankyrin repeat subunit B	ANKRD44	0.64772
HEAT repeat-containing protein 5A	HEATR5A	0.64955
Phosphoglucomutase-like protein 5	PGM5	0.64959
TOM1-like protein 2	TOM1L2	0.64965
Erythrocyte band 7 integral membrane protein	STOM	0.6502
Golgi to ER traffic protein 4 homolog	GET4	0.65101
DNA repair protein XRCC4	XRCC4	0.65142
Peptidyl-prolyl cis-trans isomerase-like 3;Peptidyl-prolyl cis-trans isomerase	PPIL3	0.65471
U6 snRNA-associated Sm-like protein LSm1	LSM1	0.65545
Myosin-7B	MYH7B	0.65591
Glomulin	GLMN	0.65689
Translation initiation factor eIF-2B subunit gamma	EIF2B3	0.65714
39S ribosomal protein L44, mitochondrial	MRPL44	0.65765
Sorting nexin-17	SNX17	0.65789
Vacuolar protein sorting-associated protein 16 homolog	VPS16	0.658
Propionyl-CoA carboxylase beta chain, mitochondrial	PCCB	0.65824
Exosome complex exonuclease RRP44	DIS3	0.66015
Protein phosphatase 1G	PPM1G	0.66032
Chromobox protein homolog 1	CBX1	0.66061
Pyridoxal-dependent decarboxylase domain-containing protein 1;Putative pyridoxal-dependent decarboxylase domain-containing protein 2	PDXDC1;PDXDC2P	0.66244
Melanoma-associated antigen D2	MAGED2	0.66286
GPI transamidase component PIG-S	PIGS	0.66294
NHL repeat-containing protein 2	NHLRC2	0.66426
Cell surface glycoprotein MUC18	MCAM	0.66539
Serine/threonine-protein phosphatase 6 catalytic subunit	PPP6C	0.66632
Ubiquitin carboxyl-terminal hydrolase 10	USP10	0.66804
Serine/threonine-protein kinase mTOR	MTOR	0.66878
Myosin regulatory light polypeptide 9	MYL9	0.66996
Long-chain-fatty-acid--CoA ligase 4	ACSL4	0.67143
Myelin expression factor 2	MYEF2	0.67363
Microtubule-actin cross-linking factor 1, isoforms 1/2/3/5	MACF1	0.67406
Ubiquitin carboxyl-terminal hydrolase;Ubiquitin carboxyl-terminal hydrolase 24	USP24	0.67573
Zinc finger FYVE domain-containing protein 1	ZFYVE1	0.6763
Methylenetetrahydrofolate reductase	MTHFR	0.67715
Myomesin-2	MYOM2	0.67839
Poly [ADP-ribose] polymerase 1	PARP1	0.67916
Cullin-associated NEDD8-dissociated protein 2	CAND2	0.6793
Replication protein A 70 kDa DNA-binding subunit	RPA1	0.67968
Thiosulfate sulfurtransferase	TST	0.68004
GrpE protein homolog 1, mitochondrial	GRPEL1	0.68009
SUN domain-containing protein 1	SUN1;UNC84A	0.68026
Armadillo repeat-containing X-linked protein 2	ARMCX2	0.68101
UPF0687 protein C20orf27	C20orf27	0.68124
Protein ATP1B4	ATP1B4	0.68226
ADP-ribosylation factor-like protein 2	ARL2	0.6829
EH domain-binding protein 1-like protein 1	EHBP1L1	0.68338
Sorting nexin-5	SNX5	0.68493
Protein CLEC16A	CLEC16A	0.68507
Mitochondrial-processing peptidase subunit alpha	PMPCA	0.68817
Voltage-dependent L-type calcium channel subunit alpha-1S	CACNA1S	0.68998
Histone deacetylase 6	HDAC6	0.69024
Propionyl-CoA carboxylase alpha chain, mitochondrial	PCCA	0.69073
Tumor suppressor p53-binding protein 1	TP53BP1	0.69117
Ubiquitin-protein ligase E3A	UBE3A	0.69155
Tripartite motif-containing protein 55	TRIM55	0.69163
Protein transport protein Sec24A	SEC24A	0.69306
Alpha-protein kinase 3	ALPK3	0.69383
Myosin IF	MYO1F	0.69418
Protein DEK	DEK	0.69451
Tropomodulin-1	TMOD1	0.69513
WW domain-containing transcription regulator protein 1	WWTR1	0.69553
SLIT-ROBO Rho GTPase-activating protein 2C;SLIT-ROBO Rho GTPase-activating protein 2	SRGAP2C;SRGAP2	0.69585
Developmentally-regulated GTP-binding protein 1	DRG1	0.6959
Pre-mRNA-processing factor 19	PRPF19	0.69646
Nuclease EXOG, mitochondrial	EXOG	0.69658
Pannexin-1	PANX1	0.69856
Actin-binding LIM protein 1	ABLIM1	0.69942
Mitochondrial pyruvate carrier 2	MPC2	0.6995
Reticulon-3	RTN3	0.69975
Protein arginine N-methyltransferase 1	PRMT1	0.69979
40S ribosomal protein S27	RPS27	0.70005
Coiled-coil domain-containing protein 109B	CCDC109B	0.70053
Rap guanine nucleotide exchange factor 1	RAPGEF1;DKFZp781P1719	0.70103
pre-rRNA processing protein FTSJ3	FTSJ3	0.70142
Ryanodine receptor 1	RYR1	0.70187
Poly(U)-binding-splicing factor PUF60	PUF60	0.70234
Tripartite motif-containing protein 54	TRIM54	0.70265
RNA-binding protein 25	RBM25	0.70282
IST1 homolog	IST1	0.70289
Splicing factor U2AF 65 kDa subunit	U2AF2	0.70337
Ubiquitin-conjugating enzyme E2 D2;Ubiquitin-conjugating enzyme E2 D3	UBE2D3;UBE2D2	0.70343
Kynurenine--oxoglutarate transaminase 3	CCBL2	0.70347
Proteasome activator complex subunit 3	PSME3	0.70355
Ran-binding protein 9	RANBP9	0.70365
Stromal interaction molecule 1	STIM1	0.70379
Ragulator complex protein LAMTOR5	LAMTOR5	0.70485
28S ribosomal protein S29, mitochondrial	DAP3	0.70535
Mitochondrial inner membrane protein OXA1L	OXA1L	0.70571
Regulator of nonsense transcripts 2	UPF2	0.70583
Elongator complex protein 1	IKBKAP	0.70637
Eukaryotic translation initiation factor 3 subunit G	EIF3G	0.70656
Superkiller viralicidic activity 2-like 2	SKIV2L2	0.70658
Cytochrome c oxidase subunit 6C	COX6C	0.70659
Titin	TTN	0.70667
Histone-lysine N-methyltransferase SMYD1	SMYD1	0.70679
FH1/FH2 domain-containing protein 1	FHOD1	0.70685
Calponin-2	CNN2	0.70742
60S ribosomal protein L24	RPL24	0.70899
Elongation factor Ts, mitochondrial;Elongation factor Ts	TSFM	0.70912
FACT complex subunit SPT16	SUPT16H	0.71023
Ribosomal protein L19;60S ribosomal protein L19	RPL19	0.71188
TFIIH basal transcription factor complex helicase XPB subunit	ERCC3	0.71244
CLIP-associating protein 1	CLASP1	0.71254
Cytochrome c oxidase subunit 7A1, mitochondrial	COX7A1	0.71286
60S ribosomal protein L9	RPL9	0.7132
Rho guanine nucleotide exchange factor 6	ARHGEF6	0.71344
EGF-like repeat and discoidin I-like domain-containing protein 3	EDIL3	0.71365
60S ribosomal protein L36a-like;60S ribosomal protein L36a	RPL36AL;RPL36A	0.7143
LIM and calponin homology domains-containing protein 1	LIMCH1	0.71447
UPF0364 protein C6orf211	C6orf211	0.71519
Calsequestrin-2;Calsequestrin	CASQ2	0.71567
Neurochondrin	NCDN	0.71634
Ankyrin repeat domain-containing protein 1	ANKRD1	0.71714
X-ray repair cross-complementing protein 5	XRCC5	0.71714
E3 ubiquitin-protein ligase UBR3	UBR3	0.71797
Cofilin-2	CFL2	0.71874
Myomesin-1	MYOM1	0.71882
Trafficking protein particle complex subunit 4	TRAPPC4	0.71936
Rho GTPase-activating protein 12	ARHGAP12	0.72044
28S ribosomal protein S17, mitochondrial	MRPS17	0.7206
40S ribosomal protein S24	RPS24	0.72089
Putative 60S ribosomal protein L39-like 5;60S ribosomal protein L39	RPL39P5;RPL39	0.72177
Cleavage stimulation factor subunit 2	CSTF2	0.72263
Apoptotic protease-activating factor 1	APAF1	0.7228
Ankyrin repeat domain-containing protein 13A;Ankyrin repeat domain- containing protein 13D	ANKRD13A;ANKRD13D	0.72314
E3 ubiquitin-protein ligase;E3 ubiquitin-protein ligase NEDD4-like	NEDD4L	0.72443
Zinc finger protein 512	ZNF512	0.72516
ER membrane protein complex subunit 3	EMC3	0.72571
5-phosphohydroxy-L-lysine phospho-lyase	AGXT2L2	0.72592
THUMP domain-containing protein 3	THUMPD3	0.7264
Type II inositol 3,4-bisphosphate 4-phosphatase	INPP4B	0.72693
Protein kish-A	TMEM167A	0.72759
Syntaxin-8	STX8	0.72767
Drebrin	DBN1	0.72776
Oxysterol-binding protein;Oxysterol-binding protein-related protein 11;Oxysterol-binding protein-related protein 10	OSBPL10;OSBPL11	0.72816
Homer protein homolog 1	HOMER1	0.72835
Mitochondrial import receptor subunit TOM22 homolog	TOMM22	0.72841
60S ribosomal protein L31	RPL31	0.72857
Interferon-induced, double-stranded RNA-activated protein kinase	EIF2AK2	0.72894
Semaphorin-3C	SEMA3C	0.72922
Musculoskeletal embryonic nuclear protein 1	MUSTN1;TMEM110-MUSTN1	0.72935
Integrin alpha-6;Integrin alpha-6 heavy chain;Integrin alpha-6 light chain	ITGA6	0.72945
Transcription factor BTF3	BTF3	0.7305
Beta-enolase;Enolase	ENO3	0.73067
MTSS1-like protein	MTSS1L	0.73132
40S ribosomal protein S4, X isoform;40S ribosomal protein S4, Y isoform 2	RPS4X;RPS4Y2	0.73164
Cysteine-rich protein 1	CRIP1	0.73287
Coatomer subunit epsilon	COPE	0.73296
Tyrosine--tRNA ligase, mitochondrial	YARS2	0.73299
Double-stranded RNA-binding protein Staufen homolog 1	STAU1	0.73318
Probable leucine--tRNA ligase, mitochondrial	LARS2	0.73325
Interleukin enhancer-binding factor 2	ILF2	0.73349
U2 small nuclear ribonucleoprotein A	SNRPA1	0.73405
Protein diaphanous homolog 1	DIAPH1	0.73413
Cob(I)yrinic acid a,c-diamide adenosyltransferase, mitochondrial	MMAB	0.73451
Leiomodin-2	LMOD2	0.73488
40S ribosomal protein S16	RPS16	0.73499
40S ribosomal protein S13	RPS13	0.73527
Protein CREG1	CREG1	0.73547
60S ribosomal protein L38	RPL38	0.7355
40S ribosomal protein S26	RPS26	0.73631
Nesprin-1	SYNE1	0.7366
Serine/arginine-rich splicing factor 6;Serine/arginine-rich splicing factor 4	SRSF6;SRSF4	0.73687
LIM domain and actin-binding protein 1	LIMA1	0.73712
RILP-like protein 1	RILPL1	0.73736
Beta-sarcoglycan	SGCB	0.73766
Protein LZIC	LZIC	0.73806
Sister chromatid cohesion protein PDS5 homolog B	PDS5B	0.73842
WD repeat-containing protein 47	WDR47	0.73864
NADH dehydrogenase [ubiquinone] 1 alpha subcomplex assembly factor 4	NDUFAF4	0.73902
AP-1 complex subunit beta-1	AP1B1	0.7394
60S ribosomal protein L11	RPL11	0.73976
60S ribosomal protein L34	RPL34	0.74021
cGMP-dependent protein kinase 1	PRKG1	0.74036
Nuclear fragile X mental retardation-interacting protein 2	NUFIP2	0.74046
39S ribosomal protein L41, mitochondrial	MRPL41	0.74049
Junctional adhesion molecule C	JAM3	0.74249
Mitochondrial 2-oxoglutarate/malate carrier protein	SLC25A11	0.74257
TBC1 domain family member 24	TBC1D24	0.7429
Armadillo repeat-containing protein 8	ARMC8	0.74313
Serine/threonine-protein phosphatase 4 regulatory subunit 3A	SMEK1	0.74313
Cyclin-dependent kinase 18	CDK18	0.74314
LIM and cysteine-rich domains protein 1	LMCD1	0.74328
Troponin I, slow skeletal muscle	TNNI1	0.7433
Zinc finger and BTB domain-containing protein 20	ZBTB20	0.74369
Far upstream element-binding protein 1	FUBP1	0.74408
Acyl-protein thioesterase 1	LYPLA1	0.74462
ER lumen protein retaining receptor 1;ER lumen protein retaining receptor;ER lumen protein retaining receptor 2	KDELR1;KDELR2	0.74464
Chitinase domain-containing protein 1	CHID1	0.74553
Ras-related protein Rab-34	RAB34	0.74588
BolA-like protein 2	BOLA2	0.74594
Troponin C, slow skeletal and cardiac muscles	TNNC1	0.74677
Dolichyl-diphosphooligosaccharide--protein glycosyltransferase 48 kDa subunit	DDOST	0.74699
Isocitrate dehydrogenase [NADP], mitochondrial;Isocitrate dehydrogenase [NADP]	IDH2	0.7474
Transforming growth factor-beta receptor-associated protein 1	TGFBRAP1	0.74769
Phosphatidylinositol 3,4,5-trisphosphate 5-phosphatase 2	INPPL1	0.74823
Histone-arginine methyltransferase CARM1	CARM1	0.7483
RNA-binding motif protein, X chromosome;RNA-binding motif protein, X chromosome, N-terminally processed;RNA binding motif protein, X-linked-like-1	RBMX;RBMXL1	0.74877
Serine/threonine-protein phosphatase 2A activator	PPP2R4	0.74899
Protein unc-45 homolog B	UNC45B	0.74944
3-ketoacyl-CoA thiolase, peroxisomal	ACAA1	1.2504
Inhibitor of nuclear factor kappa-B kinase-interacting protein	IKBIP	1.2513
Nicotinamide phosphoribosyltransferase	NAMPT;NAMPTL	1.2523
Alpha-crystallin B chain	CRYAB	1.255
Cathepsin L1;Cathepsin L1 heavy chain;Cathepsin L1 light chain;Putative inactive cathepsin L-like protein CTSL3P;Cathepsin K;Cathepsin L2	CTSL1;CTSL3P;CTSK;CTSL2	1.2551
Large neutral amino acids transporter small subunit 1	SLC7A5	1.2553
UTP--glucose-1-phosphate uridylyltransferase	UGP2	1.2557
Argininosuccinate synthase	ASS1	1.2564
Heme oxygenase 2	HMOX2	1.2567
Elongation factor Tu GTP-binding domain-containing protein 1	EFTUD1	1.2576
Histone H1.2;Histone H1.4;Histone H1.3	HIST1H1C;HIST1H1E;HIST1H1D	1.2593
Glutathione reductase, mitochondrial	GSR	1.2594
Ras-related protein Rap-1A	RAP1A	1.2615
Vacuolar protein-sorting-associated protein 25	VPS25	1.2617
Ethanolamine-phosphate cytidylyltransferase	PCYT2	1.2625
Protein FAM35A	FAM35A	1.2626
Conserved oligomeric Golgi complex subunit 3	COG3	1.2628
Prelamin-A/C;Lamin-A/C	LMNA	1.2629
Reticulon 4	RTN4	1.2631
Inorganic pyrophosphatase 2, mitochondrial	PPA2	1.2636
Cytoplasmic aconitate hydratase	IRP1;ACO1	1.2639
N-acetylglucosamine-6-sulfatase	GNS	1.2646
Proteasome activator complex subunit 2	PSME2	1.2653
Coiled-coil domain-containing protein 6	CCDC6	1.2659
Fatty acid-binding protein, epidermal	FABP5	1.2659
Protein disulfide-isomerase A5	PDIA5	1.2679
Collagen alpha-1(V) chain	COL5A1	1.269
Oxysterol-binding protein-related protein 8	OSBPL8	1.2691
Anthrax toxin receptor 1	ANTXR1	1.272
UDP-glucose 6-dehydrogenase	UGDH	1.2728
Neutral cholesterol ester hydrolase 1	NCEH1	1.2729
Ras-related protein Rab-2A;Ras-related protein Rab-2B	RAB2A;RAB2B	1.2733
Calumenin	CALU	1.2743
Dynamin-1-like protein	DNM1L	1.2745
Eukaryotic translation initiation factor 2 subunit 2	EIF2S2	1.2747
BTB/POZ domain-containing protein KCTD12	KCTD12	1.2749
Clathrin light chain B	CLTB	1.2754
Serine beta-lactamase-like protein LACTB, mitochondrial	LACTB	1.2759
Focadhesin	FOCAD	1.2764
Protein SEC13 homolog	SEC13	1.2773
Switch-associated protein 70	SWAP70	1.2785
cAMP-dependent protein kinase type I-alpha regulatory subunit;cAMP- dependent protein kinase type I-alpha regulatory subunit, N-terminally	FHADHR1AR1A	1.2808
Annexin A2;Annexin;Putative annexin A2-like protein	ANXA2;ANXA2P2	1.2816
45 kDa calcium-binding protein	SDF4	1.2823
Beta-2-microglobulin;Beta-2-microglobulin form pI 5.3	B2M	1.2832
Adenylyl cyclase-associated protein 1	CAP1	1.2836
Voltage-dependent calcium channel gamma-1 subunit	CACNG1	1.2839
Glucosidase 2 subunit beta	PRKCSH	1.286
39S ribosomal protein L11, mitochondrial	MRPL11	1.2862
Sodium/potassium-transporting ATPase subunit alpha-2	ATP1A2	1.2866
B-cell receptor-associated protein 31	BCAP31	1.2877
Isocitrate dehydrogenase [NAD] subunit beta, mitochondrial	IDH3B	1.2879
Isochorismatase domain-containing protein 2, mitochondrial	ISOC2	1.2894
Cytochrome b-c1 complex subunit 9	UQCR10	1.2894
Urotensin-2	UTS2	1.2902
4-aminobutyrate aminotransferase, mitochondrial	ABAT	1.2904
Glutamate dehydrogenase 1, mitochondrial;Glutamate dehydrogenase;Glutamate dehydrogenase 2, mitochondrial	GLUD1;GLUD2	1.2908
Glutaryl-CoA dehydrogenase, mitochondrial	GCDH	1.2909
Guanine nucleotide-binding protein G(I)/G(S)/G(T) subunit beta-2	GNB2	1.2909
Redox-regulatory protein FAM213A	FAM213A	1.2923
Myotrophin	MTPN	1.2923
HLA class I histocompatibility antigen, alpha chain G	HLA-G	1.2928
Aldose reductase	AKR1B1	1.293
Very-long-chain (3R)-3-hydroxyacyl-[acyl-carrier protein] dehydratase 3	PTPLAD1	1.2933
Osteoclast-stimulating factor 1	OSTF1	1.2956
Active breakpoint cluster region-related protein	ABR	1.2966
Ras-related GTP-binding protein C;Ras-related GTP-binding protein D	RRAGC;RRAGD	1.297
Transmembrane glycoprotein NMB	GPNMB	1.2982
Exocyst complex component 1	EXOC1	1.299
Guanine nucleotide-binding protein G(q) subunit alpha	GNAQ	1.2995
Protein S100-A16	S100A16	1.2995
UPF0600 protein C5orf51	C5orf51	1.2997
DNA dC->dU-editing enzyme APOBEC-3C	APOBEC3C	1.3
Beta-hexosaminidase subunit beta;Beta-hexosaminidase subunit beta chain B;Beta-hexosaminidase subunit beta chain A	HEXB	1.3002
Transketolase	TKT	1.3002
Laminin subunit gamma-1	LAMC1	1.3006
Saccharopine dehydrogenase-like oxidoreductase	SCCPDH	1.3006
Ras-related protein R-Ras2	RRAS2	1.3015
Lysosomal Pro-X carboxypeptidase	PRCP	1.3017
Tyrosine-protein phosphatase non-receptor type 11	PTPN11	1.3032
Alpha-enolase;Enolase	ENO1	1.304
Insulin-like growth factor 2 mRNA-binding protein 2	IGF2BP2	1.3045
Pseudouridine-5-monophosphatase	HDHD1	1.3065
Dynactin subunit 4	DCTN4	1.3072
Protein S100-A4	S100A4	1.3075
Filamin-A	FLNA	1.3079
KDEL motif-containing protein 2	KDELC2	1.308
LIM and SH3 domain protein 1	LASP1	1.3109
Endoplasmic reticulum aminopeptidase 1	ERAP1	1.3118
Sterol-4-alpha-carboxylate 3-dehydrogenase, decarboxylating	NSDHL	1.3122
Zinc transporter 1	SLC30A1	1.3127
Thioredoxin	TXN	1.3128
Sodium-coupled neutral amino acid transporter 2	SLC38A2	1.313
Creatine kinase B-type	CKB	1.3132
Zinc finger CCCH-type antiviral protein 1	ZC3HAV1	1.3132
NADH dehydrogenase [ubiquinone] 1 alpha subcomplex subunit 13	NDUFA13;YJEFN3	1.3135
Ferritin heavy chain;Ferritin	FTH1	1.3137
cAMP-regulated phosphoprotein 19;Alpha-endosulfine	ARPP19;ENSA	1.3142
Gem-associated protein 5	GEMIN5	1.315
Kinesin light chain 2	KLC2	1.315
Tyrosine-protein phosphatase non-receptor type 1;Tyrosine-protein phosphatase non-receptor type	PTPN1	1.3162
mRNA cap guanine-N7 methyltransferase	RNMT	1.3163
L-lactate dehydrogenase A chain	LDHA	1.3164
Mevalonate kinase	MVK	1.3167
RNA-binding motif, single-stranded-interacting protein 1;RNA-binding motif, single-stranded-interacting protein 3	RBMS1;RBMS3	1.3167
TLD domain-containing protein KIAA1609	TLDC1;KIAA1609	1.3169
Ubiquitin-like-conjugating enzyme ATG3	ATG3	1.3188
Protein kinase C and casein kinase substrate in neurons protein 2	PACSIN2	1.3192
NIF3-like protein 1	NIF3L1	1.3193
Vimentin	VIM	1.3196
Sideroflexin-1	SFXN1	1.3219
Cleavage stimulation factor subunit 1	CSTF1	1.3226
Choline transporter-like protein 2	SLC44A2	1.3239
LIM and senescent cell antigen-like-containing domain protein 1;LIM and senescent cell antigen-like-containing domain protein 2	LIMS1;LIMS2	1.324
Serine protease HTRA3	HTRA3	1.3248
Procollagen-lysine,2-oxoglutarate 5-dioxygenase 3	PLOD3	1.3251
GDP-fucose protein O-fucosyltransferase 1	POFUT1	1.3259
Pterin-4-alpha-carbinolamine dehydratase	PCBD1	1.3275
Lanosterol synthase	LSS	1.3277
Paralemmin-2	PALM2;PALM2-AKAP2	1.3284
Acetyl-coenzyme A transporter 1	SLC33A1	1.3284
Coproporphyrinogen-III oxidase, mitochondrial	CPOX	1.3293
Sorting nexin-2	SNX2	1.3303
Actin, alpha skeletal muscle	ACTA1	1.3304
Myristoylated alanine-rich C-kinase substrate	MARCKS	1.3316
Fibrillin-1	FBN1	1.3317
FERM, RhoGEF and pleckstrin domain-containing protein 1	FARP1	1.3322
NAD(P)H-hydrate epimerase	APOA1BP	1.3329
Cytoplasmic dynein 1 light intermediate chain 1	DYNC1LI1	1.3333
Ras-related protein Rab-1B;Putative Ras-related protein Rab-1C	RAB1B;RAB1C	1.3347
Dihydropyrimidinase-related protein 2	DPYSL2	1.335
Signal peptidase complex subunit 2	SPCS2	1.3351
Adapter molecule crk	CRK	1.3356
6-phosphofructokinase type C	PFKP	1.3359
Acyl-CoA-binding domain-containing protein 5	ACBD5	1.3367
Calpain small subunit 1	CAPNS1	1.3378
FK506-binding protein 15	FKBP15	1.3385
Ubiquitin-like modifier-activating enzyme ATG7	ATG7	1.3388
Atlastin-3	ATL3	1.3389
CD59 glycoprotein	CD59	1.3411
Kinase D-interacting substrate of 220 kDa	KIDINS220	1.342
Tumor protein D54	TPD52L2	1.3435
Aldo-keto reductase family 1 member C3	AKR1C3	1.3439
Sorcin	SRI	1.345
CD82 antigen	CD82	1.3476
Protein disulfide-isomerase A4	PDIA4	1.3479
Collagen type IV alpha-3-binding protein	COL4A3BP	1.3481
Protein-glutamine gamma-glutamyltransferase 2	TGM2	1.3493
Regulator of microtubule dynamics protein 1	RMDN1	1.3502
Phostensin	PPP1R18	1.3507
Long-chain-fatty-acid--CoA ligase 3	ACSL3	1.3508
FUN14 domain-containing protein 2	FUNDC2	1.3528
UPF0556 protein C19orf10	C19orf10	1.3532
Integrin alpha-V;Integrin alpha-V heavy chain;Integrin alpha-V light chain	ITGAV	1.3539
Xaa-Pro dipeptidase	PEPD	1.3545
Ankyrin repeat and SAM domain-containing protein 1A	ANKS1A	1.3547
Nucleobindin-2;Nesfatin-1	NUCB2	1.3557
28S ribosomal protein S31, mitochondrial	MRPS31	1.3561
Glutathione S-transferase omega-1	GSTO1	1.3574
Microtubule-associated protein 1B;MAP1B heavy chain;MAP1 light chain LC1	MAP1B	1.359
39S ribosomal protein L1, mitochondrial	MRPL1	1.3597
GTPase KRas;GTPase KRas, N-terminally processed	KRAS	1.3617
Protein S100-A11	S100A11	1.3621
Discoidin domain-containing receptor 2	DDR2	1.3623
Leucine-rich repeat serine/threonine-protein kinase 1	LRRK1	1.3624
Synaptic vesicle membrane protein VAT-1 homolog	VAT1	1.3624
Vacuolar protein sorting-associated protein 33A	VPS33A	1.3631
Receptor expression-enhancing protein 6	REEP6	1.3648
Tyrosine-protein phosphatase non-receptor type 12	PTPN12	1.3654
Plasma membrane calcium-transporting ATPase 1	ATP2B1	1.3658
Fructose-bisphosphate aldolase C;Fructose-bisphosphate aldolase	ALDOC	1.366
Macrophage-capping protein	CAPG	1.3677
Hydroxysteroid dehydrogenase-like protein 2	HSDL2	1.3685
Glia-derived nexin	SERPINE2	1.3691
Calcium/calmodulin-dependent protein kinase type II subunit gamma;Calcium/calmodulin-dependent protein kinase type II subunit beta	CAMK2G;CAMK2B	1.3694
TBC1 domain family member 15	TBC1D15	1.3697
Glucose-6-phosphate 1-dehydrogenase	G6PD	1.3715
Beta-taxilin	TXLNB	1.3722
Geranylgeranyl transferase type-1 subunit beta	PGGT1B	1.3747
PRA1 family protein 3	ARL6IP5	1.377
Acyl-CoA synthetase family member 2, mitochondrial	ACSF2	1.3786
Myosin light polypeptide 6	MYL6	1.379
Twinfilin-1	TWF1	1.3796
Signal transducer and activator of transcription 6	STAT6	1.3797
Gamma-enolase;Enolase	ENO2	1.38
DNA mismatch repair protein Msh2	MSH2	1.3826
Tensin-1	TNS1	1.3829
Radixin	RDX	1.3836
Coronin-1C;Coronin	CORO1C	1.3842
7-dehydrocholesterol reductase	DHCR7	1.385
Protein NOXP20	FAM114A1;DKFZp686F20250	1.3853
Fermitin family homolog 3	FERMT3	1.3853
Ankycorbin	RAI14	1.3858
Neutral amino acid transporter B(0)	SLC1A5	1.387
Multivesicular body subunit 12A	MVB12A	1.3891
Myotonin-protein kinase	DMPK	1.3913
E3 ubiquitin-protein ligase KCMF1	KCMF1	1.3914
Peripherin	PRPH	1.3929
UDP-N-acetylglucosamine--dolichyl-phosphate N- acetylglucosaminephosphotransferase	DPAGT1	1.3935
Sorting and assembly machinery component 50 homolog	SAMM50	1.3944
Acyl-CoA-binding protein	DBI	1.3945
Plexin-B1;Plexin-B3	PLXNB1;PLXNB3	1.3947
Pinin	PNN	1.398
Leucine zipper transcription factor-like protein 1	LZTFL1	1.3989
Actin-related protein 2/3 complex subunit 1B	ARPC1B	1.4004
Calpain-2 catalytic subunit	CAPN2	1.4009
Actin-related protein 2/3 complex subunit 5	ARPC5	1.4014
Nucleolar GTP-binding protein 1	GTPBP4	1.4017
Gelsolin	GSN	1.4036
Deoxycytidylate deaminase	DCTD	1.4044
Ras-related protein R-Ras	RRAS	1.4049
Zinc finger CCCH domain-containing protein 6	ZC3H6	1.4069
Signal peptidase complex subunit 1	SPCS1	1.4072
Tropomodulin-3	TMOD3	1.4072
Golgi-associated plant pathogenesis-related protein 1	GLIPR2	1.408
Vesicle-associated membrane protein 3;Vesicle-associated membrane protein 2	VAMP3;VAMP2	1.4088
Pro-cathepsin H;Cathepsin H mini chain;Cathepsin H;Cathepsin H heavy chain;Cathepsin H light chain	CTSH	1.4095
Acetyl-coenzyme A synthetase, cytoplasmic	ACSS2	1.4103
A-kinase anchor protein 12	AKAP12	1.4118
Ras GTPase-activating-like protein IQGAP1	IQGAP1	1.4123
Chloride intracellular channel protein 1	CLIC1	1.4128
3-oxo-5-beta-steroid 4-dehydrogenase	AKR1D1	1.4139
Presequence protease, mitochondrial	PITRM1	1.4154
Myosin light chain 5	MYL5	1.4156
Acidic leucine-rich nuclear phosphoprotein 32 family member E	ANP32E	1.4159
Na(+)/H(+) exchange regulatory cofactor NHE-RF1	SLC9A3R1	1.4172
Protein kinase C alpha type	PRKCA	1.4198
Serum deprivation-response protein	SDPR	1.4203
Protein S100-A10	S100A10	1.4207
Cytoplasmic dynein 1 intermediate chain 2	DYNC1I2	1.4214
Protein S100-A9	S100A9	1.422
StAR-related lipid transfer protein 9	STARD9	1.4251
Epoxide hydrolase 1	EPHX1	1.4276
Transcription elongation factor SPT5	SUPT5H	1.4276
Adenosine deaminase	ADA	1.4284
Serine/arginine-rich splicing factor 10;Serine/arginine-rich splicing factor 12	SRSF10;SRSF12	1.4295
Optineurin	OPTN	1.4297
Bifunctional ATP-dependent dihydroxyacetone kinase/FAD-AMP lyase (cyclizing);ATP-dependent dihydroxyacetone kinase;FAD-AMP lyase (cyclizing)	DAK	1.4314
Glutathione S-transferase P	GSTP1	1.4324
Plasma membrane calcium-transporting ATPase 3	ATP2B3	1.4339
Trafficking protein particle complex subunit 3	TRAPPC3	1.437
Galactokinase	GALK1	1.4376
Tubulin polymerization-promoting protein family member 3	TPPP3	1.4378
SH3 domain-binding glutamic acid-rich-like protein 3	SH3BGRL3	1.44
Mitogen-activated protein kinase 14	MAPK14	1.4434
Methionine aminopeptidase;Methionine aminopeptidase 2	METAP2	1.4451
Calmodulin	CALM1;CALM2;CALM3	1.4464
Aspartyl/asparaginyl beta-hydroxylase	ASPH	1.4473
Tropomyosin 2 (Beta)	TPM2	1.448
A-kinase anchor protein 2	AKAP2	1.4498
Polypeptide N-acetylgalactosaminyltransferase 1;Polypeptide N- acetylgalactosaminyltransferase 1 soluble form	GALNT1	1.4502
4F2 cell-surface antigen heavy chain	SLC3A2	1.4525
Striatin	STRN	1.4536
Protein S100-A13	S100A13	1.4558
ATP synthase-coupling factor 6, mitochondrial	ATP5J	1.4572
Histone-binding protein RBBP7	RBBP7	1.4576
Acetylcholine receptor subunit alpha	CHRNA1	1.461
Rapamycin-insensitive companion of mTOR	RICTOR	1.4611
Serine/threonine-protein kinase 38	STK38	1.4626
TBC1 domain family member 17	TBC1D17	1.4646
Exportin-5	XPO5	1.4673
T-complex protein 11-like protein 1	TCP11L1	1.4695
Extended synaptotagmin-2	ESYT2	1.4707
Methyltransferase-like protein 7A	METTL7A	1.4728
Tricarboxylate transport protein, mitochondrial	SLC25A1	1.4751
Sorbitol dehydrogenase	SORD	1.4778
STAM-binding protein	STAMBP	1.4783
Tenascin	TNC	1.4832
Carnitine O-acetyltransferase	CRAT	1.4847
Delta(24)-sterol reductase	DHCR24	1.4864
Tropomyosin alpha-4 chain	TPM4	1.4884
Tubulin beta-3 chain	TUBB3	1.4886
Putative ataxin-7-like protein 3B	ATXN7L3B	1.4897
Acetyl-CoA acetyltransferase, cytosolic	ACAT2	1.4903
Cathepsin B;Cathepsin B light chain;Cathepsin B heavy chain	CTSB	1.4911
Polypyrimidine tract-binding protein 1	PTBP1	1.4931
Peroxiredoxin-5, mitochondrial	PRDX5	1.4934
Protein cornichon homolog 4	CNIH4	1.4949
UDP-N-acetylhexosamine pyrophosphorylase;UDP-N-acetylgalactosamine pyrophosphorylase;UDP-N-acetylglucosamine pyrophosphorylase	UAP1	1.4981
Acetyl-CoA carboxylase 1;Biotin carboxylase	ACACA	1.4982
Heat shock 70 kDa protein 1A/1B	HSPA1A	1.5009
Calcium/calmodulin-dependent protein kinase type II subunit delta	CAMK2D	1.5011
Autophagy-related protein 9A	ATG9A	1.5049
Dual specificity mitogen-activated protein kinase kinase 1	MAP2K1	1.5062
Raftlin	RFTN1	1.5075
Integrin alpha-3;Integrin alpha-3 heavy chain;Integrin alpha-3 light chain	ITGA3	1.5082
Phosphatidylethanolamine-binding protein 1;Hippocampal cholinergic neurostimulating peptide	PEBP1	1.5146
Ras-related protein Rab-5A	RAB5A	1.515
Collagen alpha-2(I) chain	COL1A2	1.5163
Myotubularin-related protein 6	MTMR6	1.5186
Phosphatidylinositide phosphatase SAC1	SACM1L	1.5195
Thy-1 membrane glycoprotein	THY1	1.5195
NAD(P)H dehydrogenase [quinone] 1	NQO1	1.5199
Receptor-type tyrosine-protein phosphatase O	PTPRO	1.5215
Leupaxin	LPXN	1.5236
Transgelin-2	TAGLN2	1.5243
Unconventional myosin-VI	MYO6	1.5301
Galectin-3-binding protein	LGALS3BP	1.5392
AP-4 complex subunit epsilon-1	AP4E1	1.5425
Serine/threonine-protein kinase Nek9	NEK9	1.5458
Solute carrier family 35 member E2;Solute carrier family 35 member E2B	SLC35E2;SLC35E2B	1.5474
Retinoid-inducible serine carboxypeptidase	SCPEP1	1.5477
Monoglyceride lipase	MGLL	1.5566
Clathrin light chain A	CLTA	1.5569
Regulator of microtubule dynamics protein 3	RMDN3	1.5596
Heat shock protein beta-1	HSPB1	1.5607
Vacuolar protein sorting-associated protein 29	VPS29	1.5659
Calcineurin-like phosphoesterase domain-containing protein 1	CPPED1	1.5663
Niban-like protein 1	FAM129B	1.5669
ERO1-like protein alpha	ERO1L	1.5714
Putative adenosylhomocysteinase 2;Adenosylhomocysteinase;Putative adenosylhomocysteinase 3	AHCYL1;AHCYL2	1.5758
Vacuolar protein sorting-associated protein 52 homolog	VPS52	1.5789
Probable threonine--tRNA ligase 2, cytoplasmic	TARSL2	1.5815
Dihydropyrimidinase-related protein 3	DPYSL3	1.5818
A-kinase anchor protein 8	AKAP8	1.5828
PDZ domain-containing protein GIPC1	GIPC1	1.5833
CD44 antigen	CD44	1.586
V-type proton ATPase subunit S1	ATP6AP1	1.5872
Transforming growth factor-beta-induced protein ig-h3	TGFBI	1.5888
Tropomyosin 1 (Alpha)	TPM1	1.6052
Protein AHNAK2	AHNAK2	1.6092
TOM1-like protein 1	TOM1L1	1.6101
KIF1-binding protein	KIAA1279	1.6126
Protein NipSnap homolog 3A	NIPSNAP3A	1.6134
Triosephosphate isomerase	TPI1	1.6135
Cadherin-13	CDH13	1.624
Eukaryotic translation initiation factor 4B	EIF4B	1.6255
Exocyst complex component 5	EXOC5	1.6258
BAG family molecular chaperone regulator 1	BAG1	1.6268
Squalene synthase	FDFT1	1.6322
Nuclear RNA export factor 1	NXF1	1.6329
GTP:AMP phosphotransferase AK4, mitochondrial	AK4	1.6375
Transmembrane emp24 domain-containing protein 5	TMED5	1.6385
Putative ribosomal RNA methyltransferase NOP2	NOP2	1.6417
ELKS/Rab6-interacting/CAST family member 1	ERC1	1.6442
Nephronectin	NPNT	1.6452
SRA stem-loop-interacting RNA-binding protein, mitochondrial	SLIRP	1.6461
Cysteine and glycine-rich protein 1	CSRP1	1.6468
Dephospho-CoA kinase domain-containing protein	DCAKD	1.6486
Nuclear receptor-binding protein 2	NRBP2	1.6486
Annexin;Annexin A4	ANXA4	1.6547
Leucine-rich repeat-containing protein 17	LRRC17	1.6558
CD97 antigen;CD97 antigen subunit alpha;CD97 antigen subunit beta	CD97	1.6572
Tax1-binding protein 1	TAX1BP1	1.6622
Nucleoporin Nup43	NUP43	1.6761
Cell division control protein 42 homolog	CDC42	1.6793
Collagen alpha-1(I) chain	COL1A1	1.6822
Zinc finger RNA-binding protein	ZFR	1.6845
DCN1-like protein 1	DCUN1D1	1.6921
Glucosamine-6-phosphate isomerase 2	GNPDA2	1.6932
Phosphoglycerate kinase 2	PGK2	1.7015
CD9 antigen	CD9	1.7035
Metalloproteinase inhibitor 2	TIMP2	1.7065
SWI/SNF-related matrix-associated actin-dependent regulator of chromatin subfamily E member 1	SMARCE1	1.7178
Ezrin	EZR	1.7212
E3 ubiquitin-protein ligase RNF123	RNF123	1.7302
Atlastin-2	ATL2	1.7338
Transient receptor potential cation channel subfamily M member 4	TRPM4	1.7362
COP9 signalosome complex subunit 6	COPS6	1.7398
Sarcoplasmic/endoplasmic reticulum calcium ATPase 1	ATP2A1	1.746
Protein NDRG1	NDRG1	1.7462
Enoyl-CoA delta isomerase 1, mitochondrial	ECI1;DCI	1.748
5-nucleotidase	NT5E	1.7496
Insulin;Insulin B chain;Insulin A chain	INS;INS-IGF2	1.7511
Acyl-coenzyme A thioesterase 1;Acyl-coenzyme A thioesterase 2, mitochondrial	ACOT1;ACOT2	1.7519
Syntaxin-7	STX7	1.7533
Unconventional myosin-Id	MYO1D	1.754
Fatty aldehyde dehydrogenase	ALDH3A2	1.7557
Solute carrier family 2, facilitated glucose transporter member 5	SLC2A5	1.7607
CD81 antigen	CD81	1.7654
Ras-related protein Rab-1A	RAB1A	1.768
Integrin Subunit Alpha 7	ITGA7	1.7712
Coactosin-like protein	COTL1	1.7766
Protein OS-9	OS9	1.7784
Filamin-A-interacting protein 1	FILIP1	1.7787
Sarcosine dehydrogenase, mitochondrial	SARDH	1.7788
Transmembrane protein 97	TMEM97	1.7811
Integrin beta-5;Integrin beta	ITGB5	1.7887
Neutral amino acid transporter A	SLC1A4	1.7931
Pre-mRNA-processing factor 40 homolog A	PRPF40A	1.8088
Ubiquitin-conjugating enzyme E2 G1	UBE2G1	1.8123
Integral membrane protein 2B;BRI2, membrane form;BRI2 intracellular domain;BRI2C, soluble form;Bri23 peptide	ITM2B	1.8149
Chondroitin sulfate proteoglycan 4	CSPG4	1.8238
Isocitrate dehydrogenase [NADP] cytoplasmic	IDH1	1.8243
Coronin;Coronin-6	CORO6	1.8251
E3 ubiquitin-protein ligase TRIM23	TRIM23	1.8345
Alkaline phosphatase, tissue-nonspecific isozyme	ALPL	1.8399
Fibronectin;Anastellin;Ugl-Y1;Ugl-Y2;Ugl-Y3	FN1	1.8434
Lactoylglutathione lyase	GLO1	1.8445
Pleckstrin homology domain-containing family O member 2	PLEKHO2	1.8477
Synaptosomal-associated protein 29;Synaptosomal-associated protein	SNAP29	1.8529
Protein-arginine deiminase type-2	PADI2	1.8534
14-3-3 protein eta	YWHAH	1.8543
Coiled-coil domain-containing protein 80	CCDC80	1.8725
Heat shock protein beta-7	HSPB7;DKFZp779D0968	1.8805
Endoplasmic reticulum metallopeptidase 1	ERMP1	1.8813
Alpha-N-acetylglucosaminidase;Alpha-N-acetylglucosaminidase 82 kDa form;Alpha-N-acetylglucosaminidase 77 kDa form	NAGLU	1.8961
Superoxide dismutase [Cu-Zn]	SOD1	1.8974
Sequestosome-1	SQSTM1	1.8976
Inositol polyphosphate 5-phosphatase K	INPP5K	1.8989
Nucleolar transcription factor 1	UBTF	1.9249
Histone deacetylase;Histone deacetylase 2;Histone deacetylase 1	HDAC2;HDAC1	1.9373
Ras-related protein Rab-21	RAB21	1.9374
E3 ubiquitin-protein ligase RNF14	RNF14	1.9474
CD166 antigen	ALCAM	1.9481
Olfactomedin-like protein 2A	OLFML2A	1.9625
Aldo-keto reductase family 1 member C1	AKR1C1	1.9637
Twinfilin-2	TWF2	1.9912
Amyloid beta A4 protein;N-APP;Soluble APP-alpha;Soluble APP-beta;C99;Beta- amyloid protein 42;Beta-amyloid protein 40;C83;P3(42);P3(40);C80;Gamma- secretase C-terminal fragment 59;Gamma-secretase C-terminal fragment 57;Gamma-secretase C-terminal fragment 50;C31	APP	2.023
Calcineurin B homologous protein 1	CHP1	2.0725
Prolyl endopeptidase	PREP	2.0739
Matrix-remodeling-associated protein 7	MXRA7	2.0748
Aldehyde dehydrogenase, dimeric NADP-preferring	ALDH3A1	2.0821
Heme-binding protein 2	HEBP2	2.0862
Heat shock-related 70 kDa protein 2	HSPA2	2.0968
Isopentenyl-diphosphate Delta-isomerase 1	IDI1	2.1346
Valacyclovir hydrolase	BPHL	2.196
Coiled-coil domain-containing protein 90B, mitochondrial	CCDC90B	2.1966
Proline-rich basic protein 1	PROB1	2.2036
Transcription elongation factor SPT6	SUPT6H	2.2121
C-terminal-binding protein 1	CTBP1	2.2171
Lanosterol 14-alpha demethylase	CYP51A1	2.2315
HLA class I histocompatibility antigen, A-36 alpha chain;HLA class I histocompatibility antigen, A-1 alpha chain;HLA class I histocompatibility antigen, A-11 alpha chain;HLA class I histocompatibility antigen, A-3 alpha chain;HLA class I histocompatibility antigen, A-80 alpha chain	HLA-A	2.2493
Heme oxygenase 1	HMOX1	2.2992
GMP reductase 2;GMP reductase	GMPR2	2.3517
Integral membrane protein 2C;CT-BRI3	ITM2C	2.353
HLA class I histocompatibility antigen, A-66 alpha chain;HLA class I histocompatibility antigen, A-34 alpha chain;HLA class I histocompatibility antigen, A-26 alpha chain;HLA class I histocompatibility antigen, A-25 alpha chain;HLA class I histocompatibility antigen, A-43 alpha chain;HLA class I histocompatibility antigen, A-33 alpha chain;HLA class I histocompatibility antigen, A-31 alpha chain	HLA-A	2.3717
Alpha- and gamma-adaptin-binding protein p34	AAGAB	2.4019
Heterogeneous nuclear ribonucleoprotein U-like protein 1	HNRNPUL1	2.5168
72 kDa type IV collagenase;PEX	MMP2	2.588
SPARC	SPARC	2.6067
Matrix metalloproteinase-14	MMP14	2.6678
Pigment epithelium-derived factor	SERPINF1	2.7256
Alpha-adducin	ADD1	2.8051
Fragile X mental retardation syndrome-related protein 2	FXR2	2.8239
RRP12-like protein	RRP12	2.8581
Prosalusin;Salusin-alpha;Salusin-beta;Torsin-2A	TOR2A	2.8747
Transcription factor 25	TCF25	2.9221
Protein farnesyltransferase subunit beta	CHURC1-FNTB;FNTB	2.9336
Transforming protein RhoA;Rho-related GTP-binding protein RhoC;Rho-related GTP-binding protein RhoB	RHOA;RHOC;RHOB	2.9516
Argininosuccinate lyase	ASL	2.9943
Coiled-coil domain-containing protein 3	CCDC3	3.057
N-alpha-acetyltransferase 20	NAA20	3.1405
Parafibromin	CDC73	3.1673
5-nucleotidase domain-containing protein 3	NT5DC3	3.2032
Prostaglandin-H2 D-isomerase	PTGDS	3.295
Heat shock 70 kDa protein 14	HSPA14	3.4512
Desmoglein-1	DSG1	3.5184
Ubiquitin domain-containing protein UBFD1	UBFD1	3.5361
WD repeat-containing protein 26	WDR26	3.6259
5-AMP-activated protein kinase catalytic subunit alpha-2	PRKAA2	3.6778
Receptor tyrosine-protein kinase erbB-2;Receptor tyrosine-protein kinase erbB- 4;ERBB4 intracellular domain	ERBB2;ERBB4	3.7316
Serine/threonine-protein phosphatase 2A 56 kDa regulatory subunit gamma isoform	PPP2R5C	3.747
U5 small nuclear ribonucleoprotein 40 kDa protein	SNRNP40;DKFZp434D199	3.8353
Zinc finger protein ZPR1	ZNF259	4.1119
Symplekin	SYMPK	4.2357
Neural cell adhesion molecule L1	L1CAM	4.3601
Carnitine O-palmitoyltransferase 1, liver isoform	CPT1A	4.787
1-phosphatidylinositol 4,5-bisphosphate phosphodiesterase gamma-1	PLCG1	4.8345
Phosphoglycerate mutase 2	PGAM2	4.8948
Periodic tryptophan protein 2 homolog	PWP2	5.7269
Alpha-1,3/1,6-mannosyltransferase ALG2	ALG2	6.8716
Sodium bicarbonate cotransporter 3	SLC4A7	7.7591
Arf-GAP domain and FG repeat-containing protein 1	AGFG1	12.427
V-type proton ATPase 116 kDa subunit a isoform 2	ATP6V0A2	22.944

## Sheet: Supplementary Table S6
Supplementary Table S6. Differentially expressed proteins from rosuvastatin-treated primary human myotubes.
Protein.names	Gene.names	Rosuvastatin (Ratio.M.L.normalized)
Transient receptor potential cation channel subfamily V member 2	TRPV2	0.11993
Dipeptidyl peptidase 1;Dipeptidyl peptidase 1 exclusion domain chain;Dipeptidyl peptidase 1 heavy chain;Dipeptidyl peptidase 1 light chain	CTSC	0.14899
Glycerate kinase	GLYCTK	0.15514
E3 ubiquitin-protein ligase listerin	LTN1	0.19845
Peptidyl-prolyl cis-trans isomerase-like 3;Peptidyl-prolyl cis-trans isomerase	PPIL3	0.22733
Host cell factor 1;HCF N-terminal chain 1;HCF N-terminal chain 2;HCF N- terminal chain 3;HCF N-terminal chain 4;HCF N-terminal chain 5;HCF N-terminal chain 6;HCF C-terminal chain 1;HCF C-terminal chain 2;HCF C-terminal chain 3;HCF C-terminal chain 4;HCF C-terminal chain 5;HCF C-terminal chain 6	HCFC1	0.23896
Carboxymethylenebutenolidase homolog	CMBL	0.25821
Conserved oligomeric Golgi complex subunit 7	COG7	0.29189
Short-chain specific acyl-CoA dehydrogenase, mitochondrial	ACADS	0.29531
Protein lin-7 homolog C;Protein lin-7 homolog A	LIN7C;LIN7A	0.30127
Calsyntenin-2	CLSTN2	0.30642
Group XV phospholipase A2	PLA2G15	0.31443
cGMP-dependent 3,5-cyclic phosphodiesterase	PDE2A	0.32153
GDP-Man:Man(3)GlcNAc(2)-PP-Dol alpha-1,2-mannosyltransferase	ALG11	0.32949
Mediator of DNA damage checkpoint protein 1	MDC1	0.33283
Charged multivesicular body protein 7	CHMP7	0.33723
Bisphosphoglycerate mutase	BPGM	0.35981
Myosin-6	MYH6	0.36672
EF-hand domain-containing protein D1	EFHD1	0.38834
Immunoglobulin-binding protein 1	IGBP1	0.39996
Nucleotide exchange factor SIL1	SIL1	0.41658
FAS-associated factor 1	FAF1	0.4214
GRB2-associated-binding protein 2	GAB2	0.43554
Protein diaphanous homolog 1	DIAPH1	0.44116
Fatty acyl-CoA reductase 1	FAR1	0.44349
Cell division cycle and apoptosis regulator protein 1	CCAR1	0.46081
Programmed cell death protein 2-like	PDCD2L	0.46853
Angio-associated migratory cell protein	AAMP	0.47056
Epidermal growth factor receptor kinase substrate 8-like protein 2	EPS8L2	0.47779
Ragulator complex protein LAMTOR3	LAMTOR3	0.48562
WD repeat-containing protein C2orf44	C2orf44	0.48623
Chromodomain-helicase-DNA-binding protein 4	CHD4	0.48929
Neurofibromin;Neurofibromin truncated	NF1	0.49521
Phospholysine phosphohistidine inorganic pyrophosphate phosphatase	LHPP	0.51634
Integrator complex subunit 2	INTS2	0.51648
Gamma-aminobutyric acid receptor-associated protein-like 1	GABARAPL1	0.5217
39S ribosomal protein L46, mitochondrial	MRPL46	0.52337
Titin	TTN	0.52449
Nidogen-1	NID1	0.52563
Troponin I, fast skeletal muscle	TNNI2	0.52684
LEM domain-containing protein 2	LEMD2	0.53201
Poly [ADP-ribose] polymerase 4	PARP4	0.53432
Tax1-binding protein 1	TAX1BP1	0.53588
SUN domain-containing protein 1	SUN1;UNC84A	0.53796
Putative 60S ribosomal protein L39-like 5;60S ribosomal protein L39	RPL39P5;RPL39	0.538
Zinc finger FYVE domain-containing protein 1	ZFYVE1	0.53904
5-AMP-activated protein kinase subunit gamma-3	PRKAG3	0.54228
Ras-specific guanine nucleotide-releasing factor 2	RASGRF2	0.54367
Ubiquitin Specific Peptidase 39	USP39	0.54418
LanC-like protein 2	LANCL2	0.55522
Small nuclear ribonucleoprotein E	SNRPE	0.55534
Serine/arginine-rich splicing factor 11	SRSF11	0.55733
Glomulin	GLMN	0.55753
Ferritin light chain	FTL	0.55982
Transcription activator BRG1;Probable global transcription activator SNF2L2	SMARCA4;SMARCA2	0.56538
28S ribosomal protein S36, mitochondrial	MRPS36	0.57128
Putative ATP-dependent RNA helicase DHX30	DHX30	0.57915
Ancient ubiquitous protein 1	AUP1	0.58
Probable ATP-dependent RNA helicase DDX46	DDX46	0.58422
Probable threonine--tRNA ligase 2, cytoplasmic	TARSL2	0.58558
Nuclear pore complex protein Nup160	NUP160	0.58979
Cleavage stimulation factor subunit 3	CSTF3	0.59081
Serine/threonine-protein phosphatase 4 regulatory subunit 3A	SMEK1	0.591
Ribonucleases P/MRP protein subunit POP1	POP1	0.59186
FH1/FH2 domain-containing protein 1	FHOD1	0.59645
E3 ubiquitin-protein ligase HECTD3	HECTD3	0.59897
Interferon regulatory factor 2-binding protein-like	IRF2BPL	0.60009
Ras association domain-containing protein 4	RASSF4	0.60011
NudC domain-containing protein 1	NUDCD1	0.60016
Phytanoyl-CoA dioxygenase, peroxisomal	PHYH	0.6041
DNA-directed RNA polymerase II subunit RPB7	POLR2G	0.60416
Glutamate--cysteine ligase regulatory subunit	GCLM	0.60445
Glutamine--fructose-6-phosphate aminotransferase [isomerizing] 2	GFPT2	0.60707
AFG3-like protein 2	AFG3L2	0.60967
Methylthioribose-1-phosphate isomerase	MRI1	0.60972
Ras-related protein Rap-1b;Ras-related protein Rap-1b-like protein	RAP1B	0.61431
DNA topoisomerase 2;DNA topoisomerase 2-beta	TOP2B	0.61459
Alanyl-tRNA editing protein Aarsd1	AARSD1;PTGES3L-AARSD1	0.61605
RNA-binding protein 34	RBM34	0.61863
Vacuolar protein sorting-associated protein 37B	VPS37B	0.62377
Endonuclease G, mitochondrial	ENDOG	0.62577
ATP-binding cassette sub-family B member 7, mitochondrial	ABCB7	0.62585
Leukocyte surface antigen CD47	CD47	0.62587
RNA 3-terminal phosphate cyclase-like protein	RCL1	0.62653
39S ribosomal protein L39, mitochondrial	MRPL39	0.62674
THO complex subunit 2	THOC2	0.62676
Cysteine-rich protein 1	CRIP1	0.62745
Oxysterol-binding protein;Oxysterol-binding protein-related protein 11;Oxysterol-binding protein-related protein 10	OSBPL10;OSBPL11	0.62881
Disco-interacting protein 2 homolog C	DIP2C	0.62911
Conserved oligomeric Golgi complex subunit 5	COG5	0.62921
Replication protein A 70 kDa DNA-binding subunit	RPA1	0.63014
Spartin	SPG20	0.63703
Nuclear pore complex protein Nup85	NUP85	0.63947
Mitochondrial import inner membrane translocase subunit Tim23;Putative mitochondrial import inner membrane translocase subunit Tim23B	TIMM23;TIMM23B	0.64257
ATP-dependent zinc metalloprotease YME1L1	YME1L1	0.64611
KN motif and ankyrin repeat domain-containing protein 1	KANK1	0.64791
Zinc transporter 1	SLC30A1	0.65069
COMM domain-containing protein 5	COMMD5	0.65261
Zinc finger protein 512	ZNF512	0.65361
Ran-binding protein 6	RANBP6	0.65587
NHP2-like protein 1	NHP2L1	0.65615
Uncharacterized protein C2orf47, mitochondrial	C2orf47	0.65639
1-acyl-sn-glycerol-3-phosphate acyltransferase gamma	AGPAT3	0.65742
Serine/threonine-protein kinase SIK3	SIK3;KIAA0999	0.6583
Rho GTPase-activating protein 12	ARHGAP12	0.65859
Elongation factor Ts, mitochondrial;Elongation factor Ts	TSFM	0.66055
Gamma-glutamyltransferase 5;Gamma-glutamyltransferase 5 heavy chain;Gamma-glutamyltransferase 5 light chain	GGT5	0.66196
N-acetyltransferase 10	NAT10	0.665
GTP-binding protein 1	GTPBP1	0.66559
Zinc finger and BTB domain-containing protein 20	ZBTB20	0.66636
A-kinase anchor protein 13	AKAP13	0.6678
Myomesin-2	MYOM2	0.66898
39S ribosomal protein L4, mitochondrial	MRPL4	0.67031
Uroporphyrinogen decarboxylase	UROD	0.67056
Nucleolar protein 6	NOL6	0.67157
NFU1 iron-sulfur cluster scaffold homolog, mitochondrial	NFU1	0.67293
SCY1-like protein 2	SCYL2	0.67401
Acyl-CoA-binding domain-containing protein 5	ACBD5	0.67734
Transmembrane 9 superfamily member 4	TM9SF4	0.67841
Heat shock protein beta-11	HSPB11	0.6787
Transportin-3	TNPO3	0.68233
Nischarin	NISCH	0.68377
DNA repair protein XRCC4	XRCC4	0.68663
Cell division cycle 5-like protein	CDC5L	0.68818
ATPase family AAA domain-containing protein 1	ATAD1	0.68887
NudC domain-containing protein 3	NUDCD3	0.69
Pre-mRNA-splicing factor SPF27	BCAS2	0.69199
Syntaxin-8	STX8	0.69266
39S ribosomal protein L14, mitochondrial	MRPL14	0.69364
RNA-binding protein 42	RBM42	0.69377
Acidic leucine-rich nuclear phosphoprotein 32 family member B	ANP32B	0.69701
Trimethyllysine dioxygenase, mitochondrial	TMLHE	0.69765
Alpha-1,3/1,6-mannosyltransferase ALG2	ALG2	0.69783
IST1 homolog	IST1	0.69809
Pantothenate kinase 4	PANK4	0.69865
Pannexin-1	PANX1	0.70008
39S ribosomal protein L50, mitochondrial	MRPL50	0.70009
Eukaryotic translation initiation factor 3 subunit K	EIF3K	0.70205
Alpha-2-macroglobulin	A2M	0.70222
28S ribosomal protein S29, mitochondrial	DAP3	0.70315
Protein sel-1 homolog 1	SEL1L	0.70349
28S ribosomal protein S7, mitochondrial	MRPS7	0.70485
Protein FAM162A	FAM162A	0.70491
Diphthine synthase	DPH5	0.70525
Serine/threonine-protein kinase N2	PKN2	0.70602
Histidine triad nucleotide-binding protein 2, mitochondrial	HINT2	0.70718
OCIA domain-containing protein 1	OCIAD1	0.70762
NFX1-type zinc finger-containing protein 1	ZNFX1	0.709
Putative pre-mRNA-splicing factor ATP-dependent RNA helicase DHX32	DHX32	0.71052
Vacuolar protein sorting-associated protein 41 homolog	VPS41	0.71065
Golgin subfamily A member 4	GOLGA4	0.7122
Prostaglandin reductase 2	PTGR2	0.71248
WD repeat-containing protein 75	WDR75	0.71259
WD repeat-containing protein 5	WDR5	0.71284
CD109 antigen	CD109	0.71378
Ras-related protein Ral-B	RALB	0.71829
Huntingtin	HTT	0.71871
Vacuolar protein sorting-associated protein 16 homolog	VPS16	0.71904
Splicing factor 3B subunit 1	SF3B1	0.7191
Solute carrier family 12 member 9	SLC12A9	0.72082
39S ribosomal protein L33, mitochondrial	MRPL33	0.72105
Vacuolar protein sorting-associated protein 13A	VPS13A	0.72183
Programmed cell death protein 10	PDCD10	0.72284
NEDD8	NEDD8;NEDD8-MDP1	0.72323
Serine/threonine-protein phosphatase 2A 56 kDa regulatory subunit epsilon isoform	PPP2R5E	0.72389
CDKN2A-interacting protein	CDKN2AIP	0.72551
Protein transport protein Sec24B	SEC24B	0.72603
Lamina-associated polypeptide 2, isoforms beta/gamma;Thymopoietin;Thymopentin	TMPO	0.72608
Nuclear pore glycoprotein p62	NUP62	0.72676
Tensin-3	TNS3	0.72684
Negative elongation factor B	NELFB	0.72689
Retinol dehydrogenase 13	RDH13	0.72694
Double-stranded RNA-binding protein Staufen homolog 2	STAU2	0.72853
Uncharacterized protein C1orf50	C1orf50	0.72927
Collagen alpha-1(V) chain	COL5A1	0.72929
Isochorismatase domain-containing protein 1	ISOC1	0.72975
NEDD8-activating enzyme E1 catalytic subunit	UBA3	0.73048
Protein phosphatase 1G	PPM1G	0.73049
TFIIH basal transcription factor complex helicase XPB subunit	ERCC3	0.73074
Pescadillo homolog	PES1	0.73236
Focadhesin	FOCAD	0.73289
Coagulation factor XIII A chain	F13A1	0.73339
UPF0364 protein C6orf211	C6orf211	0.73572
Dystrobrevin alpha	DTNA	0.73652
BH3-interacting domain death agonist;BH3-interacting domain death agonist p15;BH3-interacting domain death agonist p13;BH3-interacting domain death agonist p11	BID	0.73733
COMM domain-containing protein 7	COMMD7	0.73734
Ubiquitin-conjugating enzyme E2 O	UBE2O	0.738
Methylmalonyl-CoA mutase, mitochondrial	MUT	0.73825
Tigger transposable element-derived protein 1	TIGD1	0.7384
Peptidyl-prolyl cis-trans isomerase C	PPIC	0.73913
Translation initiation factor eIF-2B subunit delta	EIF2B4	0.74
L-aminoadipate-semialdehyde dehydrogenase-phosphopantetheinyl transferase	AASDHPPT	0.741
Rho GTPase-activating protein 17	ARHGAP17	0.74103
Propionyl-CoA carboxylase beta chain, mitochondrial	PCCB	0.74135
UPF0687 protein C20orf27	C20orf27	0.74144
Cell division cycle protein 23 homolog	CDC23	0.74257
Acylglycerol kinase, mitochondrial	AGK	0.74297
Solute carrier family 12 member 4;Solute carrier family 12 member 6	SLC12A4;SLC12A6	0.74326
Translation initiation factor eIF-2B subunit beta	EIF2B2	0.74381
Synapse-associated protein 1	SYAP1	0.74484
RAC-alpha serine/threonine-protein kinase	AKT1	0.74495
Cytochrome c oxidase subunit 7A1, mitochondrial	COX7A1	0.74522
Golgi to ER traffic protein 4 homolog	GET4	0.74568
Reticulocalbin-3	RCN3	0.74616
Glycerol-3-phosphate dehydrogenase, mitochondrial	GPD2	0.74775
Trafficking protein particle complex subunit 4	TRAPPC4	0.74779
Polymerase delta-interacting protein 2	POLDIP2	0.74809
Thioredoxin domain-containing protein 12	TXNDC12	0.74907
Signal peptidase complex catalytic subunit SEC11A	SEC11L1;SEC11A	1.2512
Inactive dual specificity phosphatase 27	DUSP27	1.2514
Zinc finger protein 292	ZNF292	1.2518
Leupaxin	LPXN	1.2519
Ras-related protein Rab-1A	RAB1A	1.2535
BTB/POZ domain-containing protein KCTD12	KCTD12	1.2536
ER membrane protein complex subunit 4	EMC4	1.2538
Serine beta-lactamase-like protein LACTB, mitochondrial	LACTB	1.2555
Splicing factor U2AF 35 kDa subunit	U2AF1	1.2555
Dehydrogenase/reductase SDR family member 7B	DHRS7B	1.2563
Retinoid-inducible serine carboxypeptidase	SCPEP1	1.2566
Caveolin-3	CAV3	1.2583
Stimulator of interferon genes protein	TMEM173	1.2588
Coactosin-like protein	COTL1	1.2595
mRNA cap guanine-N7 methyltransferase	RNMT	1.2597
Neuropathy target esterase	PNPLA6	1.2611
Fibronectin;Anastellin;Ugl-Y1;Ugl-Y2;Ugl-Y3	FN1	1.2615
Tumor protein p53-inducible protein 11	TP53I11	1.2617
Protein ATP1B4	ATP1B4	1.2621
Myosin light polypeptide 6	MYL6	1.2629
Catalase	CAT	1.2639
WW domain-containing transcription regulator protein 1	WWTR1	1.2643
Tyrosine-protein phosphatase non-receptor type 12	PTPN12	1.2644
3-oxo-5-beta-steroid 4-dehydrogenase	AKR1D1	1.2665
Fatty acid-binding protein, heart	FABP3	1.2669
Oxysterol-binding protein-related protein 8	OSBPL8	1.2679
Pro-cathepsin H;Cathepsin H mini chain;Cathepsin H;Cathepsin H heavy chain;Cathepsin H light chain	CTSH	1.2686
Phosphatidylinositol 4-kinase type 2-alpha	PI4K2A	1.2697
Endophilin-A2;Endophilin-A1	SH3GL1;SH3GL2	1.2698
Ras GTPase-activating protein 1	RASA1	1.2716
Insulin-like growth factor 2 mRNA-binding protein 2	IGF2BP2	1.2718
Amyloid beta A4 protein;N-APP;Soluble APP-alpha;Soluble APP-beta;C99;Beta- amyloid protein 42;Beta-amyloid protein 40;C83;P3(42);P3(40);C80;Gamma- secretase C-terminal fragment 59;Gamma-secretase C-terminal fragment 57;Gamma-secretase C-terminal fragment 50;C31	APP	1.2723
COP9 signalosome complex subunit 6	COPS6	1.2729
Putative heat shock protein HSP 90-beta 4	HSP90AB4P	1.2743
1-phosphatidylinositol 4,5-bisphosphate phosphodiesterase gamma-1	PLCG1	1.2751
Acetyl-CoA carboxylase 1;Biotin carboxylase	ACACA	1.2755
Rapamycin-insensitive companion of mTOR	RICTOR	1.2757
Tyrosine-protein phosphatase non-receptor type 1;Tyrosine-protein phosphatase non-receptor type	PTPN1	1.2759
Beta-2-microglobulin;Beta-2-microglobulin form pI 5.3	B2M	1.2775
Caspase-7;Caspase-7 subunit p20;Caspase-7 subunit p11	CASP7	1.2777
Cytoplasmic protein NCK1	NCK1	1.278
Ubiquitin carboxyl-terminal hydrolase isozyme L3	UCHL3	1.2782
Collagen alpha-2(I) chain	COL1A2	1.2783
Fatty acid synthase;[Acyl-carrier-protein] S-acetyltransferase;[Acyl-carrier- protein] S-malonyltransferase;3-oxoacyl-[acyl-carrier-protein] synthase;3- oxoacyl-[acyl-carrier-protein] reductase;3-hydroxyacyl-[acyl-carrier-protein] dehydratase;Enoyl-[acyl-carrier-protein] reductase;Oleoyl-[acyl-carrier-protein] hydrolase	FASN	1.2788
Phosphatidylinositide phosphatase SAC1	SACM1L	1.2789
Thioredoxin	PDIA3	1.28
Heat shock 70 kDa protein 6;Putative heat shock 70 kDa protein 7	HSPA6;HSPA7	1.2819
Histone-lysine N-methyltransferase SETD7	SETD7	1.2831
Ferrochelatase, mitochondrial	FECH	1.2838
Discoidin domain-containing receptor 2	DDR2	1.2843
Neudesin	NENF	1.2848
Calcium-binding mitochondrial carrier protein Aralar1	SLC25A12	1.2854
Extracellular matrix protein 1	ECM1	1.2897
Cytochrome b5	CYB5A	1.2903
Aspartyl/asparaginyl beta-hydroxylase	ASPH	1.2906
Nexilin F-Actin Binding Protein	NEXN	1.2924
7-dehydrocholesterol reductase	DHCR7	1.2925
Enoyl-CoA delta isomerase 1, mitochondrial	ECI1;DCI	1.2975
KRR1 small subunit processome component homolog	KRR1	1.2982
Eukaryotic translation initiation factor 6	EIF6	1.2987
Endoplasmic reticulum metallopeptidase 1	ERMP1	1.2994
E3 ubiquitin-protein ligase TRIM23	TRIM23	1.3
Myosin-7B	MYH7B	1.3016
Mitogen-activated protein kinase 3	MAPK3	1.302
1-acyl-sn-glycerol-3-phosphate acyltransferase epsilon	AGPAT5	1.3057
NADH dehydrogenase [ubiquinone] 1 alpha subcomplex subunit 11	NDUFA11	1.3065
Heme oxygenase 1	HMOX1	1.3068
Phosphoglycerate kinase 2	PGK2	1.309
Disks large-associated protein 4	DLGAP4	1.3093
Proteasome activator complex subunit 4	PSME4	1.3094
Protein SEC13 homolog	SEC13	1.3111
Serine incorporator 1	SERINC1	1.313
Transmembrane protein 97	TMEM97	1.3156
Basigin	BSG	1.3164
Sortilin	SORT1	1.3165
BET1 homolog	BET1;DKFZp781C0425	1.3167
DCN1-like protein 1	DCUN1D1	1.3171
Delta(24)-sterol reductase	DHCR24	1.318
Proteasome subunit beta type-4	PSMB4	1.3192
Transmembrane protein 87A	TMEM87A	1.3204
Cystatin-C	CST3	1.3219
WD repeat and FYVE domain-containing protein 3	WDFY3	1.325
Peroxisomal acyl-coenzyme A oxidase 3	ACOX3	1.3256
DDB1- and CUL4-associated factor 7	DCAF7	1.3257
WD repeat-containing protein 26	WDR26	1.3259
DnaJ homolog subfamily A member 3, mitochondrial	DNAJA3	1.326
Electron transfer flavoprotein-ubiquinone oxidoreductase, mitochondrial	ETFDH	1.3283
Annexin;Annexin A4	ANXA4	1.3287
NADH dehydrogenase [ubiquinone] 1 alpha subcomplex subunit 4	NDUFA4	1.3296
Cytochrome b5 type B	CYB5B	1.3328
Calcineurin-like phosphoesterase domain-containing protein 1	CPPED1	1.3343
Leucine-rich repeat-containing protein 40	LRRC40	1.335
Transmembrane emp24 domain-containing protein 5	TMED5	1.3351
Retinol dehydrogenase 11	RDH11	1.3358
GDP-fucose protein O-fucosyltransferase 1	POFUT1	1.3371
Cysteine protease ATG4B	ATG4B	1.3407
Aminoacyl tRNA synthase complex-interacting multifunctional protein 2	AIMP2	1.3445
Carnitine O-acetyltransferase	CRAT	1.3448
Alpha-N-acetylglucosaminidase;Alpha-N-acetylglucosaminidase 82 kDa form;Alpha-N-acetylglucosaminidase 77 kDa form	NAGLU	1.3464
Allograft inflammatory factor 1-like	AIF1L	1.3482
ER membrane protein complex subunit 7	EMC7	1.3484
B-cell receptor-associated protein 29	BCAP29	1.3494
ATP-citrate synthase	ACLY	1.3517
N-acetylglucosamine-6-sulfatase	GNS	1.3537
Monocarboxylate transporter 4	SLC16A3	1.3538
Bifunctional ATP-dependent dihydroxyacetone kinase/FAD-AMP lyase (cyclizing);ATP-dependent dihydroxyacetone kinase;FAD-AMP lyase (cyclizing)	DAK	1.3545
Vesicle-associated membrane protein 7	VAMP7	1.357
Tight junction protein ZO-1	TJP1	1.3582
Vacuolar protein sorting-associated protein 52 homolog	VPS52	1.3582
Leucine-rich repeat flightless-interacting protein 1	LRRFIP1	1.36
Signal transducer and activator of transcription 3	STAT3	1.3607
Superoxide dismutase;Superoxide dismutase [Mn], mitochondrial	SOD2	1.3609
Cysteine dioxygenase type 1	CDO1	1.3642
Serrate RNA effector molecule homolog	SRRT	1.366
Pyruvate dehydrogenase phosphatase regulatory subunit, mitochondrial	PDPR	1.3662
Vesicle-trafficking protein SEC22b	SEC22B	1.3671
ERO1-like protein alpha	ERO1L	1.3708
V-type proton ATPase subunit G 1	ATP6V1G1	1.3716
Tricarboxylate transport protein, mitochondrial	SLC25A1	1.3771
Cathepsin B;Cathepsin B light chain;Cathepsin B heavy chain	CTSB	1.3798
Sorbitol dehydrogenase	SORD	1.3798
Actin, alpha skeletal muscle	ACTA1	1.3799
Myotonin-protein kinase	DMPK	1.3812
Ras-related protein Rab-5A	RAB5A	1.3849
NADH dehydrogenase [ubiquinone] 1 beta subcomplex subunit 5, mitochondrial	NDUFB5	1.3854
Secretory carrier-associated membrane protein 1	SCAMP1	1.3856
Zinc finger CCCH domain-containing protein 6	ZC3H6	1.3862
Transmembrane protein 205	TMEM205	1.3879
2-oxoisovalerate dehydrogenase subunit alpha, mitochondrial	BCKDHA	1.3932
Hydroxysteroid dehydrogenase-like protein 2	HSDL2	1.3956
Putative ataxin-7-like protein 3B	ATXN7L3B	1.3972
Translocation protein SEC63 homolog	SEC63	1.399
Protein cornichon homolog 4	CNIH4	1.3991
Long-chain-fatty-acid--CoA ligase 1	ACSL1	1.3993
U5 small nuclear ribonucleoprotein 40 kDa protein	SNRNP40;DKFZp434D199	1.401
Proteolipid protein 2	PLP2	1.4023
Developmentally-regulated GTP-binding protein 2	DRG2	1.4051
Peptide-N(4)-(N-acetyl-beta-glucosaminyl)asparagine amidase	NGLY1	1.4109
Methylcrotonoyl-CoA carboxylase beta chain, mitochondrial	MCCC2	1.4111
Mitogen-activated protein kinase 14	MAPK14	1.4157
V-type proton ATPase 116 kDa subunit a isoform 2	ATP6V0A2	1.416
UDP-N-acetylhexosamine pyrophosphorylase;UDP-N-acetylgalactosamine pyrophosphorylase;UDP-N-acetylglucosamine pyrophosphorylase	UAP1	1.4175
Acetyl-CoA acetyltransferase, cytosolic	ACAT2	1.4176
Protein OS-9	OS9	1.4216
Lanosterol synthase	LSS	1.4312
Serine/threonine-protein kinase 3;Serine/threonine-protein kinase 3 36kDa subunit;Serine/threonine-protein kinase 3 20kDa subunit	STK3	1.4334
Adenosine deaminase	ADA	1.4353
Microsomal glutathione S-transferase 3	MGST3	1.4353
UBX domain-containing protein 6	UBXN6	1.4358
72 kDa type IV collagenase;PEX	MMP2	1.4372
Tubulin-specific chaperone D	TBCD	1.4373
Cdc42-interacting protein 4	TRIP10	1.4385
Adipocyte plasma membrane-associated protein	APMAP	1.4415
Arylsulfatase A;Arylsulfatase A component B;Arylsulfatase A component C	ARSA	1.4444
Armadillo repeat-containing protein 8	ARMC8	1.4462
39S ribosomal protein L16, mitochondrial	MRPL16	1.4474
STE20-like serine/threonine-protein kinase	SLK	1.4491
HLA class I histocompatibility antigen, alpha chain G	HLA-G	1.4529
Choline-phosphate cytidylyltransferase A;Choline-phosphate cytidylyltransferase B	PCYT1A;PCYT1B	1.4543
Methylcrotonoyl-CoA carboxylase subunit alpha, mitochondrial	MCCC1	1.4546
Signal peptidase complex subunit 1	SPCS1	1.4563
Cullin-2	CUL2	1.4603
Ankyrin repeat domain-containing protein 2	ANKRD2	1.4613
Alpha-ketoglutarate-dependent dioxygenase FTO	FTO	1.4656
Solute carrier family 12 member 7;Solute carrier family 12 member 5	SLC12A7;SLC12A5	1.4662
Sarcoplasmic/endoplasmic reticulum calcium ATPase 1	ATP2A1	1.468
Eukaryotic translation initiation factor 1A, X-chromosomal;Eukaryotic translation initiation factor 1A, Y-chromosomal	EIF1AX;EIF1AY	1.4683
Sodium bicarbonate cotransporter 3	SLC4A7	1.4713
Receptor expression-enhancing protein 6	REEP6	1.4733
ATP-dependent RNA helicase DDX18	DDX18	1.4739
Fructose-bisphosphate aldolase C;Fructose-bisphosphate aldolase	ALDOC	1.4772
Proliferating cell nuclear antigen	PCNA	1.4773
RNA-binding protein 39	RBM39	1.4784
Calcineurin B homologous protein 1	CHP1	1.4864
Methyltransferase-like protein 7B	METTL7B	1.4901
Creatine kinase S-type, mitochondrial	CKMT2	1.4926
Tripeptidyl-peptidase 1	TPP1	1.4957
Thiosulfate sulfurtransferase	TST	1.4988
Histone deacetylase;Histone deacetylase 2;Histone deacetylase 1	HDAC2;HDAC1	1.4994
Vacuolar protein sorting-associated protein 26B	VPS26B	1.5037
Mevalonate kinase	MVK	1.5086
Pleckstrin homology domain-containing family O member 2	PLEKHO2	1.5096
Interferon-induced guanylate-binding protein 2;Guanylate-binding protein 3	GBP2;GBP3	1.5115
Acetyl-coenzyme A synthetase, cytoplasmic	ACSS2	1.5118
Lactoylglutathione lyase	GLO1	1.5147
Peptidyl-prolyl cis-trans isomerase-like 4	PPIL4	1.5189
Myosin light chain 3	MYL3	1.5209
Golgi apparatus protein 1	GLG1	1.5231
HLA class I histocompatibility antigen, A-36 alpha chain;HLA class I histocompatibility antigen, A-1 alpha chain;HLA class I histocompatibility antigen, A-11 alpha chain;HLA class I histocompatibility antigen, A-3 alpha chain;HLA class I histocompatibility antigen, A-80 alpha chain	HLA-A	1.5231
Farnesyl pyrophosphate synthase	FDPS	1.5318
Heat shock protein beta-7	HSPB7;DKFZp779D0968	1.5325
Integrin Subunit Alpha 7	ITGA7	1.5384
Inositol polyphosphate 5-phosphatase K	INPP5K	1.5406
Phosphatidylethanolamine-binding protein 1;Hippocampal cholinergic neurostimulating peptide	PEBP1	1.5417
AT-hook DNA-binding motif-containing protein 1	AHDC1	1.5532
Derlin-1	DERL1	1.5548
Tubulin beta-2B chain	TUBB2B	1.5695
KIF1-binding protein	KIAA1279	1.57
Zinc finger CCCH-type antiviral protein 1	ZC3HAV1	1.5742
Isopentenyl-diphosphate Delta-isomerase 1	IDI1	1.5817
Reticulon 4	RTN4	1.5819
Ribulose-phosphate 3-epimerase	RPE	1.5837
Propionyl-CoA carboxylase alpha chain, mitochondrial	PCCA	1.5843
Coiled-coil domain-containing protein 90B, mitochondrial	CCDC90B	1.5847
Kinase D-interacting substrate of 220 kDa	KIDINS220	1.5878
COP9 signalosome complex subunit 7a	COPS7A	1.594
Tubulin beta-3 chain	TUBB3	1.5963
Procollagen galactosyltransferase 1	COLGALT1	1.6022
General transcription factor II-I	GTF2I	1.607
Fat storage-inducing transmembrane protein 2	FITM2	1.6103
Geranylgeranyl transferase type-2 subunit alpha	RABGGTA	1.6104
Prostaglandin E synthase 3	PTGES3	1.6116
Cyclin-Y	CCNY	1.6165
Collagen type IV alpha-3-binding protein	COL4A3BP	1.6184
StAR-related lipid transfer protein 13	STARD13	1.6187
Vacuolar-sorting protein SNF8	SNF8	1.6288
Transient receptor potential cation channel subfamily M member 4	TRPM4	1.6311
Serine/threonine-protein kinase Nek9	NEK9	1.6394
RNA-binding motif, single-stranded-interacting protein 1;RNA-binding motif, single-stranded-interacting protein 3	RBMS1;RBMS3	1.6504
Prolyl endopeptidase	PREP	1.6688
Cytoplasmic aconitate hydratase	IRP1;ACO1	1.6746
Prosalusin;Salusin-alpha;Salusin-beta;Torsin-2A	TOR2A	1.6805
Dihydropyrimidinase-related protein 3	DPYSL3	1.6822
Xin actin-binding repeat-containing protein 2	XIRP2	1.6831
Alpha- and gamma-adaptin-binding protein p34	AAGAB	1.6971
Calmodulin	CALM1;CALM2;CALM3	1.7125
Alpha/beta hydrolase domain-containing protein 11	ABHD11	1.7165
Diphosphomevalonate decarboxylase	MVD	1.7217
TBC1 domain family member 15	TBC1D15	1.7335
Sterol-4-alpha-carboxylate 3-dehydrogenase, decarboxylating	NSDHL	1.7437
Solute carrier family 35 member E2;Solute carrier family 35 member E2B	SLC35E2;SLC35E2B	1.7487
Glucosamine-6-phosphate isomerase 2	GNPDA2	1.7579
Nephronectin	NPNT	1.7609
Tropomyosin 1 (Alpha)	TPM1	1.7673
Myotubularin-related protein 6	MTMR6	1.7802
HLA class I histocompatibility antigen, A-66 alpha chain;HLA class I histocompatibility antigen, A-34 alpha chain;HLA class I histocompatibility antigen, A-26 alpha chain;HLA class I histocompatibility antigen, A-25 alpha chain;HLA class I histocompatibility antigen, A-43 alpha chain;HLA class I histocompatibility antigen, A-33 alpha chain;HLA class I histocompatibility antigen, A-31 alpha chain	HLA-A	1.7808
Hydroxymethylglutaryl-CoA synthase, cytoplasmic	HMGCS1	1.7971
4-aminobutyrate aminotransferase, mitochondrial	ABAT	1.7987
Cleft lip and palate transmembrane protein 1-like protein	CLPTM1L	1.8039
Anoctamin-10;Anoctamin	ANO10	1.8044
Parathymosin	PTMS	1.8106
Geranylgeranyl transferase type-1 subunit beta	PGGT1B	1.8122
Parafibromin	CDC73	1.8157
C-terminal-binding protein 1	CTBP1	1.8186
Fatty acid desaturase 2	FADS2	1.8317
A-kinase anchor protein 2	AKAP2	1.8361
Guanine nucleotide-binding protein-like 1	GNL1	1.8412
Ras-related protein Rab-22A	RAB22A	1.8429
Matrix metalloproteinase-14	MMP14	1.8524
5-3 exoribonuclease 1	XRN1	1.865
Paralemmin-2	PALM2;PALM2-AKAP2	1.8715
Neural cell adhesion molecule L1	L1CAM	1.886
Matrix-remodeling-associated protein 7	MXRA7	1.8913
Arf-GAP with SH3 domain, ANK repeat and PH domain-containing protein 2	ASAP2	1.8984
Cytochrome b-c1 complex subunit 8	UQCRQ	1.9459
WD40 repeat-containing protein SMU1	SMU1	1.9524
Thiopurine S-methyltransferase	TPMT	1.9594
Cytochrome c oxidase subunit 7A2, mitochondrial	COX7A2	1.9639
Proline-rich basic protein 1	PROB1	1.9701
E3 ubiquitin-protein ligase RNF123	RNF123	1.9959
Voltage-dependent calcium channel gamma-1 subunit	CACNG1	2.0283
SRA stem-loop-interacting RNA-binding protein, mitochondrial	SLIRP	2.0421
N-alpha-acetyltransferase 20	NAA20	2.0442
GMP reductase 2;GMP reductase	GMPR2	2.0684
NIF3-like protein 1	NIF3L1	2.0725
Uracil phosphoribosyltransferase homolog	UPRT	2.0826
Receptor tyrosine-protein kinase erbB-2;Receptor tyrosine-protein kinase erbB- 4;ERBB4 intracellular domain	ERBB2;ERBB4	2.0937
PERQ amino acid-rich with GYF domain-containing protein 2	GIGYF2	2.1312
FUN14 domain-containing protein 2	FUNDC2	2.1415
Ankyrin repeat and SAM domain-containing protein 1A	ANKS1A	2.1653
ER lumen protein retaining receptor 1;ER lumen protein retaining receptor;ER lumen protein retaining receptor 2	KDELR1;KDELR2	2.1745
Glutaryl-CoA dehydrogenase, mitochondrial	GCDH	2.2083
Ras-related protein Rab-24	RAB24	2.22
Serine/threonine-protein phosphatase 2A 56 kDa regulatory subunit gamma isoform	PPP2R5C	2.2712
V-type proton ATPase subunit S1	ATP6AP1	2.2956
Squalene monooxygenase	SQLE	2.2973
Xaa-Pro dipeptidase	PEPD	2.3284
Methyltransferase-like protein 7A	METTL7A	2.335
Squalene synthase	FDFT1	2.3409
CD97 antigen;CD97 antigen subunit alpha;CD97 antigen subunit beta	CD97	2.3436
Nuclear RNA export factor 1	NXF1	2.3686
Actin-related protein 3B	ACTR3B	2.4102
Striatin	STRN	2.4552
Cleavage stimulation factor subunit 1	CSTF1	2.4724
Receptor-type tyrosine-protein phosphatase O	PTPRO	2.5766
Pre-mRNA-processing factor 40 homolog A	PRPF40A	2.6525
Pterin-4-alpha-carbinolamine dehydratase	PCBD1	2.7346
Polypeptide N-acetylgalactosaminyltransferase 1;Polypeptide N- acetylgalactosaminyltransferase 1 soluble form	GALNT1	2.7515
Alpha-adducin	ADD1	2.7586
Protein farnesyltransferase subunit beta	CHURC1-FNTB;FNTB	2.866
Protein FAM65B	FAM65B	2.8929
Ubiquitin domain-containing protein UBFD1	UBFD1	2.9823
Sorting nexin-17	SNX17	3.0627
Desmoglein-1	DSG1	3.0841
RILP-like protein 1	RILPL1	3.1002
Conserved oligomeric Golgi complex subunit 3	COG3	3.1377
Phosphoglycerate mutase 2	PGAM2	3.1387
Lanosterol 14-alpha demethylase	CYP51A1	3.1904
Activating signal cointegrator 1	TRIP4	3.2051
pre-rRNA processing protein FTSJ3	FTSJ3	3.3368
Heat shock 70 kDa protein 14	HSPA14	3.3799
Probable leucine--tRNA ligase, mitochondrial	LARS2	3.4207
RNA polymerase II-associated protein 3	RPAP3	3.4247
Protein unc-45 homolog A	UNC45A	3.6378
Nucleoporin NUP188 homolog	NUP188	3.6421
Heterogeneous nuclear ribonucleoprotein U-like protein 1	HNRNPUL1	3.6598
Redox-regulatory protein FAM213A	FAM213A	3.9479
Glutaredoxin-related protein 5, mitochondrial	GLRX5	4.5337
Arf-GAP domain and FG repeat-containing protein 1	AGFG1	4.6811
Protein S100-A8;Protein S100-A8, N-terminally processed	S100A8	8.3202
Cysteine-rich with EGF-like domain protein 2	CRELD2	8.6815
Suppressor of SWI4 1 homolog	PPAN	10.224
Carnitine O-palmitoyltransferase 1, liver isoform	CPT1A	12.818
Protein S100-A9	S100A9	30.406
