# Supplementary material for: Statin-induced myopathic changes in primary human muscle cells and reversal by a prostaglandin F2 alpha analogue
Source: Sci Rep. 2020 Feb 7;10:2158. doi: 10.1038/s41598-020-58668-2 (PMC7005895; doi:10.1038/s41598-020-58668-2)
Supplement: Supplementary file 8 — Dataset File S6. [file 41598_2020_58668_MOESM8_ESM.xlsx]

## Sheet: Raw data
Supplementary Table S10 Eicosanoid profile
Sample mit OnlineSPE			TXB2	11-dehydro TXB2	PGE2	15-keto-PGE2	13,14-dihydro-15-keto-PGE2	PGD2	13,14-dihydro-15-keto-PGD2	PGJ2	15-deoxy-delta 12,14-PGJ2	PGF2a	8-iso-PGF2a	TXB3	11-dehydro TXB3	PGE3	6(S)-LXA4	6(R)-LXA4	15(R)-LXA4	LXB4	LxA5	1-Maresin	7-epi-MaR1	RvD1	17(R)-RvD1	RvD2	RvD3	RvD5	RvE1	13-HODE	9,10-EpOME	12,13-EpOME	9,10-DiHOME	12,13-DiHOME	EODA cis	EODA trans	8,9-EET	11,12-EET	14,15-EET	5,6-DHET	8,9-DHET	11,12-DHET	14,15-DHET	8,9-EEQ	11,12-EEQ	14,15-EEQ	17,18-EEQ	5,6-DiHETE	8,9-DiHETE
Name	Data File	Amount [ml]	ng/L	ng/L	ng/L	ng/L	ng/L	ng/L	ng/L	ng/L	ng/L	ng/L	ng/L	ng/L	ng/L	ng/L	ng/L	ng/L	ng/L	ng/L	ng/L	ng/L	ng/L	ng/L	ng/L	ng/L	ng/L	ng/L	ng/L	ng/L	ng/L	ng/L	ng/L	ng/L	ng/L	ng/L	ng/L	ng/L	ng/L	ng/L	ng/L	ng/L	ng/L	ng/L	ng/L	ng/L	ng/L	ng/L	ng/L
6h_01_7mM DMSO	170062_01.d	5	0	0	0	0	0	0	0.801048	0	0.578592	0.781789	0	0	0	0.235094	0	0.175115	0	0	0	0	0	0	0	0	0	0	0.0365146	129.755	62.3277	79.4895	13.1404	21.2676	288.176	274.998	0	0	0	0.203263	0	0.110322	3.1185	0.749263	0.704117	0.688629	1.00458	0.10736	0.0601567
6h_03_5µM Simvastatin	170062_02.d	5	0	0	0	0	0	12.5242	1.15968	0	0.655692	11.6091	93.6266	0	0	0	16.34	0	0	0.733904	0	0	0	0	0	2.82619	0	0	0.0700775	0	56.3948	80.8347	8.14176	24.0747	306.801	351.769	0	0	0	0.223322	0	0.118766	2.17352	0.958013	0.819918	0.774247	0.884598	0.0861568	0.079814
6h_05_5µM Rosuvastatin	170062_03.d	5	0	0	0	0	0	0	0	0	1.18032	0	0	0	0	0.391517	0	0	0	0	0	0	0	0	0	0	0	0	0.0340152	77.5549	40.1532	57.3951	10.5333	19.4184	202.842	223.977	0	0	0	0.236972	0	0.114053	2.61611	0.657093	0.372182	0.475544	0.80729	0.107744	0.0924164
12h_01_7mM DMSO	170062_04.d	5	0	0	0	0	0	0	0.444371	0	0.349246	1.07731	0.398615	0	0	0	0	0.723584	0	0	0	0	0	0	0	0	0	0	0.0537871	84.9268	46.4897	73.0212	11.8752	21.1423	209.239	248.087	0	0	0	0.243348	0	0.0745714	2.63616	0.165327	0.141722	0.15497	0.182432	0	0
12h_03_5µM Simvastatin	170062_05.d	5	0	0	0	0	0	0	2.61321	0	0.648353	19.7001	113.118	0	0	0	22.5528	1.17533	0	0.741612	0	0	0	0	0	7.74563	0	0	0	0	49.493	97.8953	8.5616	19.2827	248.125	289.21	0	0	0	0.248533	0	0.0758053	2.2625	2.44549	2.38269	2.42749	2.12787	0.160485	0
12h_05_5µM Rosuvastatin	170062_06.d	5	0	0	0	0	0	0	0	0	1.35976	0	0	0	0	0.454736	0	0.202161	0	0	0	0	0	0	0	0	0	0	0.0363072	93.4628	35.9522	51.6239	11.2784	20.095	157.761	275.539	0	0	0	0.238183	0	0.0762834	2.69114	0.779146	0.66111	0.820449	0.673624	0.112857	0
18h_07_7mM DMSO	170062_07.d	5	0	0	0	0	0	0.209513	0.714756	0	0.529766	2.47265	0	0	0	0.217154	0	0.6953	0	0	0	0	0	0	0	0	0	0	0	167.996	78.2781	109.748	15.8916	28.0623	348.317	461.16	0	0	0	0.912853	0	0.211098	1.51636	0.500147	0.415643	0.633223	0.495677	0.0583681	0.0550807
18h_09_5µM Simvastatin	170062_08.d	5	0	0	0	0	0	23.0998	1.36687	0	0.601187	17.2362	90.6584	0	0	0	14.3067	0.281867	0	0.411562	0	0	0	0	0	4.25808	0	0	0	0	51.4404	67.0621	11.4594	23.3634	276.689	322.86	0	0	0	0.171688	0	0.108822	4.88028	0.750667	0.674474	0.709345	0.566425	0	0
18h_11_5µM Rosuvastatin	170062_09.d	5	0	0	0	0	0	1.96383	0	0	0.959117	0	0	0	0	0.667391	0	0.23115	0	0	0	0	0	0	0	0	0	0	0.0208811	143.017	69.0482	82.0377	15.7225	26.1528	280.485	343.263	0	0	0	0.184085	0	0.130375	6.44768	1.08701	0.934245	1.21181	1.318	0.109254	0
36h_07_7mM DMSO	170062_10.d	5	0	0	0	0	0	3.06986	0.771755	0	0.486185	3.33423	0	0	0	0.154184	0	0.907225	0	0	0	0	0	0	0	0	0	0	0.0424588	120.64	71.0454	105.888	15.2085	25.1738	300.016	434.224	0	0	0	0.136126	0	0.0707184	3.80255	0.514114	0.542831	0.521932	0.690845	0	0
36h_09_5µM Simvastatin	170062_11.d	5	0	0	0	0	0	35.0719	2.31447	0	1.10459	31.0346	153.898	0	0	0	20.8809	0.450899	0	0.6637	0	0	0	0	0	6.87356	0	0	0	0	57.7905	104.659	9.09174	21.6254	309.496	446.439	0	0	0	0.139589	0	0.0661009	4.62281	1.03032	0.845168	1.0261	0.727714	0	0
36h_11_5µM Rosuvastatin	170062_12.d	5	0	0	0	0	0	2.00246	0	0	1.24367	0	0	0	0	0.625127	0	0.533807	0	0	0	0	0	0	0	0	0	0	0.0384507	117.452	64.4731	74.1253	12.761	23.7413	287.851	374.918	0	0	0	0.154412	0	0.0727828	5.18632	0.599177	0.500635	0.626178	0.657159	0	0
96h_13_7mM DMSO	170062_13.d	5	0	0	0	0	0	2.64512	0	0	0.349127	3.66779	0	0	0	0.163905	0	0.260529	0	0	0	0	0	0	0	0	0	0	0	115.501	52.5996	50.8182	8.69311	14.3969	218.469	384.839	0	0	0	0.123721	0	0.0530029	1.48273	0	0.22667	0.264159	0	0	0
96h_15_5µM Simvastatin	170062_14.d	5	0	0	0	0	0	5.61431	5.13187	0	0.415301	3.56774	60.1605	0	0	0	73.2923	0	0	0	0	0	0	0	0	0	0	0	0	0	50.0679	74.9489	6.65825	24.7917	306.244	545.097	0	0	0	0.335272	0.15357	0.166427	2.74031	0	0	0.0949669	0	0	0
96h_17_5µM Rosuvastatin	170062_15.d	5	0	0	0	0	0	4.16208	0	0	2.71756	0	0	0	0	1.87616	0	0	0	0	0	0	0	0	0	0	0	0	0.0346429	98.9184	44.5136	41.4692	8.96155	15.6511	183.594	313.501	0	0	0	0.173399	0	0.118859	3.5128	0	0	0.0953109	0	0.0769004	0.0850305
[truncated: 47 more columns]

## Sheet: Protein-normalized
Supplementary Table S10 Eicosanoid profile
Sample mit OnlineSPE	PGD2	13,14-dihydro-15-keto-PGD2	15-deoxy-delta 12,14-PGJ2	PGF2a	8-iso-PGF2a	PGE3	6(S)-LXA4	6(R)-LXA4	LXB4	RvD2	RvE1	13-HODE	9,10-EpOME	12,13-EpOME	9,10-DiHOME	12,13-DiHOME	EODA cis	EODA trans	5,6-DHET	8,9-DHET	11,12-DHET	14,15-DHET	8,9-EEQ	11,12-EEQ	14,15-EEQ	17,18-EEQ	5,6-DiHETE	8,9-DiHETE	11,12-DiHETE	14,15-DiHETE	17,18-DiHETE	19,20-EDP	7,8-DiHDPA	10,11-DiHDPA	13,14-DiHDPA	16,17-DiHDPA	19,20-DiHDPA	5-HETE	8-HETE	9-HETE	11-HETE	12-HETE	15-HETE	16-HETE	17-HETE	18-HETE	5-HEPE	8-HEPE	9-HEPE
6h_01_7mM DMSO	0	6.1103	4.41343	5.96339	0	1.79327	0	1.33576	0	0	0.278529	989.755	475.428	606.337	100.233	162.227	2198.17	2097.65	1.55046	0	0.84152	23.7875	5.71529	5.37092	5.25278	7.66281	0.818929	0.458868	2.45307	13.9854	34.0325	5.25212	8.41569	0.634439	3.20272	3.43821	10.9985	0	3.98951	2.75959	5.1586	19.8662	43.531	6.86262	2.43281	15.6457	10.1605	5.60754	5.16248
6h_03_5µM Simvastatin	79.1644	7.33026	4.14457	73.3803	591.806	0	103.284	0	4.63895	17.8641	0.442954	0	356.467	510.95	51.4634	152.174	1939.26	2223.5	1.4116	0	0.750708	13.7386	6.05552	5.18264	4.89395	5.59147	0.54459	0.504498	1.49418	6.60847	7.75127	6.52464	0	0.534218	2.38429	2.70972	4.89395	0	2.48782	0	4.12419	12.3622	24.4923	4.9096	2.30727	10.0247	6.71001	4.04271	2.02987
6h_05_5µM Rosuvastatin	0	0	7.87322	0	0	2.61158	0	0	0	0	0.226896	517.324	267.839	382.85	70.2615	129.529	1353.04	1494.02	1.58071	0	0.760785	17.4506	4.38309	2.48262	3.17208	5.38497	0.718699	0.616457	1.97075	10.4157	23.4627	2.76981	0	0.440118	2.47803	0.266485	8.20338	0	1.93244	0	3.9452	13.4567	31.4628	4.78684	2.08399	11.8124	7.78712	5.09682	5.6111
12h_01_7mM DMSO	0	3.38961	2.66401	8.2176	3.04059	0	0	5.51942	0	0	0.410282	647.811	354.618	556.997	90.5824	161.271	1596.05	1892.38	1.85623	0	0.568821	20.1083	1.2611	1.08104	1.18209	1.39157	0	0	1.61282	9.48022	16.106	4.28087	3.20997	0.47326	2.1502	2.38915	6.19868	0	0	0	2.94211	4.91001	18.6251	2.80152	1.06098	8.63288	2.01968	1.07937	1.07397
12h_03_5µM Simvastatin	0	16.5179	4.09818	124.523	715.009	0	142.554	7.42916	4.68767	48.9595	0	0	312.841	618.788	54.1172	121.884	1568.38	1828.07	1.57095	0	0.479159	14.3011	15.4577	15.0608	15.344	13.4501	1.01441	0	1.12723	7.56198	12.5556	3.85229	0	0.330296	1.88953	2.24462	3.21982	0	2.18526	0	3.68364	6.04037	16.3461	2.98643	2.03336	7.7002	5.70703	2.25321	2.23525
12h_05_5µM Rosuvastatin	0	0	9.07021	0	0	3.03328	0	1.3485	0	0	0.242185	623.437	239.816	344.354	75.2319	134.042	1052.33	1837.96	1.58878	0	0.508843	17.951	5.19724	4.40988	5.47274	4.49336	0.752806	0	1.68653	8.79492	27.4456	2.04088	0	0.281831	1.37666	2.01818	5.60947	0	0	0	2.61744	5.60366	27.2232	3.33545	2.46473	8.65521	5.55056	3.04916	2.41171
18h_07_7mM DMSO	1.52063	5.18766	3.84501	17.9463	0	1.57609	0	5.04645	0	0	0	1219.3	568.138	796.544	115.341	203.675	2528.07	3347.08	6.62544	0	1.53214	11.0056	3.63004	3.01672	4.5959	3.5976	0.423633	0.399773	1.52274	20.5312	40.4713	7.42425	7.38305	0.627741	2.97091	4.02369	2.19496	0	12.2149	12.0762	23.4976	31.4038	73.886	7.41186	1.38024	11.4881	3.59339	1.19654	0.790295
18h_09_5µM Simvastatin	115.587	6.83957	3.00823	86.2467	453.639	0	71.5881	1.41041	2.05938	21.3067	0	0	257.399	335.567	57.3407	116.906	1384.51	1615.53	0.859098	0	0.544526	24.42	3.75621	3.37495	3.54944	2.83429	0	0	0.909996	17.1135	26.0683	3.87158	0	0.341076	1.51192	3.24816	3.97058	0	0	0	1.99242	7.51334	24.6654	4.83402	1.44136	8.99989	2.29287	0.981524	0.540667
18h_11_5µM Rosuvastatin	10.4683	0	5.11262	0	0	3.55756	0	1.23216	0	0	0.111308	762.36	368.065	437.306	83.8093	139.409	1495.14	1829.78	0.981276	0	0.694968	34.3697	5.79438	4.98004	6.45962	7.02564	0.582385	0	1.55349	19.5879	35.0407	3.30785	0	0.342725	2.10928	3.60729	6.21914	0	1.60727	0	2.36132	9.49734	32.5623	7.4847	0.970846	11.5862	3.95544	1.74746	1.70129
36h_07_7mM DMSO	22.2809	5.60136	3.5287	24.1997	0	1.11906	0	6.58459	0	0	0.308164	875.597	515.644	768.533	110.382	182.71	2177.5	3151.57	0.987993	0	0.51327	27.5987	3.73141	3.93984	3.78815	5.01412	0	0	0.838698	14.5147	27.8384	5.74048	0	0.327645	1.60765	2.47405	5.79426	0	0	0	1.80708	3.64827	25.114	3.47976	1.85344	7.67665	2.3613	0.815871	0.733203
36h_09_5µM Simvastatin	175.494	11.5812	5.52718	155.292	770.078	0	104.484	2.25622	3.32104	34.3941	0	0	289.173	523.694	45.4935	108.21	1548.66	2233.9	0.698477	0	0.330757	23.1317	5.15555	4.22907	5.13444	3.64135	0	0	0.620875	12.2434	17.6201	3.98979	0	0.326016	1.07193	2.44487	2.71293	0	0	0	1.58594	3.30534	17.8314	2.46162	0.680597	6.81116	1.72858	0.707048	0.695413
36h_11_5µM Rosuvastatin	10.6742	0	6.62943	0	0	3.33227	0	2.84548	0	0	0.204963	626.082	343.677	395.128	68.0229	126.554	1534.4	1998.52	0.823102	0	0.387972	27.6459	3.19394	2.66866	3.33787	3.50302	0	0	0.8912	13.2655	20.2842	3.63443	0	0.231062	1.07849	3.91578	3.78011	0	0	0	1.53943	3.26165	21.409	2.92161	1.09925	6.9808	2.32652	0.824581	0.799204
96h_13_7mM DMSO	25.1657	0	3.3216	34.8954	0	1.5594	0	2.47867	0	0	0	1098.88	500.434	483.486	82.7065	136.973	2078.52	3661.37	1.17709	0	0.504271	14.1068	0	2.15654	2.51322	0	0	0	0.314426	8.22519	20.8661	11.0049	0	0.16106	0	1.56037	2.3925	0	0	0	1.77832	2.43244	16.7877	1.99208	1.69783	14.5114	8.69033	1.38902	0.581232
96h_15_5µM Simvastatin	38.6446	35.3238	2.85861	24.5576	414.098	0	504.488	0	0	0	0	0	344.629	515.891	45.8303	170.647	2107.95	3752.03	2.30775	1.05706	1.14555	18.8622	0	0	0.653679	0	0	0	0.482484	5.69344	10.4399	7.25021	0	0.592997	1.95824	1.60063	6.08974	36.0832	5.87046	7.47051	10.2619	12.5414	50.9659	3.90677	1.35036	11.4565	2.18821	0.841158	0.451039
96h_17_5µM Rosuvastatin	37.9932	0	24.807	0	0	17.1264	0	0	0	0	0.316235	902.968	406.339	378.548	81.8048	142.87	1675.93	2861.77	1.58286	0	1.08499	32.0663	0	0	0.870038	0	0.701979	0.776194	1.5871	12.7959	24.1811	7.23548	0	0.858293	3.18846	2.52986	10.2782	0	0	0	5.48717	12.8297	111.39	4.2288	1.4838	22.1931	3.91782	1.23216	0.91659
[truncated: 12 more columns]
